# Supplementary material for: Crystal structure and Hirshfeld surface analysis of (2E)-1-(3-bromo­phen­yl)-3-(4-fluoro­phen­yl)prop-2-en-1-one
Source: Acta Crystallogr E Crystallogr Commun. 2019 Jan 4;75(Pt 2):146–9. doi: 10.1107/S2056989018018418 (PMC6362636; doi:10.1107/S2056989018018418)
Supplement: Supplementary file 1 [file e-75-00146-sup1.cif]

##############################################################################
#                                                                            #
# This CIF contains the data in a paper accepted for publication in          #
# Acta Crystallographica Section E. It conforms to the requirements of       #
# Notes for Authors for Acta Crystallographica Section E, and has been       #
# peer reviewed under the auspices of the IUCr Commission on Journals.       #
#                                                                            #
# Full details of the Crystallographic Information File format               #
# are given in the paper "The Crystallographic Information File (CIF):       #
# a New Standard Archive File for Crystallography" by S. R. Hall, F. H.      #
# Allen and I. D. Brown [Acta Cryst. (1991), A47, 655-685].                  #
#                                                                            #
# The current version of the core CIF dictionary is obtainable from          #
# ftp://ftp.iucr.org/pub/cif_core.dic.                                       #
#                                                                            #
# Software is freely available for graphical display of the structure(s)     #
# in this CIF. For information consult the CIF software page                 #
# http://www.iucr.org/resources/cif/software.                                #
#                                                                            #
# This file may be used for bona fide research purposes within the           #
# scientific community so long as proper attribution is given to the journal # 
# article from which it was obtained.                                        #
#                                                                            #
##############################################################################
data_I
_database_code_depnum_ccdc_archive 'CCDC 1036740'
_audit_creation_method     'SHELXL-2018/3'
_journal_date_recd_electronic     2018-12-17
_journal_date_accepted     2018-12-28
_journal_name_full     'Acta Crystallographica, Section E'
_journal_year     2019
_journal_volume     75
_journal_issue      2
_journal_page_first     146
_journal_page_last     149
_journal_paper_category     GO
_journal_paper_doi     10.1107/S2056989018018418
_journal_coeditor_code     XU5955
_publ_contact_author_name     'Mehmet Akkurt'
_publ_contact_author_address
;
Department of Physics,
Faculty of Sciences,
Erciyes University,
38039 Kayseri,
Turkey
;
_publ_contact_author_email     'akkurt@erciyes.edu.tr'
_publ_contact_author_fax     ?
_publ_contact_author_phone     ?
_publ_section_title
;
Crystal structure and Hirshfeld surface analysis of
(2<i>E</i>)-1-(3-bromophenyl)-3-(4-fluorophenyl)prop-2-en-1-one
;
loop_
    _publ_author_name
    _publ_author_address
    'Zeliha Atio\(glu'
;
\.Ilke Education and Health Foundation,
Cappadocia University,
Cappadocia Vocational College,
The Medical Imaging Techniques Program,
50420 Mustafapa\,sa, \"Urg\"up,
Nev\,sehir,
Turkey
;
    'S. Bindya'
;
Department of Chemistry,
Sri Jayachamarajendra College of Engineering,
JSS Science & Technology University,
Mysore 570006, Karnataka,
India
;
    'Akkurt, Mehmet'
;
Department of Physics,
Faculty of Sciences,
Erciyes University,
38039 Kayseri,
Turkey
;
    'Chidan Kumar, C. S.'
;
Department of Engineering Chemistry,
Vidya Vikas Institute of Engineering & Technology,
Visvesvaraya Technological University,
Alanahalli, Mysuru 570028, Karnataka,
India
;
_publ_section_synopsis
;
In the title compound, the 3-bromophenyl and 4-fluorophenyl rings, linked
<i>via</i> a prop-2-en-1-one spacer, make a dihedral angle of 48.90 (15)\%. In
the crystal, molecules are linked by C---H...\p interactions between the
bromophenyl and fluorophenyl rings of molecules, resulting in a
two-dimensional layered structure parallel to the <i>ab</i> plane.
;
_chemical_name_systematic
;
(2<i>E</i>)-1-(3-Bromophenyl)-3-(4-fluorophenyl)prop-2-en-1-one
;
_chemical_name_common     ?
_chemical_formula_moiety     'C15 H10 Br F O'
_chemical_formula_sum     'C15 H10 Br F O'
_chemical_formula_iupac     'C15 H10 Br F O'
_chemical_formula_weight     305.14
_chemical_melting_point     ?
_space_group_crystal_system     triclinic
_space_group_name_H-M_alt     'P -1'
_space_group_name_Hall     '-P 1'
loop_
    _symmetry_equiv_pos_as_xyz
    'x, y, z'
    '-x, -y, -z'
_cell_length_a     5.9255(6)
_cell_length_b     7.5867(8)
_cell_length_c     14.1427(15)
_cell_angle_alpha     89.774(2)
_cell_angle_beta     82.671(2)
_cell_angle_gamma     87.712(2)
_cell_volume     630.09(11)
_cell_formula_units_Z     2
_cell_measurement_reflns_used     4763
_cell_measurement_theta_min     3.59
_cell_measurement_theta_max     27.28
_cell_measurement_temperature     294(2)
_exptl_crystal_description     'block'
_exptl_crystal_colour     'colourless'
_exptl_crystal_size_max     0.295
_exptl_crystal_size_mid     0.278
_exptl_crystal_size_min     0.258
_exptl_crystal_density_diffrn     1.608
_exptl_crystal_density_meas     ?
_exptl_crystal_density_method     ?
_exptl_crystal_F_000     304
_exptl_absorpt_coefficient_mu     3.258
_exptl_absorpt_correction_type     multi-scan
_exptl_absorpt_process_details
;
(SADABS; Bruker, 2007)
;
_exptl_absorpt_correction_T_min     0.398
_exptl_absorpt_correction_T_max     0.431
_diffrn_ambient_temperature     294(2)
_diffrn_radiation_type     MoK\a
_diffrn_radiation_wavelength     0.71073
_diffrn_radiation_source     ?
_diffrn_radiation_monochromator     ?
_diffrn_measurement_device_type     'Bruker APEXII CCD'
_diffrn_measurement_method     '\f and \w scans'
_diffrn_detector_area_resol_mean     ?
_diffrn_reflns_number     9618
_diffrn_reflns_av_R_equivalents     0.0234
_diffrn_reflns_av_unetI/netI     0.0230
_diffrn_reflns_theta_min     1.452
_diffrn_reflns_theta_max     25.995
_diffrn_reflns_theta_full     25.242
_diffrn_measured_fraction_theta_max     0.983
_diffrn_measured_fraction_theta_full     0.983
_diffrn_reflns_limit_h_min     -7
_diffrn_reflns_limit_h_max     7
_diffrn_reflns_limit_k_min     -7
_diffrn_reflns_limit_k_max     9
_diffrn_reflns_limit_l_min     -17
_diffrn_reflns_limit_l_max     17
_refine_special_details     ?
_reflns_number_total     2442
_reflns_number_gt     2101
_reflns_threshold_expression     'I > 2\s(I)'
_refine_ls_structure_factor_coef     Fsqd
_refine_ls_matrix_type     full
_refine_ls_R_factor_all     0.0455
_refine_ls_R_factor_gt     0.0384
_refine_ls_wR_factor_gt     0.1004
_refine_ls_wR_factor_ref     0.1046
_refine_ls_goodness_of_fit_ref     1.097
_refine_ls_restrained_S_all     1.097
_refine_ls_number_reflns     2442
_refine_ls_number_parameters     163
_refine_ls_number_restraints     0
_refine_ls_hydrogen_treatment     constr
_refine_ls_weighting_scheme     calc
_refine_ls_weighting_details
              'w=1/[\s^2^(Fo^2^)+(0.0481P)^2^+0.4984P] where P=(Fo^2^+2Fc^2^)/3'
_atom_sites_solution_hydrogens     geom
_atom_sites_solution_primary     ?
_atom_sites_solution_secondary     ?
_refine_ls_shift/su_max     0.001
_refine_ls_shift/su_mean     0.000
_refine_diff_density_max     0.758
_refine_diff_density_min     -0.397
_refine_ls_extinction_method     none
_refine_ls_extinction_coef     .
loop_
    _atom_type_symbol
    _atom_type_description
    _atom_type_scat_dispersion_real
    _atom_type_scat_dispersion_imag
    _atom_type_scat_source
    'C' 'C' 0.0033 0.0016
                         'International Tables Vol C Tables 4.2.6.8 and 6.1.1.4'
    'H' 'H' 0.0000 0.0000
                         'International Tables Vol C Tables 4.2.6.8 and 6.1.1.4'
    'O' 'O' 0.0106 0.0060
                         'International Tables Vol C Tables 4.2.6.8 and 6.1.1.4'
    'F' 'F' 0.0171 0.0103
                         'International Tables Vol C Tables 4.2.6.8 and 6.1.1.4'
    'Br' 'Br' -0.2901 2.4595
                         'International Tables Vol C Tables 4.2.6.8 and 6.1.1.4'
_computing_data_collection
;
APEX2 (Bruker, 2007)
;
_computing_cell_refinement
;
SAINT (Bruker, 2007)
;
_computing_data_reduction
;
SAINT (Bruker, 2007)
;
_computing_structure_solution
;
SHELXS97 (Sheldrick, 2008)
;
_computing_structure_refinement
;
SHELXL2014 (Sheldrick, 2015)
;
_computing_molecular_graphics
;
ORTEP-3 for Windows (Farrugia, 2012)
;
_computing_publication_material
;
PLATON (Spek, 2009)
;
loop_
    _atom_site_type_symbol
    _atom_site_label
    _atom_site_fract_x
    _atom_site_fract_y
    _atom_site_fract_z
    _atom_site_U_iso_or_equiv
    _atom_site_adp_type
    _atom_site_calc_flag
    _atom_site_occupancy
    _atom_site_disorder_assembly
    _atom_site_disorder_group
    Br Br1 1.29286(6) 0.37541(6) 0.08193(2) 0.06864(18) Uani d 1 . .
    F F1 0.2394(4) -0.0245(4) 0.91227(16) 0.0855(7) Uani d 1 . .
    O O1 1.2246(4) 0.2758(4) 0.46700(17) 0.0609(6) Uani d 1 . .
    C C1 0.7494(5) 0.4234(4) 0.3499(2) 0.0485(7) Uani d 1 . .
    H H1A 0.639101 0.432526 0.402871 0.058 Uiso calc 1 . .
    C C2 0.7020(5) 0.4863(5) 0.2621(3) 0.0553(8) Uani d 1 . .
    H H2A 0.560236 0.540073 0.257032 0.066 Uiso calc 1 . .
    C C3 0.8602(5) 0.4709(4) 0.1826(2) 0.0530(8) Uani d 1 . .
    H H3A 0.825976 0.511138 0.123703 0.064 Uiso calc 1 . .
    C C4 1.0720(5) 0.3940(4) 0.1920(2) 0.0440(6) Uani d 1 . .
    C C5 1.1280(5) 0.3320(4) 0.2783(2) 0.0408(6) Uani d 1 . .
    H H5A 1.271938 0.281871 0.283008 0.049 Uiso calc 1 . .
    C C6 0.9640(5) 0.3463(4) 0.3583(2) 0.0401(6) Uani d 1 . .
    C C7 1.0259(5) 0.2821(4) 0.4522(2) 0.0453(7) Uani d 1 . .
    C C8 0.8399(5) 0.2254(4) 0.5237(2) 0.0491(7) Uani d 1 . .
    H H8A 0.697720 0.207874 0.504874 0.059 Uiso calc 1 . .
    C C9 0.8697(5) 0.1987(4) 0.6141(2) 0.0437(6) Uani d 1 . .
    H H9A 1.012966 0.220989 0.630447 0.052 Uiso calc 1 . .
    C C10 0.7013(5) 0.1380(4) 0.6910(2) 0.0402(6) Uani d 1 . .
    C C11 0.7434(5) 0.1542(4) 0.7850(2) 0.0479(7) Uani d 1 . .
    H H11A 0.878507 0.202032 0.797670 0.058 Uiso calc 1 . .
    C C12 0.5888(6) 0.1008(5) 0.8598(2) 0.0585(8) Uani d 1 . .
    H H12A 0.617731 0.112494 0.922560 0.070 Uiso calc 1 . .
    C C13 0.3923(6) 0.0304(5) 0.8394(2) 0.0550(8) Uani d 1 . .
    C C14 0.3445(5) 0.0080(4) 0.7482(2) 0.0500(7) Uani d 1 . .
    H H14A 0.211180 -0.044035 0.736707 0.060 Uiso calc 1 . .
    C C15 0.4981(5) 0.0640(4) 0.6738(2) 0.0456(7) Uani d 1 . .
    H H15A 0.466180 0.052442 0.611505 0.055 Uiso calc 1 . .
loop_
    _atom_site_aniso_label
    _atom_site_aniso_U_11
    _atom_site_aniso_U_22
    _atom_site_aniso_U_33
    _atom_site_aniso_U_12
    _atom_site_aniso_U_13
    _atom_site_aniso_U_23
    Br1 0.0651(3) 0.0932(3) 0.0443(2) 0.00443(19) 0.00298(15) 0.01381(18)
    F1 0.0780(15) 0.117(2) 0.0573(13) -0.0210(14) 0.0140(11) 0.0172(13)
    O1 0.0431(12) 0.0916(19) 0.0486(13) -0.0062(12) -0.0076(9) 0.0087(12)
    C1 0.0376(14) 0.0507(18) 0.0559(18) -0.0022(13) -0.0009(13) -0.0040(14)
    C2 0.0405(15) 0.0551(19) 0.072(2) 0.0047(14) -0.0157(15) 0.0050(16)
    C3 0.0502(17) 0.0548(19) 0.0564(19) -0.0041(14) -0.0162(14) 0.0139(15)
    C4 0.0426(14) 0.0470(16) 0.0416(15) -0.0025(13) -0.0023(12) 0.0043(12)
    C5 0.0359(13) 0.0421(15) 0.0444(15) -0.0014(12) -0.0049(11) 0.0028(12)
    C6 0.0368(13) 0.0397(15) 0.0442(15) -0.0062(11) -0.0052(11) -0.0003(12)
    C7 0.0435(15) 0.0490(17) 0.0440(15) -0.0073(13) -0.0059(12) -0.0013(13)
    C8 0.0437(15) 0.0570(19) 0.0474(17) -0.0093(14) -0.0067(13) 0.0011(14)
    C9 0.0398(14) 0.0441(16) 0.0468(16) -0.0008(12) -0.0048(12) 0.0003(13)
    C10 0.0418(14) 0.0342(14) 0.0445(15) 0.0027(11) -0.0062(12) 0.0009(12)
    C11 0.0460(16) 0.0496(17) 0.0495(17) -0.0009(13) -0.0117(13) 0.0032(13)
    C12 0.065(2) 0.071(2) 0.0397(16) -0.0030(17) -0.0085(14) 0.0045(15)
    C13 0.0530(18) 0.060(2) 0.0490(18) 0.0006(15) 0.0050(14) 0.0107(15)
    C14 0.0425(15) 0.0476(17) 0.0597(19) -0.0055(13) -0.0049(13) 0.0022(14)
    C15 0.0478(16) 0.0470(17) 0.0424(15) -0.0023(13) -0.0071(12) -0.0008(13)
_geom_special_details
;
 All esds (except the esd in the dihedral angle between two l.s. planes)
 are estimated using the full covariance matrix.  The cell esds are taken
 into account individually in the estimation of esds in distances, angles
 and torsion angles; correlations between esds in cell parameters are only
 used when they are defined by crystal symmetry.  An approximate (isotropic)
 treatment of cell esds is used for estimating esds involving l.s. planes.
;
loop_
    _geom_bond_atom_site_label_1
    _geom_bond_atom_site_label_2
    _geom_bond_site_symmetry_2
    _geom_bond_distance
    _geom_bond_publ_flag
    Br1 C4 . 1.903(3) ?
    F1 C13 . 1.358(4) ?
    O1 C7 . 1.221(4) ?
    C1 C2 . 1.387(5) ?
    C1 C6 . 1.397(4) ?
    C1 H1A . 0.9300 ?
    C2 C3 . 1.371(5) ?
    C2 H2A . 0.9300 ?
    C3 C4 . 1.384(4) ?
    C3 H3A . 0.9300 ?
    C4 C5 . 1.382(4) ?
    C5 C6 . 1.396(4) ?
    C5 H5A . 0.9300 ?
    C6 C7 . 1.496(4) ?
    C7 C8 . 1.474(4) ?
    C8 C9 . 1.327(4) ?
    C8 H8A . 0.9300 ?
    C9 C10 . 1.465(4) ?
    C9 H9A . 0.9300 ?
    C10 C11 . 1.390(4) ?
    C10 C15 . 1.398(4) ?
    C11 C12 . 1.379(5) ?
    C11 H11A . 0.9300 ?
    C12 C13 . 1.364(5) ?
    C12 H12A . 0.9300 ?
    C13 C14 . 1.368(5) ?
    C14 C15 . 1.378(4) ?
    C14 H14A . 0.9300 ?
    C15 H15A . 0.9300 ?
loop_
    _geom_angle_atom_site_label_1
    _geom_angle_atom_site_label_2
    _geom_angle_atom_site_label_3
    _geom_angle_site_symmetry_1
    _geom_angle_site_symmetry_3
    _geom_angle
    _geom_angle_publ_flag
    C2 C1 C6 . . 119.6(3) ?
    C2 C1 H1A . . 120.2 ?
    C6 C1 H1A . . 120.2 ?
    C3 C2 C1 . . 121.2(3) ?
    C3 C2 H2A . . 119.4 ?
    C1 C2 H2A . . 119.4 ?
    C2 C3 C4 . . 118.6(3) ?
    C2 C3 H3A . . 120.7 ?
    C4 C3 H3A . . 120.7 ?
    C5 C4 C3 . . 122.2(3) ?
    C5 C4 Br1 . . 119.3(2) ?
    C3 C4 Br1 . . 118.5(2) ?
    C4 C5 C6 . . 118.6(3) ?
    C4 C5 H5A . . 120.7 ?
    C6 C5 H5A . . 120.7 ?
    C5 C6 C1 . . 119.8(3) ?
    C5 C6 C7 . . 118.6(3) ?
    C1 C6 C7 . . 121.5(3) ?
    O1 C7 C8 . . 122.3(3) ?
    O1 C7 C6 . . 120.2(3) ?
    C8 C7 C6 . . 117.5(2) ?
    C9 C8 C7 . . 121.9(3) ?
    C9 C8 H8A . . 119.1 ?
    C7 C8 H8A . . 119.1 ?
    C8 C9 C10 . . 127.1(3) ?
    C8 C9 H9A . . 116.5 ?
    C10 C9 H9A . . 116.5 ?
    C11 C10 C15 . . 118.2(3) ?
    C11 C10 C9 . . 119.2(3) ?
    C15 C10 C9 . . 122.5(3) ?
    C12 C11 C10 . . 121.3(3) ?
    C12 C11 H11A . . 119.3 ?
    C10 C11 H11A . . 119.3 ?
    C13 C12 C11 . . 118.3(3) ?
    C13 C12 H12A . . 120.9 ?
    C11 C12 H12A . . 120.9 ?
    F1 C13 C12 . . 119.0(3) ?
    F1 C13 C14 . . 118.2(3) ?
    C12 C13 C14 . . 122.8(3) ?
    C13 C14 C15 . . 118.6(3) ?
    C13 C14 H14A . . 120.7 ?
    C15 C14 H14A . . 120.7 ?
    C14 C15 C10 . . 120.7(3) ?
    C14 C15 H15A . . 119.6 ?
    C10 C15 H15A . . 119.6 ?
loop_
    _geom_torsion_atom_site_label_1
    _geom_torsion_atom_site_label_2
    _geom_torsion_atom_site_label_3
    _geom_torsion_atom_site_label_4
    _geom_torsion_site_symmetry_1
    _geom_torsion_site_symmetry_2
    _geom_torsion_site_symmetry_3
    _geom_torsion_site_symmetry_4
    _geom_torsion
    _geom_torsion_publ_flag
    C6 C1 C2 C3 . . . . 1.5(5) ?
    C1 C2 C3 C4 . . . . -1.4(5) ?
    C2 C3 C4 C5 . . . . 0.3(5) ?
    C2 C3 C4 Br1 . . . . -179.2(3) ?
    C3 C4 C5 C6 . . . . 0.7(5) ?
    Br1 C4 C5 C6 . . . . -179.9(2) ?
    C4 C5 C6 C1 . . . . -0.6(4) ?
    C4 C5 C6 C7 . . . . -179.0(3) ?
    C2 C1 C6 C5 . . . . -0.5(4) ?
    C2 C1 C6 C7 . . . . 177.9(3) ?
    C5 C6 C7 O1 . . . . 25.1(4) ?
    C1 C6 C7 O1 . . . . -153.3(3) ?
    C5 C6 C7 C8 . . . . -154.0(3) ?
    C1 C6 C7 C8 . . . . 27.6(4) ?
    O1 C7 C8 C9 . . . . 14.0(5) ?
    C6 C7 C8 C9 . . . . -166.9(3) ?
    C7 C8 C9 C10 . . . . -178.2(3) ?
    C8 C9 C10 C11 . . . . -165.8(3) ?
    C8 C9 C10 C15 . . . . 14.1(5) ?
    C15 C10 C11 C12 . . . . -0.7(5) ?
    C9 C10 C11 C12 . . . . 179.2(3) ?
    C10 C11 C12 C13 . . . . 0.3(5) ?
    C11 C12 C13 F1 . . . . 179.3(3) ?
    C11 C12 C13 C14 . . . . 1.2(6) ?
    F1 C13 C14 C15 . . . . 179.7(3) ?
    C12 C13 C14 C15 . . . . -2.1(5) ?
    C13 C14 C15 C10 . . . . 1.7(5) ?
    C11 C10 C15 C14 . . . . -0.3(5) ?
    C9 C10 C15 C14 . . . . 179.8(3) ?
loop_
    _geom_hbond_atom_site_label_D
    _geom_hbond_atom_site_label_H
    _geom_hbond_atom_site_label_A
    _geom_hbond_site_symmetry_A
    _geom_hbond_distance_DH
    _geom_hbond_distance_HA
    _geom_hbond_distance_DA
    _geom_hbond_angle_DHA
    _geom_hbond_publ_flag
    C9 H9A O1 . 0.93 2.53 2.840(4) 100 no
    C2 H2A Cg2 2_666 0.93 2.93 3.571(4) 127 yes
    C5 H5A Cg2 2_756 0.93 2.98 3.642(3) 129 yes
    C14 H14A Cg1 2_656 0.93 2.90 3.590(3) 132 yes
_shelx_space_group_comment
;
The symmetry employed for this shelxl refinement is uniquely defined
by the following loop, which should always be used as a source of
symmetry information in preference to the above space-group names.
They are only intended as comments.
;
_shelx_estimated_absorpt_T_min     0.447
_shelx_estimated_absorpt_T_max     0.487
_shelx_hkl_file
;
  -1   0   0 0.18724 0.22444   4
  -1   0   0 0.68954 0.21887   2
  -1   0   0 -0.4684 0.24694   1
   1   0   0 0.76714 0.27975   5
   1   0   0 0.38100 0.28303   1
   1   0   0 1.89358 0.25056   2
  -2   0   0 2355.11 60.8708   5
  -2   0   0 2329.79 59.6282   4
  -2   0   0 2380.25 67.4383   1
  -2   0   0 2304.73 61.8880   2
   2   0   0 2405.57 60.9985   5
   2   0   0 2523.68 61.8512   2
   2   0   0 2275.03 67.2561   1
  -3   0   0 250.947 7.64915   1
  -3   0   0 262.613 6.92716   5
  -3   0   0 250.372 6.72704   4
  -3   0   0 255.787 6.94203   2
   3   0   0 255.610 7.69158   1
   3   0   0 268.147 6.92422   5
   3   0   0 258.659 6.86051   2
   3   0   0 270.297 6.70294   4
  -4   0   0 136.963 4.42908   1
  -4   0   0 138.630 3.99960   5
  -4   0   0 140.324 3.92561   2
  -4   0   0 136.807 3.84243   4
   4   0   0 144.183 4.00095   5
   4   0   0 137.359 3.75170   4
   4   0   0 134.876 4.49075   1
  -5   0   0 133.327 4.42997   1
  -5   0   0 129.180 3.87429   2
  -5   0   0 132.387 3.81872   4
   5   0   0 128.148 4.01813   5
   5   0   0 132.089 4.59818   1
  -6   0   0 2.12295 0.99861   4
  -6   0   0 1.09369 0.94165   2
  -6   0   0 0.31579 1.22457   1
   6   0   0 -0.1915 1.15241   5
  -7   0   0 20.7947 1.99901   1
  -7   0   0 21.0492 1.70952   4
  -7   0   0 20.8698 1.65157   2
   7   0   0 18.8039 1.86260   5
  -8   0   0 -1.3138 1.53070   2
  -8   0   0 -0.9937 1.63449   4
   8   0   0 -1.1027 1.78209   5
  -8   1   0 0.57003 1.91121   1
  -8   1   0 1.52523 1.51930   2
   7  -1   0 6.24979 1.32932   5
  -7   1   0 8.78472 1.82758   1
  -7   1   0 8.29021 1.37545   2
   6  -1   0 3.15566 1.05384   5
  -6   1   0 2.80312 1.40171   1
  -6   1   0 4.36312 1.04378   2
   5  -1   0 132.005 4.66762   1
   5  -1   0 128.531 3.84849   5
  -5   1   0 130.455 3.85426   2
  -5   1   0 135.691 4.52975   1
  -5   1   0 128.640 3.78803   4
   4  -1   0 17.0342 1.36430   1
  -4   1   0 17.8789 1.33864   1
  -4   1   0 20.6562 1.02435   2
  -4   1   0 20.7771 1.19192   5
  -4   1   0 21.1273 1.05309   4
   3  -1   0 451.665 11.5145   5
   3  -1   0 439.635 12.8961   1
   3  -1   0 462.414 11.5125   5
  -3   1   0 421.350 11.6380   2
  -3   1   0 441.460 11.5648   5
  -3   1   0 432.327 12.8576   1
  -3   1   0 440.822 11.2746   4
   0  -1   0 353.172 10.0362   1
   0   1   0 351.448 10.0322   1
  -1  -1   0 1532.58 42.7508   2
  -1  -1   0 1571.21 42.1568   5
   1   1   0 1723.19 41.2762   4
   1   1   0 1627.11 42.0523   5
   1   1   0 1722.70 42.7941   2
  -2  -1   0 578.168 15.3661   5
  -2  -1   0 560.929 15.0248   4
  -2  -1   0 576.083 16.9103   1
   2   1   0 576.751 16.9270   1
   2   1   0 635.701 15.0773   4
   2   1   0 590.305 15.3752   5
   2   1   0 627.711 15.4220   3
  -3  -1   0 1.53212 0.49974   5
  -3  -1   0 2.66142 0.46392   4
  -3  -1   0 3.29343 0.43471   2
   3   1   0 1.82683 0.56362   2
   3   1   0 0.87896 0.51744   4
   3   1   0 1.73449 0.57632   1
   3   1   0 1.99922 0.56000   3
   3   1   0 1.82757 0.59342   5
  -4  -1   0 183.246 4.94692   4
  -4  -1   0 180.161 5.10802   5
  -4  -1   0 183.835 5.56732   1
  -4  -1   0 184.159 5.05994   2
   4   1   0 185.846 5.17170   5
   4   1   0 172.701 5.61770   1
   4   1   0 180.978 5.20598   3
   4   1   0 186.273 5.10390   2
  -5  -1   0 32.2892 1.81533   5
  -5  -1   0 36.1538 1.60744   2
  -5  -1   0 35.6698 1.96079   1
  -5  -1   0 39.3100 1.72648   4
   5   1   0 31.9291 1.80133   4
   5   1   0 31.5895 2.05827   5
   5   1   0 28.9028 1.51956   2
   5   1   0 32.6497 2.13913   1
  -6  -1   0 5.38016 1.13627   4
  -6  -1   0 5.05619 1.26706   1
  -6  -1   0 5.12610 1.00554   2
   6   1   0 5.38276 1.42231   5
   6   1   0 4.19282 1.06849   4
  -7  -1   0 19.5386 1.73639   4
  -7  -1   0 18.8759 1.61115   2
   7   1   0 14.9734 1.95866   5
  -8  -1   0 2.61147 1.55232   2
  -8  -1   0 5.01874 1.70498   4
   8   1   0 2.57906 2.04611   5
  -8   2   0 4.92274 2.08871   1
  -8   2   0 0.82360 1.51595   2
  -7   2   0 2.25063 1.24654   2
  -7   2   0 1.41382 1.79054   1
  -6   2   0 52.4304 2.24205   2
  -6   2   0 55.3119 3.16722   1
   5  -2   0 17.2241 1.73371   1
  -5   2   0 16.6173 1.24549   2
  -5   2   0 15.8619 1.55668   1
   4  -2   0 178.234 5.78108   1
  -4   2   0 177.305 4.88955   2
  -4   2   0 181.264 5.69771   1
   3  -2   0 286.589 8.55909   1
  -3   2   0 283.254 8.50014   1
   2  -2   0 14.7119 0.98462   1
  -2   2   0 20.8115 1.09007   1
   1  -2   0 6485.77 180.445   1
  -1   2   0 6201.41 180.445   1
   0  -2   0 107.958 3.46069   1
   0   2   0 116.438 3.44226   1
   0   2   0 126.926 3.05994   3
   1   2   0 762.657 19.5464   3
   1   2   0 753.596 19.8025   2
  -2  -2   0 180.290 4.84382   5
   2   2   0 178.332 4.85404   5
   2   2   0 179.244 4.89792   2
   2   2   0 181.841 4.73322   4
  -3  -2   0 87.0907 2.46894   4
  -3  -2   0 81.8463 2.58782   5
  -3  -2   0 85.3156 2.49457   2
  -3  -2   0 89.4076 2.68870   1
   3   2   0 89.2793 2.58248   4
   3   2   0 86.3923 2.64102   5
   3   2   0 82.5231 2.73338   1
  -4  -2   0 143.393 3.93840   2
  -4  -2   0 135.460 4.03175   5
  -4  -2   0 136.346 4.26853   1
  -4  -2   0 138.048 3.86535   4
   4   2   0 136.273 4.14997   3
   4   2   0 142.479 4.13486   5
   4   2   0 133.183 4.33602   1
   4   2   0 138.653 3.99150   4
   4   2   0 135.984 4.11029   2
  -5  -2   0 0.93815 0.75809   2
  -5  -2   0 1.46868 0.82129   4
  -5  -2   0 -0.5608 0.80735   1
  -5  -2   0 0.25580 0.84433   5
   5   2   0 1.96219 1.05321   2
   5   2   0 -0.0265 1.04032   4
   5   2   0 1.17842 1.09170   5
  -6  -2   0 62.9414 2.77123   5
  -6  -2   0 63.0977 2.56652   4
  -6  -2   0 58.1189 2.38199   2
   6   2   0 57.2165 2.44747   2
   6   2   0 57.3380 2.71958   4
   6   2   0 56.7396 2.89275   5
  -7  -2   0 0.74308 1.21373   2
  -7  -2   0 3.50554 1.44681   4
   7   2   0 2.73882 1.45988   4
   7   2   0 -0.6602 1.62928   5
  -8  -2   0 1.93165 1.66676   4
  -8  -2   0 1.18309 1.44928   2
   8   2   0 -2.6699 2.04663   5
  -7   3   0 -1.3096 1.20798   2
  -7   3   0 -0.1124 2.00382   1
  -6   3   0 14.0920 1.96451   1
   5  -3   0 21.8719 1.95530   1
  -5   3   0 23.3260 1.87141   1
   4  -3   0 104.692 3.86713   1
  -4   3   0 112.104 3.82966   1
   3  -3   0 114.416 3.97012   1
  -3   3   0 116.212 3.85502   1
   2  -3   0 73.6982 2.62211   1
  -2   3   0 64.3837 2.50854   1
  -2   3   0 74.4987 2.02211   3
   0   3   0 737.664 18.9082   3
   0   3   0 733.184 20.9836   1
  -1  -3   0 60.6831 1.65056   5
  -1  -3   0 56.2643 1.62367   5
  -2  -3   0 2.66532 0.46033   5
  -2  -3   0 3.67043 0.34279   4
   2   3   0 3.23117 0.52087   3
   2   3   0 2.96518 0.45032   2
   2   3   0 3.01163 0.43703   4
   2   3   0 3.79537 0.50478   4
   2   3   0 3.56227 0.51556   5
  -3  -3   0 91.4038 2.58862   4
  -3  -3   0 90.9809 2.57454   2
  -3  -3   0 91.2239 2.77800   5
   3   3   0 93.9015 2.84368   2
   3   3   0 90.4256 2.83205   5
   3   3   0 88.3019 2.81852   5
   3   3   0 92.4084 2.73981   4
   3   3   0 93.0702 2.89423   3
  -4  -3   0 4.73424 0.84236   5
  -4  -3   0 4.66685 0.59459   2
   4   3   0 1.70101 0.89995   3
   4   3   0 3.33900 0.94921   4
   4   3   0 3.84878 0.87849   5
  -5  -3   0 8.03105 0.96472   4
  -5  -3   0 7.37316 1.11433   5
  -5  -3   0 8.15387 0.87092   2
   5   3   0 10.2166 1.29100   4
   5   3   0 11.3627 1.35387   2
   5   3   0 6.65239 1.26701   5
  -6  -3   0 20.0495 1.67630   5
  -6  -3   0 23.1492 1.69401   2
  -6  -3   0 22.8281 1.50024   4
   6   3   0 20.2424 1.77837   2
   6   3   0 20.8274 1.86273   5
   6   3   0 21.2643 1.77892   4
  -7  -3   0 7.13694 1.30715   2
  -7  -3   0 6.13302 1.63389   5
  -7  -3   0 8.24989 1.52995   4
   7   3   0 7.14277 1.80102   4
   7   3   0 5.05659 1.84146   5
  -8  -3   0 -2.7523 1.41103   2
  -8  -3   0 4.98773 1.79997   4
   8   3   0 -0.0820 1.77107   4
   8   3   0 1.07688 2.04909   5
  -7   4   0 7.89758 2.32595   1
  -6   4   0 1.11219 1.82755   1
  -5   4   0 35.6583 2.74914   1
   4  -4   0 35.9739 2.56894   1
  -4   4   0 39.6663 2.38358   1
   3  -4   0 167.092 5.30405   1
  -3   4   0 151.322 5.13757   1
   2  -4   0 171.654 5.30580   1
  -2   4   0 167.839 5.21874   1
  -2   4   0 162.184 4.45250   3
   1  -4   0 359.256 10.1615   1
  -1   4   0 337.729 10.1217   1
  -1   4   0 340.840 8.93717   3
   0   4   0 166.300 4.36701   3
   0   4   0 163.966 4.91973   1
   1   4   0 40.0580 1.27017   3
  -2  -4   0 12.6473 0.70918   5
  -2  -4   0 11.3444 0.69905   5
   2   4   0 11.2070 0.68144   4
   2   4   0 12.6599 0.78995   5
   2   4   0 11.3881 0.67508   2
   2   4   0 10.2318 0.77274   3
  -3  -4   0 97.4647 2.91371   5
  -3  -4   0 93.0831 2.61481   4
   3   4   0 95.4869 2.95845   5
   3   4   0 91.6720 2.84523   4
   3   4   0 99.6274 3.08506   3
   3   4   0 96.2198 2.98469   2
  -4  -4   0 14.5271 0.91595   4
  -4  -4   0 12.8009 1.09431   5
   4   4   0 13.2257 1.15639   5
   4   4   0 13.0002 1.27594   2
   4   4   0 12.6628 1.16576   4
   4   4   0 12.8887 1.26187   3
  -5  -4   0 90.7028 2.73759   2
  -5  -4   0 93.4308 2.89387   4
  -5  -4   0 93.8985 3.30085   5
   5   4   0 90.6080 3.41804   2
   5   4   0 87.9425 3.28949   4
   5   4   0 87.4206 3.34779   5
   5   4   0 87.5557 3.59125   3
  -6  -4   0 18.5671 1.47225   4
  -6  -4   0 20.7747 1.79081   5
   6   4   0 15.1127 1.75790   5
   6   4   0 15.6501 1.74065   4
   6   4   0 17.0333 1.92594   2
  -7  -4   0 0.46898 1.63911   5
  -7  -4   0 1.05719 1.45930   4
   7   4   0 -0.1799 1.66541   5
   7   4   0 0.52656 1.87848   4
   7   4   0 2.34743 1.79861   2
  -7   5   0 -0.6684 2.32635   1
  -6   5   0 6.87713 2.07200   1
  -5   5   0 2.54783 1.63621   1
  -4   5   0 6.17096 1.45767   1
  -3   5   0 66.0407 2.90788   1
  -2   5   0 91.9326 2.69874   3
  -2   5   0 100.324 3.42549   1
  -1   5   0 101.297 3.36481   1
  -1   5   0 98.6065 2.72165   3
   0   5   0 111.059 3.07337   3
   0   5   0 111.744 3.48096   1
   1   5   0 -0.1247 0.06465   3
   2   5   0 55.4024 1.95659   3
   2   5   0 56.0873 1.79220   2
  -3  -5   0 0.07669 0.63577   5
   3   5   0 -0.0370 0.84680   3
   3   5   0 -0.2532 0.69621   4
   3   5   0 0.89578 0.78605   2
  -4  -5   0 2.09111 0.88795   5
   4   5   0 0.94648 1.12791   3
   4   5   0 0.15817 0.91664   4
   4   5   0 1.61693 1.06311   2
  -5  -5   0 32.8379 1.60078   4
  -5  -5   0 30.8283 2.12867   5
   5   5   0 28.5686 1.94967   2
   5   5   0 33.7096 2.39441   3
   5   5   0 31.2858 2.23271   4
  -6  -5   0 17.1880 1.77004   5
  -6  -5   0 17.5679 1.37961   4
   6   5   0 16.0102 1.97012   2
   6   5   0 15.8838 1.86630   4
  -7  -5   0 -1.5691 1.70741   5
  -7  -5   0 3.75840 1.43991   4
   7   5   0 1.00189 2.06690   4
   7   5   0 3.75071 2.05963   2
  -6   6   0 3.59268 2.18815   1
  -5   6   0 -0.9090 1.89129   1
  -4   6   0 14.3640 1.92947   1
  -3   6   0 2.13040 0.68970   3
  -3   6   0 3.62745 1.38069   1
  -2   6   0 112.812 3.24806   3
  -2   6   0 122.788 4.14947   1
  -1   6   0 129.908 3.54834   3
  -1   6   0 128.807 4.24655   1
   0   6   0 13.9810 0.94253   1
   0   6   0 12.7520 0.79238   3
   1   6   0 31.4045 1.24169   3
   2   6   0 30.9485 1.32091   2
   2   6   0 29.8444 1.52692   3
   2   6   0 32.1367 1.35433   2
  -3  -6   0 26.5264 1.31908   5
   3   6   0 23.7557 1.53218   3
   3   6   0 25.5986 1.64112   2
  -4  -6   0 51.1126 2.10613   5
   4   6   0 41.3672 2.46601   3
   4   6   0 46.9956 2.18517   4
   4   6   0 44.1142 2.45811   2
  -5  -6   0 -1.5408 1.16224   5
   5   6   0 0.59712 1.47910   3
   5   6   0 1.29913 1.34562   4
   5   6   0 2.25637 1.62381   2
  -6  -6   0 11.5437 1.76155   5
   6   6   0 11.6758 2.03904   4
   6   6   0 9.14296 2.03580   2
  -7  -6   0 1.17704 1.84752   5
   7   6   0 -0.5759 2.12126   2
   7   6   0 -0.4906 2.09330   4
  -6   7   0 2.97383 1.32744   3
  -6   7   0 2.34893 2.37383   1
  -5   7   0 1.48486 1.97450   1
  -5   7   0 -0.0815 1.07425   3
  -4   7   0 4.65048 0.97575   3
  -4   7   0 4.75675 1.82569   1
  -3   7   0 10.4810 1.70097   1
  -3   7   0 10.2822 0.92577   3
  -2   7   0 2.92217 0.71517   3
  -2   7   0 2.06062 1.14834   1
  -1   7   0 24.4521 1.80664   1
  -1   7   0 21.4432 1.19123   3
   0   7   0 10.5411 0.87818   3
   1   7   0 18.8304 1.33895   3
   2   7   0 0.00166 0.82235   3
   3   7   0 1.06246 0.96632   2
   3   7   0 -0.3711 1.05246   3
  -4  -7   0 21.4183 1.59193   5
   4   7   0 18.4435 1.81531   3
   4   7   0 22.4105 1.71054   2
  -5  -7   0 9.61622 1.40566   5
   5   7   0 9.70895 1.88491   2
   5   7   0 11.0591 1.81932   3
  -6  -7   0 4.44995 1.59725   5
   6   7   0 7.57471 2.24961   2
   6   7   0 5.41061 1.93805   4
  -5   8   0 0.26132 2.08876   1
  -5   8   0 1.48332 1.14163   3
  -4   8   0 -0.0733 0.94172   3
  -4   8   0 2.22916 1.92552   1
  -3   8   0 52.6320 3.21557   1
  -3   8   0 43.8234 1.91858   3
  -2   8   0 4.77473 1.38302   1
  -2   8   0 6.54773 0.92638   3
  -1   8   0 0.42860 0.82224   3
   0   8   0 15.1721 1.10977   3
   1   8   0 4.41061 0.92958   3
   2   8   0 13.8510 1.30466   3
   3   8   0 1.87923 1.22052   3
   4   8   0 -0.4337 1.51264   3
   4   8   0 -1.8488 1.47803   2
   5   8   0 -1.1646 1.63217   3
   5   8   0 1.48024 1.83004   2
  -4   9   0 4.35017 1.22444   3
  -4   9   0 4.26116 2.05072   1
  -3   9   0 0.65148 1.02579   3
  -2   9   0 -0.2020 1.01485   3
  -1   9   0 1.54589 1.00313   3
   0   9   0 0.41554 1.00454   3
   1   9   0 0.06127 1.02442   3
   2   9   0 0.49522 1.17702   3
   3   9   0 0.60785 1.38384   3
   4   9   0 1.16789 1.69903   3
   4   9   0 2.78292 1.74194   2
  -2  10   0 0.02834 1.18829   3
  -1  10   0 1.58788 1.23370   3
   0  10   0 0.88352 1.28861   3
   1  10   0 1.07681 1.24609   3
   2  10   0 -0.8155 1.30776   3
   3  10   0 0.04039 1.55845   3
   3  10  -1 1.87384 1.63580   3
   2  10  -1 0.00770 1.38809   3
   1  10  -1 -0.6670 1.22758   3
   0  10  -1 1.03345 1.23372   3
  -1  10  -1 2.50525 1.26861   3
  -2  10  -1 -1.5597 1.21847   3
   4   9  -1 5.85371 1.83180   2
   4   9  -1 -0.0748 1.76162   3
   3   9  -1 0.36722 1.39353   3
   2   9  -1 10.2006 1.43419   3
   1   9  -1 1.22266 1.06327   3
   0   9  -1 0.56777 0.98572   3
  -1   9  -1 3.30117 1.08495   3
  -2   9  -1 0.26322 1.06330   3
  -3   9  -1 4.02563 1.16321   3
  -4   9  -1 3.55280 2.09127   1
  -4   9  -1 4.02651 1.25459   3
   5   8  -1 1.74881 1.85232   2
   5   8  -1 -1.8314 1.68100   3
   4   8  -1 0.01388 1.56079   3
   4   8  -1 2.64572 1.58647   2
   3   8  -1 3.80136 1.24538   2
   3   8  -1 1.09909 1.23711   3
   2   8  -1 -1.0569 0.98535   3
   1   8  -1 0.63281 0.95925   3
   0   8  -1 2.08552 0.88567   3
  -1   8  -1 6.02270 0.97369   3
  -2   8  -1 0.68828 1.32831   1
  -2   8  -1 -0.6257 0.86173   3
  -3   8  -1 5.39160 1.66896   1
  -3   8  -1 6.61900 1.08519   3
  -4   8  -1 -1.4042 1.74055   1
  -4   8  -1 0.46933 1.02120   3
  -5   8  -1 3.17539 1.20221   3
  -5   8  -1 5.22870 2.14663   1
   6   7  -1 4.89023 2.20902   2
   6   7  -1 1.25656 1.90596   4
  -6  -7   1 -0.0067 1.56810   5
   5   7  -1 8.24354 1.82293   2
   5   7  -1 7.25117 1.76307   3
   5   7  -1 7.40291 1.57384   4
  -5  -7   1 9.76462 1.45599   5
   4   7  -1 -0.7646 1.34771   2
   4   7  -1 -0.9389 1.40306   3
  -4  -7   1 1.32623 1.02780   5
   3   7  -1 53.8588 2.50262   3
   3   7  -1 57.5817 2.40075   2
   2   7  -1 14.3287 1.16533   3
   1   7  -1 18.7407 1.36058   3
   0   7  -1 20.6535 1.29906   3
  -1   7  -1 0.37615 0.68338   3
  -1   7  -1 0.72450 0.92968   1
  -2   7  -1 21.9637 1.63975   1
  -2   7  -1 17.3207 1.25063   3
  -3   7  -1 2.84037 1.44719   1
  -3   7  -1 5.58050 0.87401   3
  -4   7  -1 24.5495 2.21873   1
  -4   7  -1 23.0800 1.59172   3
  -5   7  -1 0.92231 1.09863   3
  -5   7  -1 -1.1472 1.91709   1
  -6   7  -1 0.84459 2.29665   1
  -6   7  -1 2.62280 1.37336   3
   6   6  -1 7.06946 1.99788   2
   6   6  -1 6.01089 1.93193   4
  -6  -6   1 2.17141 1.65904   5
   5   6  -1 -0.7682 1.41489   3
   5   6  -1 -0.0941 1.26505   4
   5   6  -1 0.95200 1.54382   2
  -5  -6   1 -0.6305 1.26687   5
   4   6  -1 -0.5114 0.97992   4
   4   6  -1 0.65628 1.19620   2
   4   6  -1 0.47741 1.30405   3
  -4  -6   1 0.35296 0.96737   5
   3   6  -1 -0.3385 0.99222   3
   3   6  -1 0.36287 0.88417   2
  -3  -6   1 1.00460 0.72306   5
   2   6  -1 9.58167 0.79686   2
   2   6  -1 12.7927 0.87678   2
   2   6  -1 10.7626 1.00915   3
   1   6  -1 108.887 3.21484   3
   0   6  -1 24.6943 1.37483   1
   0   6  -1 26.4056 1.20601   3
  -1   6  -1 84.1543 3.03776   1
  -1   6  -1 84.8433 2.49062   3
  -2   6  -1 84.0223 2.48942   3
  -2   6  -1 81.3408 3.21601   1
  -3   6  -1 15.5186 1.00357   3
  -3   6  -1 14.9268 1.59342   1
  -4   6  -1 64.4544 3.33770   1
  -4   6  -1 53.6148 2.15158   3
  -5   6  -1 -0.6802 1.82763   1
  -5   6  -1 1.62963 1.07020   3
  -6   6  -1 1.31906 1.27515   3
  -6   6  -1 1.17297 2.03034   1
   7   5  -1 4.39929 2.08463   2
   7   5  -1 5.79198 2.14921   4
  -7  -5   1 4.73641 1.51391   4
  -7  -5   1 0.72537 1.76799   5
   6   5  -1 10.6973 1.92355   4
   6   5  -1 14.6171 1.95224   2
  -6  -5   1 14.2560 1.72054   5
  -6  -5   1 16.6954 1.43033   4
   5   5  -1 -0.0225 1.22994   4
   5   5  -1 2.02789 1.45105   2
   5   5  -1 2.03544 1.40647   3
  -5  -5   1 0.07606 1.14784   5
  -5  -5   1 1.33552 0.90294   4
   4   5  -1 186.510 5.37225   4
   4   5  -1 188.169 5.60731   2
   4   5  -1 187.436 5.63871   3
  -4  -5   1 191.931 5.44193   5
   3   5  -1 1.54766 0.83124   2
   3   5  -1 1.47911 0.76059   4
   3   5  -1 2.22471 0.89451   3
  -3  -5   1 0.96684 0.68671   5
   2   5  -1 88.5505 2.61325   4
   2   5  -1 90.7685 2.66597   2
   2   5  -1 86.7346 2.79006   3
  -2  -5   1 91.5773 2.61312   5
   1   5  -1 112.802 3.21995   3
   0   5  -1 40.3449 1.56875   1
   0   5  -1 40.3878 1.39440   3
  -1   5  -1 150.845 4.02341   3
  -1   5  -1 147.112 4.66577   1
  -2   5  -1 111.824 3.82359   1
  -2   5  -1 108.994 3.07936   3
  -3   5  -1 135.342 4.56481   1
  -3   5  -1 125.958 3.67078   3
  -4   5  -1 8.50512 1.56688   1
  -5   5  -1 15.8837 2.02079   1
  -6   5  -1 6.58873 2.06045   1
  -7   5  -1 -1.5614 2.15825   1
   7   4  -1 1.69294 1.89210   4
   7   4  -1 2.72428 1.84274   5
  -7  -4   1 0.94092 1.65327   5
  -7  -4   1 -1.9332 1.42983   4
   6   4  -1 2.41751 1.64031   2
   6   4  -1 4.52500 1.52833   5
   6   4  -1 3.01823 1.52251   4
  -6  -4   1 2.99134 1.42836   5
  -6  -4   1 4.55154 1.19649   4
  -6  -4   1 3.99330 0.94382   2
   5   4  -1 33.3951 2.33786   2
   5   4  -1 29.3798 2.22377   5
   5   4  -1 30.9576 2.25485   4
  -5  -4   1 34.5757 1.50858   2
  -5  -4   1 32.2278 1.74165   4
  -5  -4   1 31.6643 2.14241   5
   4   4  -1 93.9526 3.10915   4
   4   4  -1 96.5236 3.30366   2
   4   4  -1 92.5575 3.17081   5
   4   4  -1 97.3067 3.28689   3
  -4  -4   1 94.8137 2.82901   4
  -4  -4   1 93.8417 3.12027   5
  -4  -4   1 97.9018 2.74505   2
   3   4  -1 24.7861 1.35247   4
   3   4  -1 25.0776 1.51960   3
   3   4  -1 27.1159 1.47546   2
   3   4  -1 27.0910 1.45534   5
  -3  -4   1 26.1903 1.35714   5
  -3  -4   1 26.9188 1.09438   4
   2   4  -1 358.095 9.39254   5
   2   4  -1 350.554 9.42242   3
   2   4  -1 362.540 9.47795   2
   2   4  -1 350.421 9.16304   4
   1   4  -1 10.5988 0.76385   3
   1   4  -1 10.6002 0.54264   2
   0   4  -1 400.576 11.6822   1
   0   4  -1 409.889 10.5392   3
  -1   4  -1 661.726 19.0739   1
  -1   4  -1 662.713 17.0888   3
  -2   4  -1 5.97068 0.52888   3
  -2   4  -1 7.48986 0.93764   1
  -3   4  -1 93.5983 3.45225   1
  -4   4  -1 10.0327 1.43038   1
  -5   4  -1 14.4619 1.69424   1
  -6   4  -1 11.6802 2.01557   1
  -7   4  -1 -0.8177 2.01763   1
   8   3  -1 4.24480 1.73568   4
   7   3  -1 1.93053 1.73454   4
   7   3  -1 3.83012 1.77084   5
  -7  -3   1 4.41748 1.26287   2
  -7  -3   1 6.51816 1.68391   5
  -7  -3   1 3.85294 1.46422   4
   6   3  -1 15.3091 1.62719   2
   6   3  -1 11.8267 1.58500   4
   6   3  -1 11.2553 1.62472   5
  -6  -3   1 13.8955 1.23186   2
  -6  -3   1 15.1881 1.36089   4
  -6  -3   1 10.2255 1.44002   5
   5   3  -1 186.232 5.57743   5
   5   3  -1 184.566 5.42760   4
   5   3  -1 191.999 5.59602   2
  -5  -3   1 186.048 5.48263   5
  -5  -3   1 183.156 5.28034   2
  -5  -3   1 189.248 5.23685   4
   4   3  -1 14.0671 1.14370   5
   4   3  -1 16.1786 1.21255   2
   4   3  -1 15.5871 1.25940   3
   4   3  -1 14.2534 1.22824   4
  -4  -3   1 15.4833 1.11699   5
  -4  -3   1 16.0428 1.06248   2
   3   3  -1 277.896 7.41231   3
   3   3  -1 273.659 7.43229   2
   3   3  -1 274.725 7.34694   5
   3   3  -1 268.135 7.15877   4
   3   3  -1 271.217 7.34165   5
  -3  -3   1 277.988 7.33065   5
  -3  -3   1 260.123 7.24232   2
  -3  -3   1 267.183 7.07028   4
   2   3  -1 273.514 7.02126   3
   2   3  -1 258.336 6.97398   5
   2   3  -1 263.044 7.04014   2
   2   3  -1 257.550 6.80064   4
   2   3  -1 258.878 6.79852   4
  -2  -3   1 261.889 6.73920   4
  -2  -3   1 260.977 6.97408   5
   1   3  -1 116.560 3.17511   3
   1   3  -1 113.511 3.03813   4
   1   3  -1 118.757 3.12427   2
  -1  -3   1 113.594 3.11371   5
   0   3  -1 899.309 22.5593   3
   0   3  -1 853.391 24.9690   1
  -1   3  -1 408.935 9.98123   3
  -1   3  -1 361.268 11.1649   1
  -2   3  -1 1706.26 48.6705   1
  -3   3  -1 3.42979 0.84834   1
   3  -3   1 6.77545 1.07849   1
  -4   3  -1 61.4872 1.76110   2
  -4   3  -1 44.3297 2.32513   1
  -5   3  -1 21.4453 1.29735   2
  -5   3  -1 20.4018 1.79321   1
  -6   3  -1 1.71716 0.99531   2
  -6   3  -1 3.20595 1.72134   1
  -7   3  -1 11.5486 2.14080   1
  -7   3  -1 8.95812 1.39537   2
   8   2  -1 1.19488 2.05859   5
  -8  -2   1 1.97199 1.49843   2
  -8  -2   1 -0.0098 1.68096   4
   7   2  -1 -2.1430 1.34686   4
   7   2  -1 2.15131 1.72935   5
  -7  -2   1 0.30046 1.36306   4
  -7  -2   1 0.46844 1.26297   2
   6   2  -1 2.54910 1.27893   4
   6   2  -1 0.16546 1.29949   5
  -6  -2   1 1.70332 1.12111   5
  -6  -2   1 3.47157 1.11735   4
  -6  -2   1 1.65139 0.98759   2
   5   2  -1 253.576 7.36595   5
   5   2  -1 259.197 7.96052   1
   5   2  -1 263.992 7.34137   2
   5   2  -1 254.657 7.14660   4
  -5  -2   1 262.091 7.22381   2
  -5  -2   1 259.668 7.30892   5
  -5  -2   1 265.016 7.06648   4
  -5  -2   1 272.830 7.88462   1
   4   2  -1 62.0203 2.28662   2
   4   2  -1 61.5595 2.29570   5
   4   2  -1 59.7034 2.32469   1
   4   2  -1 62.1695 2.24624   4
  -4  -2   1 62.5611 2.02302   2
  -4  -2   1 63.0025 2.06807   4
  -4  -2   1 58.8150 2.20433   1
  -4  -2   1 60.8061 2.19218   5
   3   2  -1 398.167 10.4157   2
   3   2  -1 387.681 10.0412   4
   3   2  -1 385.664 11.1913   1
   3   2  -1 385.825 10.2631   5
  -3  -2   1 386.484 11.1607   1
  -3  -2   1 379.335 10.2872   2
  -3  -2   1 379.852 9.97647   4
  -3  -2   1 393.247 10.2506   5
   2   2  -1 131.154 3.52586   3
   2   2  -1 128.643 3.40671   4
   2   2  -1 124.130 3.51643   2
   2   2  -1 129.063 3.49631   5
  -2  -2   1 122.864 3.48050   5
  -2  -2   1 124.749 3.43421   2
  -2  -2   1 122.202 3.35723   4
   1   2  -1 117.834 3.08312   4
   1   2  -1 116.518 3.17821   2
   1   2  -1 124.700 3.20255   3
   1   2  -1 121.881 3.17854   5
   1   2  -1 116.904 3.17815   2
  -1  -2   1 114.160 3.05393   4
  -1  -2   1 113.691 3.17023   5
   0   2  -1 920.102 26.1635   1
  -1   2  -1 317.295 9.20261   1
  -2   2  -1 440.128 12.7734   1
  -3   2  -1 3.33018 0.35004   2
  -3   2  -1 2.50145 0.38078   4
  -3   2  -1 3.09292 0.69592   1
   3  -2   1 4.72005 0.92907   1
   3  -2   1 3.39164 0.41738   5
  -4   2  -1 224.699 6.85997   1
  -4   2  -1 216.333 5.98980   2
  -4   2  -1 217.963 5.84274   4
   4  -2   1 223.182 5.88987   5
   4  -2   1 220.171 5.90624   5
   4  -2   1 222.207 6.94892   1
  -5   2  -1 13.1315 1.46964   1
  -5   2  -1 14.6824 0.98884   2
   5  -2   1 14.0099 0.92409   5
  -6   2  -1 12.5196 1.70315   1
  -6   2  -1 10.0044 1.13255   2
  -7   2  -1 8.76216 1.39639   2
  -7   2  -1 10.2590 1.93514   1
  -8   2  -1 0.52718 2.04501   1
  -8   2  -1 1.31294 1.53599   2
   8   1  -1 -2.1806 1.91090   5
  -8  -1   1 -2.4074 1.50994   2
  -8  -1   1 0.17923 1.70947   4
   7   1  -1 7.54395 1.77159   5
  -7  -1   1 10.4384 1.40655   2
  -7  -1   1 10.0439 1.49225   4
   6   1  -1 5.28748 1.06086   4
   6   1  -1 10.1980 1.64356   1
   6   1  -1 5.57070 1.42580   5
  -6  -1   1 8.18578 1.07109   2
  -6  -1   1 7.39110 1.14284   4
  -6  -1   1 5.53333 1.24932   1
   5   1  -1 86.3812 3.09000   5
   5   1  -1 84.1267 2.89468   4
   5   1  -1 88.6987 3.39995   1
  -5  -1   1 92.9168 3.26904   1
  -5  -1   1 85.7819 2.99771   5
  -5  -1   1 90.0620 2.87060   4
  -5  -1   1 91.4097 2.86217   2
   4   1  -1 135.984 4.04189   5
   4   1  -1 122.470 3.82192   4
   4   1  -1 136.618 4.39102   1
   4   1  -1 139.950 3.91660   2
  -4  -1   1 140.415 3.83367   4
  -4  -1   1 140.445 3.90131   2
  -4  -1   1 137.793 3.98208   5
  -4  -1   1 138.043 4.30652   1
   3   1  -1 39.6473 1.59999   1
   3   1  -1 41.0947 1.54719   5
   3   1  -1 41.0347 1.54786   3
   3   1  -1 42.0388 1.48709   2
   3   1  -1 40.9972 1.46628   4
  -3  -1   1 39.0055 1.35339   2
  -3  -1   1 39.1408 1.35493   4
  -3  -1   1 38.1431 1.45519   5
   2   1  -1 200.062 5.34156   5
   2   1  -1 197.952 5.82472   1
   2   1  -1 206.921 5.22636   4
  -2  -1   1 195.336 5.34787   2
  -2  -1   1 194.692 5.18240   4
  -2  -1   1 202.703 5.32956   5
   1   1  -1 172.478 4.53958   5
   1   1  -1 166.276 4.95939   1
   1   1  -1 176.593 4.43910   4
   1   1  -1 178.137 4.60225   2
   1   1  -1 179.566 4.44292   4
  -1  -1   1 164.097 4.42725   4
  -1  -1   1 168.995 4.57619   2
   0   1  -1 12.0592 0.52788   1
  -1   1  -1 1576.81 52.4854   1
   1  -1   1 2104.77 47.4643   5
  -3   1  -1 30.7202 1.06281   2
  -3   1  -1 30.8306 1.07773   4
  -3   1  -1 30.8420 1.17325   5
  -3   1  -1 22.9866 1.44903   1
   3  -1   1 29.1881 1.61890   1
  -4   1  -1 227.712 6.25320   5
  -4   1  -1 225.448 6.21011   2
  -4   1  -1 225.525 6.99659   1
  -4   1  -1 235.081 6.06488   4
   4  -1   1 226.927 7.04794   1
  -5   1  -1 16.5925 1.09823   4
  -5   1  -1 15.2720 1.07619   2
  -5   1  -1 18.7069 1.51380   1
   5  -1   1 17.3585 1.17581   5
  -6   1  -1 57.9942 2.99710   1
  -6   1  -1 56.2845 2.34242   4
  -6   1  -1 57.3192 2.29251   2
   6  -1   1 47.6609 2.29618   5
  -7   1  -1 0.00297 1.22614   2
  -7   1  -1 0.89594 1.60681   1
   7  -1   1 -1.2045 1.28076   5
  -8   1  -1 3.79310 1.98613   1
  -8   1  -1 0.67186 1.54698   2
   8  -1   1 0.50038 1.57345   5
   8   0  -1 2.11650 1.79785   5
  -8   0   1 0.08718 1.55770   2
  -8   0   1 0.85652 1.68804   4
   7   0  -1 3.13751 1.50872   5
  -7   0   1 3.59356 1.30852   4
  -7   0   1 4.06266 1.28171   2
  -7   0   1 5.33460 1.65400   1
   6   0  -1 49.2261 3.06134   1
   6   0  -1 44.4705 2.37655   5
  -6   0   1 49.4001 2.67536   1
  -6   0   1 47.4158 2.19767   2
  -6   0   1 51.5163 2.27621   4
   5   0  -1 51.8996 2.59278   1
   5   0  -1 47.8448 2.16070   5
  -5   0   1 48.0576 2.40167   1
  -5   0   1 51.8550 1.97012   4
  -5   0   1 48.3259 1.91601   2
   4   0  -1 101.136 3.43035   1
   4   0  -1 95.5039 2.71204   4
   4   0  -1 100.777 3.00665   5
  -4   0   1 93.5089 2.96323   5
  -4   0   1 96.6521 2.88414   2
  -4   0   1 97.6779 3.30782   1
  -4   0   1 97.0793 2.83387   4
   3   0  -1 147.153 4.66270   1
   3   0  -1 156.287 4.18217   5
   3   0  -1 159.408 3.99667   4
  -3   0   1 146.579 4.02917   4
  -3   0   1 149.593 4.61641   1
  -3   0   1 149.453 4.14262   2
  -3   0   1 148.842 4.17111   5
   2   0  -1 530.006 13.0712   5
   2   0  -1 514.933 13.1727   2
   2   0  -1 479.980 14.4598   1
  -2   0   1 488.344 13.2175   2
  -2   0   1 503.521 12.7759   4
  -2   0   1 498.668 13.0644   5
   1   0  -1 98.9376 3.16523   1
   1   0  -1 107.783 2.86220   5
   1   0  -1 110.726 2.77773   4
   1   0  -1 111.056 2.85619   2
  -1   0   1 103.293 2.86466   2
  -1   0   1 103.446 2.77998   4
   0   0  -1 228.936 5.90195   5
   0   0  -1 218.774 5.98673   2
   0   0   1 239.959 5.99073   2
  -1   0  -1 1897.02 51.0938   2
  -1   0  -1 1907.36 49.3070   4
  -1   0  -1 1883.08 50.2868   5
  -1   0  -1 1959.35 55.6536   1
   1   0   1 1992.04 50.3639   5
   1   0   1 2092.38 49.3866   4
  -2   0  -1 928.166 25.0199   5
  -2   0  -1 953.787 24.5020   4
  -2   0  -1 922.277 25.3714   2
  -2   0  -1 969.930 27.6625   1
   2   0   1 1046.11 25.0286   5
   2   0   1 1063.93 25.3783   2
   2   0   1 906.149 27.6695   1
  -3   0  -1 431.505 11.4875   2
  -3   0  -1 436.005 12.5847   1
  -3   0  -1 428.936 11.3874   5
  -3   0  -1 429.713 11.1167   4
   3   0   1 429.678 12.6121   1
   3   0   1 449.502 11.3844   5
   3   0   1 430.961 11.0857   4
  -4   0  -1 22.5431 1.30475   5
  -4   0  -1 22.8837 1.18216   4
  -4   0  -1 22.6803 1.48945   1
  -4   0  -1 23.2285 1.15199   2
   4   0   1 22.0361 1.38110   5
   4   0   1 23.4648 1.45705   1
   4   0   1 22.0759 1.11355   4
  -5   0  -1 108.122 3.72557   1
  -5   0  -1 102.468 3.16010   4
  -5   0  -1 104.906 3.34445   5
  -5   0  -1 100.858 3.16399   2
   5   0   1 99.7012 2.99869   4
   5   0   1 102.040 3.35701   5
  -6   0  -1 9.39855 1.09476   2
  -6   0  -1 11.0351 1.20349   4
  -6   0  -1 7.93776 1.39209   1
   6   0   1 7.94765 1.29613   5
  -7   0  -1 10.8548 1.48700   4
  -7   0  -1 10.5042 1.68457   1
  -7   0  -1 9.28014 1.37884   2
   7   0   1 11.0882 1.69957   5
  -8   0  -1 6.97061 1.59893   2
  -8   0  -1 3.77225 1.69535   4
   8   0   1 3.78797 1.92973   5
  -8   1   1 13.4851 1.75025   2
  -8   1   1 13.5365 2.29625   1
   7  -1  -1 1.61517 1.21133   5
  -7   1   1 3.21361 1.72113   1
  -7   1   1 2.47040 1.23502   2
   6  -1  -1 54.7105 2.39621   5
   6  -1  -1 59.5562 3.38373   1
  -6   1   1 66.6744 3.10795   1
  -6   1   1 59.1226 2.40623   2
   5  -1  -1 115.261 4.28653   1
   5  -1  -1 114.405 3.43915   5
  -5   1   1 114.152 3.40050   4
  -5   1   1 112.535 3.44941   2
  -5   1   1 117.325 4.11643   1
   4  -1  -1 2.28152 0.61143   5
   4  -1  -1 -0.2478 0.90720   1
  -4   1   1 -0.0185 0.76955   1
  -4   1   1 2.22314 0.53123   4
  -4   1   1 1.65025 0.49806   2
   3  -1  -1 306.646 7.83005   5
   3  -1  -1 299.008 7.82946   5
   3  -1  -1 303.001 8.87786   1
  -3   1   1 301.729 7.67967   4
  -3   1   1 291.420 8.81850   1
  -3   1   1 288.039 7.90727   2
   2  -1  -1 239.492 7.27749   1
   2  -1  -1 254.808 6.43757   5
   1  -1  -1 17.1000 0.65799   1
   0  -1  -1 753.257 21.4238   1
  -1  -1  -1 833.604 22.8743   4
  -1  -1  -1 877.090 23.7049   2
  -1  -1  -1 867.875 23.3673   5
   1   1   1 957.592 23.3905   5
   1   1   1 947.466 23.7605   2
   1   1   1 962.478 22.9037   4
  -2  -1  -1 152.026 4.40295   5
  -2  -1  -1 154.728 4.27948   4
  -2  -1  -1 164.189 4.80617   1
   2   1   1 176.862 4.33815   4
   2   1   1 163.322 4.44472   3
   2   1   1 169.933 4.48339   2
   2   1   1 165.893 4.42547   5
  -3  -1  -1 35.6288 1.30330   4
  -3  -1  -1 36.1097 1.40575   5
   3   1   1 39.7552 1.45284   2
   3   1   1 36.8827 1.39554   4
   3   1   1 37.1640 1.48691   3
   3   1   1 38.9125 1.44839   5
  -4  -1  -1 95.3058 3.20917   1
  -4  -1  -1 95.8259 2.84714   4
  -4  -1  -1 98.4445 3.00730   5
   4   1   1 94.7021 3.05826   3
   4   1   1 96.3987 2.96286   2
   4   1   1 96.9683 3.04314   5
  -5  -1  -1 165.047 5.18039   1
  -5  -1  -1 164.762 4.79411   5
  -5  -1  -1 162.162 4.59107   4
  -5  -1  -1 166.067 4.66722   2
   5   1   1 159.901 4.82809   5
   5   1   1 155.941 4.61577   2
   5   1   1 153.624 4.58501   4
  -6  -1  -1 18.0753 1.32154   2
  -6  -1  -1 14.8592 1.31909   4
  -6  -1  -1 13.8166 1.45568   1
   6   1   1 15.1161 1.61744   5
   6   1   1 15.9926 1.30693   4
  -7  -1  -1 13.6574 1.44993   2
  -7  -1  -1 11.1025 1.53231   4
   7   1   1 10.5251 1.78723   5
   7   1   1 10.9465 1.30284   4
  -8  -1  -1 2.46524 1.69805   4
  -8  -1  -1 2.30714 1.47516   2
   8   1   1 1.38878 2.02583   5
  -8   2   1 0.52976 1.52305   2
  -7   2   1 5.23010 1.94262   1
  -7   2   1 7.08730 1.40138   2
   6  -2  -1 27.2708 2.37460   1
  -6   2   1 26.0319 2.06378   1
  -6   2   1 24.6124 1.77646   2
   5  -2  -1 44.0793 2.79604   1
  -5   2   1 42.3618 1.70264   2
  -5   2   1 45.0874 2.53502   1
   4  -2  -1 57.4917 2.66488   1
  -4   2   1 56.9865 2.48917   1
  -4   2   1 59.1857 1.82528   2
   3  -2  -1 397.982 11.7813   1
  -3   2   1 400.709 11.7389   1
   2  -2  -1 5.47766 0.67391   1
  -2   2   1 6.71192 0.65675   1
   1  -2  -1 2130.69 61.0368   1
  -1   2   1 2164.58 61.1936   1
   0  -2  -1 9999.99 283.783   1
  -1  -2  -1 3069.43 80.0883   5
   1   2   1 3159.27 80.2266   3
  -2  -2  -1 1252.77 33.0293   4
  -2  -2  -1 1283.93 34.1977   2
  -2  -2  -1 1265.50 33.7588   5
   2   2   1 1338.00 34.2935   2
   2   2   1 1322.58 33.7719   5
   2   2   1 1354.70 33.7794   5
   2   2   1 1354.44 33.0939   4
  -3  -2  -1 76.6817 2.26129   4
  -3  -2  -1 75.0238 2.25947   2
  -3  -2  -1 77.8788 2.45941   1
  -3  -2  -1 75.7523 2.40478   5
   3   2   1 79.8462 2.39443   4
   3   2   1 78.3708 2.48541   3
   3   2   1 80.7122 2.49267   2
   3   2   1 77.7217 2.45647   5
  -4  -2  -1 268.388 6.97606   4
  -4  -2  -1 250.521 7.19937   5
  -4  -2  -1 268.472 7.78605   1
  -4  -2  -1 257.010 7.14039   2
   4   2   1 271.655 7.31148   2
   4   2   1 263.936 7.07212   4
   4   2   1 266.613 7.25982   5
   4   2   1 259.925 7.29214   3
  -5  -2  -1 1.77838 0.85719   1
  -5  -2  -1 3.28646 0.88888   4
  -5  -2  -1 1.22461 0.94764   5
  -5  -2  -1 1.57169 0.74766   2
   5   2   1 1.12174 1.05427   4
   5   2   1 1.79961 1.05922   2
   5   2   1 -0.2039 1.03198   5
  -6  -2  -1 33.6841 1.89103   2
  -6  -2  -1 30.9282 2.27862   5
  -6  -2  -1 32.4783 2.01645   4
   6   2   1 31.6373 2.27202   4
   6   2   1 31.4316 2.06227   2
   6   2   1 30.5307 2.02670   5
  -7  -2  -1 10.0173 1.50534   4
  -7  -2  -1 8.86603 1.34997   2
   7   2   1 7.29334 1.55169   4
   7   2   1 9.19159 1.91652   5
  -8  -2  -1 2.45565 1.50132   2
  -8  -2  -1 3.53052 1.71802   4
   8   2   1 1.83653 1.51712   4
   8   2   1 2.62921 2.04446   5
  -7   3   1 1.23456 2.13221   1
   6  -3  -1 14.7907 2.27932   1
  -6   3   1 16.3832 2.02091   1
   5  -3  -1 1.26746 1.51731   1
  -5   3   1 1.52304 1.27383   1
   4  -3  -1 127.040 4.58610   1
  -4   3   1 132.309 4.45792   1
   3  -3  -1 83.2947 3.13268   1
  -3   3   1 85.1121 3.03910   1
   2  -3  -1 98.9253 3.30274   1
  -2   3   1 100.748 2.65906   3
  -2   3   1 93.8849 3.24214   1
   1  -3  -1 2.55127 0.41613   1
  -1   3   1 5.93019 0.56190   1
   0  -3  -1 63.8629 2.05494   1
   0   3   1 62.7175 2.02404   1
   1   3   1 -0.2005 0.03891   3
  -2  -3  -1 20.6521 0.95383   5
   2   3   1 27.1615 1.10563   3
   2   3   1 26.7143 1.07360   5
   2   3   1 27.1871 1.00346   2
   2   3   1 25.9145 1.01008   4
  -3  -3  -1 178.543 4.81154   4
  -3  -3  -1 177.843 4.87840   2
  -3  -3  -1 184.175 5.05238   5
   3   3   1 183.565 5.12579   2
   3   3   1 190.233 5.13527   3
   3   3   1 180.400 5.07091   5
   3   3   1 183.468 4.94892   4
  -4  -3  -1 116.693 3.34638   2
  -4  -3  -1 117.304 3.59246   5
   4   3   1 120.535 3.66929   5
   4   3   1 117.812 3.71835   3
   4   3   1 116.703 3.57653   4
  -5  -3  -1 27.0806 1.43092   2
  -5  -3  -1 25.3201 1.53489   4
  -5  -3  -1 27.7614 1.90531   5
   5   3   1 25.7754 1.66943   2
   5   3   1 25.3478 1.60063   4
   5   3   1 26.2141 1.70067   5
  -6  -3  -1 27.3816 1.74771   2
  -6  -3  -1 28.3089 1.89026   5
  -6  -3  -1 26.9516 1.90895   4
   6   3   1 27.1577 1.96262   4
   6   3   1 22.7220 1.82788   5
   6   3   1 26.8487 1.91708   2
  -7  -3  -1 0.57160 1.42397   4
  -7  -3  -1 -1.0300 1.11102   2
  -7  -3  -1 -0.7262 1.62129   5
   7   3   1 1.68405 1.73098   4
   7   3   1 -4.0395 1.64526   5
  -8  -3  -1 1.05305 1.99278   5
  -8  -3  -1 -0.5412 1.67528   4
   8   3   1 -1.2908 1.82754   4
   8   3   1 0.84258 2.06413   5
  -7   4   1 5.71973 2.32317   1
  -6   4   1 12.5496 2.06911   1
   5  -4  -1 20.5686 2.11996   1
  -5   4   1 18.6631 1.82970   1
   4  -4  -1 76.8934 3.34741   1
  -4   4   1 70.8229 3.15741   1
   3  -4  -1 0.14644 1.03455   1
  -3   4   1 1.52257 0.93934   1
   2  -4  -1 353.414 10.6198   1
  -2   4   1 361.040 10.5738   1
   1  -4  -1 1384.43 39.1786   1
  -1   4   1 1358.87 39.1535   1
   0  -4  -1 434.857 12.3240   1
   0   4   1 419.791 12.3008   1
   0   4   1 425.748 11.0127   3
   1   4   1 595.530 15.4343   3
  -2  -4  -1 56.1653 1.72605   5
  -2  -4  -1 58.0142 1.71738   5
   2   4   1 56.1931 1.85339   3
   2   4   1 55.4680 1.69966   4
   2   4   1 53.7183 1.71453   2
   2   4   1 57.0720 1.82718   5
   3   4   1 125.939 3.79012   5
   3   4   1 126.239 3.63794   4
   3   4   1 126.987 3.79002   2
   3   4   1 142.219 3.90531   3
   3   4   1 126.934 3.78977   5
  -4  -4  -1 6.55426 0.96311   5
  -4  -4  -1 8.12924 0.73561   4
   4   4   1 8.60222 1.15549   3
   4   4   1 6.05147 1.12380   2
   4   4   1 8.22691 1.00195   4
   4   4   1 6.96066 1.04185   5
  -5  -4  -1 12.7214 1.28984   5
  -5  -4  -1 11.7476 1.06035   4
   5   4   1 13.5631 1.41448   5
   5   4   1 11.9525 1.49131   3
   5   4   1 17.8909 1.54847   4
   5   4   1 17.3264 1.59611   2
  -6  -4  -1 24.0629 1.53400   4
  -6  -4  -1 19.3248 1.76686   5
   6   4   1 23.1500 1.89041   4
   6   4   1 19.1161 1.80814   5
   6   4   1 17.4858 1.91861   2
  -7  -4  -1 7.54139 1.81398   5
  -7  -4  -1 8.78617 1.56337   4
   7   4   1 6.90274 1.96313   4
   7   4   1 9.24097 1.91692   5
   7   4   1 6.77863 1.92313   2
  -7   5   1 2.45885 2.30520   1
  -6   5   1 -0.5045 1.97460   1
   5  -5  -1 17.4356 2.32149   1
  -5   5   1 20.0915 2.02448   1
   4  -5  -1 1.63567 1.64892   1
  -4   5   1 1.80604 1.27255   1
   3  -5  -1 101.263 3.89052   1
  -3   5   1 96.9199 3.70158   1
   2  -5  -1 25.7868 1.92511   1
  -2   5   1 20.1069 1.65388   1
   1  -5  -1 84.7630 2.98511   1
  -1   5   1 80.0407 2.85671   1
   0   5   1 162.373 4.35400   3
   0   5   1 165.218 4.95582   1
   1   5   1 16.2307 0.86204   3
   2   5   1 22.0683 1.01598   2
   2   5   1 23.1267 1.24471   3
  -3  -5  -1 15.9839 1.14744   5
   3   5   1 14.3893 1.22862   3
   3   5   1 17.4583 1.10153   2
   3   5   1 17.2614 1.05294   4
  -4  -5  -1 21.5879 1.32773   5
   4   5   1 20.6148 1.45249   2
   4   5   1 21.7757 1.40269   4
   4   5   1 21.0041 1.53920   3
  -5  -5  -1 3.08669 1.15353   5
   5   5   1 2.32025 1.36315   2
   5   5   1 0.75677 1.19155   4
   5   5   1 -1.3087 1.29570   3
  -6  -5  -1 9.03118 1.19107   4
  -6  -5  -1 9.69500 1.66699   5
   6   5   1 10.4646 1.90094   2
   6   5   1 10.9862 1.84480   4
  -7  -5  -1 1.65487 1.34887   4
  -7  -5  -1 0.73925 1.77405   5
   7   5   1 -0.1059 2.04759   4
   7   5   1 1.19133 2.05435   2
  -6   6   1 2.09634 2.23627   1
  -5   6   1 3.59118 1.91852   1
  -4   6   1 0.30774 1.48050   1
   3  -6  -1 80.2374 3.58835   1
  -3   6   1 76.8165 3.38070   1
   2  -6  -1 10.3613 1.44052   1
  -2   6   1 6.44147 0.55995   3
  -2   6   1 6.72713 0.63296   3
  -2   6   1 4.71300 1.10332   1
  -1   6   1 89.9971 3.22884   1
   0   6   1 1.56081 0.65448   1
   0   6   1 1.16745 0.49679   3
   1   6   1 84.3250 2.55887   3
   2   6   1 1.57446 0.74117   3
   3   6   1 5.84260 0.92482   2
   3   6   1 6.59295 1.10076   3
  -4  -6  -1 4.53422 0.94247   5
   4   6   1 6.61280 1.31630   3
   4   6   1 2.58920 1.18968   2
  -5  -6  -1 3.91466 1.17387   5
   5   6   1 3.34252 1.50618   3
   5   6   1 1.58175 1.58984   2
   5   6   1 4.20169 1.29864   4
  -6  -6  -1 13.9113 1.70383   5
   6   6   1 12.2469 1.94765   4
   6   6   1 10.8719 2.01452   2
  -7  -6  -1 -0.0729 1.75214   5
   7   6   1 0.15447 2.14777   2
   7   6   1 3.97056 2.10231   4
  -5   7   1 -1.3351 2.08624   1
  -5   7   1 0.61015 1.08074   3
  -4   7   1 2.99398 0.93220   3
  -4   7   1 3.83172 1.86324   1
  -3   7   1 0.73610 0.70376   3
  -3   7   1 -2.2972 1.42209   1
  -2   7   1 11.4353 0.77643   3
  -2   7   1 12.7447 1.45796   1
  -1   7   1 23.5879 1.86976   1
  -1   7   1 21.0085 1.08469   3
   0   7   1 1.01295 0.63265   3
   1   7   1 15.5018 1.03735   3
   2   7   1 1.53191 0.83147   3
   3   7   1 9.47461 1.27055   3
   3   7   1 9.77352 1.09990   2
   4   7   1 -0.4997 1.31186   3
   4   7   1 0.41096 1.24287   2
  -5  -7  -1 5.26844 1.25872   5
   5   7   1 7.47632 1.78180   2
   5   7   1 7.62504 1.69050   3
  -6  -7  -1 2.16671 1.53434   5
   6   7   1 1.94208 2.01041   4
   6   7   1 2.12384 2.12300   2
  -5   8   1 1.13607 2.10448   1
  -5   8   1 0.57661 1.12252   3
  -4   8   1 3.17950 1.93470   1
  -4   8   1 1.32502 0.94126   3
  -3   8   1 2.18275 0.82438   3
  -3   8   1 0.39684 1.60273   1
  -2   8   1 19.5875 1.27401   3
  -2   8   1 21.5825 1.80320   1
  -1   8   1 0.56641 0.75056   3
   0   8   1 28.8347 1.49022   3
   1   8   1 -0.0434 0.81132   3
   2   8   1 0.80864 0.98647   3
   3   8   1 7.52790 1.34056   3
   4   8   1 0.96147 1.50635   2
   4   8   1 1.77152 1.40708   3
   5   8   1 7.53436 1.93462   2
   5   8   1 5.49314 1.79366   3
  -4   9   1 0.39357 2.02432   1
  -4   9   1 -0.0778 0.96480   3
  -3   9   1 0.15652 0.97960   3
  -2   9   1 0.02212 0.94071   3
  -1   9   1 -0.3344 0.93679   3
   0   9   1 2.74172 0.97551   3
   1   9   1 0.20518 1.01407   3
   2   9   1 1.52861 1.14419   3
   3   9   1 0.38801 1.41058   3
   4   9   1 0.85860 1.57095   3
  -2  10   1 1.41181 1.11951   3
  -1  10   1 0.13633 1.11113   3
   0  10   1 1.04162 1.19961   3
   1  10   1 0.85957 1.22336   3
   2  10   1 -0.1917 1.35895   3
   3  10   1 0.28007 1.58951   3
   3  10  -2 2.46789 1.68013   3
   2  10  -2 0.30865 1.45281   3
   1  10  -2 1.32658 1.31210   3
   0  10  -2 1.35010 1.25187   3
  -1  10  -2 2.05224 1.28592   3
  -2  10  -2 2.01538 1.33790   3
   4   9  -2 -1.4530 1.78779   2
   4   9  -2 0.22308 1.81943   3
   3   9  -2 -1.0226 1.39477   3
   2   9  -2 3.76637 1.31271   3
   1   9  -2 8.85546 1.32926   3
   0   9  -2 0.30580 1.04892   3
  -1   9  -2 2.57839 1.12212   3
  -2   9  -2 2.16494 1.13858   3
  -3   9  -2 1.73180 1.16043   3
  -4   9  -2 4.65158 1.32379   3
  -4   9  -2 8.74068 2.15259   1
   5   8  -2 1.38574 1.94812   2
   5   8  -2 5.43931 1.84856   3
  -5  -8   2 0.38322 1.30792   5
   4   8  -2 7.75873 1.76339   3
   4   8  -2 6.06435 1.75693   2
   3   8  -2 3.18148 1.32962   2
   3   8  -2 1.22080 1.31810   3
   2   8  -2 2.12057 1.10932   3
   1   8  -2 1.88716 1.00211   3
   0   8  -2 0.14129 0.89168   3
  -1   8  -2 3.23996 0.98785   3
  -2   8  -2 5.04878 1.38388   1
  -2   8  -2 3.77280 1.01203   3
  -3   8  -2 2.43808 1.03819   3
  -3   8  -2 1.93926 1.59174   1
  -4   8  -2 2.05885 1.85778   1
  -4   8  -2 0.66326 1.07315   3
  -5   8  -2 0.34399 1.22558   3
  -5   8  -2 1.24886 2.07309   1
   6   7  -2 1.69543 1.96412   4
   6   7  -2 0.26823 2.15095   2
  -6  -7   2 1.15444 1.68800   5
   5   7  -2 -0.5682 1.45967   4
   5   7  -2 0.40901 1.65696   3
   5   7  -2 -0.4732 1.81511   2
  -5  -7   2 1.95002 1.39920   5
   4   7  -2 4.70759 1.53237   2
   4   7  -2 1.79461 1.50032   3
  -4  -7   2 3.80208 1.15960   5
   3   7  -2 25.1879 1.54924   2
   3   7  -2 20.5137 1.58203   3
   2   7  -2 30.5453 1.66853   2
   2   7  -2 33.6451 1.85972   3
   2   7  -2 35.2949 1.67774   2
   1   7  -2 2.10348 0.83079   3
   0   7  -2 23.3292 1.40550   3
  -1   7  -2 9.01966 0.91177   3
  -1   7  -2 5.93910 1.10128   1
  -2   7  -2 21.3790 1.66792   1
  -2   7  -2 19.1754 1.33210   3
  -3   7  -2 30.6697 2.14627   1
  -3   7  -2 29.9555 1.60178   3
  -4   7  -2 1.29498 0.96949   3
  -4   7  -2 4.59611 1.77050   1
  -5   7  -2 6.77988 1.23086   3
  -5   7  -2 7.65001 2.03698   1
  -6   7  -2 -1.5312 1.29296   3
  -6   7  -2 2.61465 2.29127   1
   6   6  -2 0.99492 1.95240   2
   6   6  -2 2.30440 1.84850   4
  -6  -6   2 0.21906 1.57896   5
   5   6  -2 3.81057 1.41422   4
   5   6  -2 1.48267 1.66099   2
  -5  -6   2 4.64510 1.37181   5
   4   6  -2 10.5623 1.50361   2
   4   6  -2 9.11487 1.20414   4
   4   6  -2 9.33103 1.55791   3
  -4  -6   2 12.8565 1.26338   5
   3   6  -2 3.96582 1.05569   2
   3   6  -2 3.52503 1.09726   3
  -3  -6   2 4.55817 0.85784   5
   2   6  -2 3.05649 0.72862   2
   2   6  -2 1.77149 0.85519   3
   1   6  -2 10.1342 0.89004   3
   0   6  -2 15.9270 0.95513   3
  -1   6  -2 0.77514 0.80101   1
  -1   6  -2 1.73755 0.64008   3
  -2   6  -2 26.4206 1.98093   1
  -2   6  -2 28.3071 1.33428   3
  -3   6  -2 -0.2965 0.71321   3
  -3   6  -2 -0.2788 1.17396   1
  -4   6  -2 18.7751 1.95280   1
  -4   6  -2 16.0947 1.23059   3
  -5   6  -2 7.79044 1.99423   1
  -5   6  -2 5.57586 1.18547   3
  -6   6  -2 6.04124 1.37960   3
  -6   6  -2 4.45162 2.21674   1
   7   5  -2 4.46664 1.95415   5
   7   5  -2 8.67977 2.20914   4
   7   5  -2 5.13261 2.08179   2
  -7  -5   2 10.6275 1.97622   5
  -7  -5   2 6.39949 1.57514   4
   6   5  -2 1.10484 1.73684   2
   6   5  -2 0.91118 1.70709   4
  -6  -5   2 1.51944 1.23188   4
  -6  -5   2 0.36551 1.45748   5
   5   5  -2 0.37455 1.48046   2
   5   5  -2 2.39217 1.31509   4
  -5  -5   2 2.11774 0.93825   4
  -5  -5   2 1.68706 1.22123   5
   4   5  -2 50.8088 2.47426   2
   4   5  -2 48.3029 2.22579   4
   4   5  -2 47.3957 2.47627   3
  -4  -5   2 52.3631 2.22757   5
  -4  -5   2 50.8708 1.80884   4
   3   5  -2 239.894 6.66566   3
   3   5  -2 237.406 6.65973   2
   3   5  -2 237.000 6.41414   4
  -3  -5   2 235.696 6.51257   5
   2   5  -2 19.4346 1.28295   3
   2   5  -2 17.7574 1.13995   4
   2   5  -2 18.1467 1.13461   2
  -2  -5   2 18.7824 1.08629   5
   1   5  -2 211.923 5.86749   3
   1   5  -2 217.580 5.68831   4
   1   5  -2 218.298 5.79594   2
   0   5  -2 2.34854 0.55691   1
  -1   5  -2 124.374 3.94029   1
  -1   5  -2 119.576 3.38476   3
  -2   5  -2 118.659 4.01842   1
  -2   5  -2 117.917 3.33304   3
  -3   5  -2 7.22417 1.23512   1
  -3   5  -2 8.26691 0.80976   3
  -4   5  -2 76.8617 2.62226   3
  -4   5  -2 82.7198 3.53502   1
  -5   5  -2 10.7409 1.23768   3
  -5   5  -2 12.1457 1.78919   1
  -6   5  -2 15.3987 1.57834   3
  -6   5  -2 17.0992 2.32801   1
  -7   5  -2 0.43369 1.56416   3
  -7   5  -2 -2.1078 2.10113   1
   7   4  -2 10.5762 2.06119   5
   7   4  -2 9.86906 2.04057   4
  -7  -4   2 10.2720 1.65062   4
  -7  -4   2 8.82202 1.85259   5
   6   4  -2 5.43535 1.54667   5
   6   4  -2 8.87486 1.67612   4
   6   4  -2 8.59535 1.73080   2
  -6  -4   2 8.09178 1.51715   5
  -6  -4   2 6.89941 1.02167   2
  -6  -4   2 10.8139 1.35209   4
   5   4  -2 0.50369 1.30313   2
   5   4  -2 1.85468 1.25144   4
   5   4  -2 1.71833 1.22784   5
  -5  -4   2 2.42975 0.72431   2
  -5  -4   2 0.97663 0.89467   4
  -5  -4   2 2.59009 1.04851   5
   4   4  -2 3.82355 1.08109   3
   4   4  -2 3.81016 1.00479   4
   4   4  -2 1.76567 1.03614   2
   4   4  -2 3.86338 1.10163   5
   4   4  -2 5.71457 1.07369   5
  -4  -4   2 4.11292 0.73798   4
  -4  -4   2 4.45882 0.87569   5
  -4  -4   2 3.73947 0.57356   2
   3   4  -2 27.0385 1.51544   2
   3   4  -2 25.3489 1.38657   4
   3   4  -2 25.4375 1.50618   5
   3   4  -2 24.9951 1.53993   3
  -3  -4   2 24.7048 1.14549   4
  -3  -4   2 25.2417 1.39498   5
   2   4  -2 13.7774 0.81426   2
   2   4  -2 14.0924 0.82777   4
   2   4  -2 11.8377 0.88364   3
   2   4  -2 14.7635 0.91741   5
  -2  -4   2 11.2832 0.78944   5
   1   4  -2 337.166 8.85769   3
   1   4  -2 336.634 8.87248   2
   1   4  -2 328.169 8.59471   4
  -1  -4   2 345.425 8.78246   5
  -1  -4   2 329.676 8.75256   5
   0   4  -2 60.1655 2.00067   1
  -1   4  -2 539.526 15.7305   1
  -1   4  -2 549.081 14.1178   3
  -2   4  -2 1.03586 0.72847   1
  -2   4  -2 1.31801 0.46984   3
  -4   4  -2 109.019 4.07957   1
  -5   4  -2 46.2635 2.89710   1
  -6   4  -2 6.73504 1.83039   1
  -7   4  -2 0.06490 2.14619   1
   7   3  -2 7.74572 1.87806   5
   7   3  -2 10.5978 1.78250   4
  -7  -3   2 10.7370 1.64277   4
  -7  -3   2 9.44594 1.79678   5
  -7  -3   2 10.8486 1.42649   2
   6   3  -2 -1.6501 1.35476   2
   6   3  -2 2.13050 1.47302   5
   6   3  -2 -1.7533 1.41691   4
  -6  -3   2 -0.7711 1.10249   4
  -6  -3   2 0.53335 1.22011   5
  -6  -3   2 -1.1758 0.99534   2
   5   3  -2 54.7015 2.54372   4
   5   3  -2 53.6704 2.56763   5
   5   3  -2 58.9730 2.59448   2
  -5  -3   2 55.9907 2.43314   5
  -5  -3   2 53.9930 2.18902   4
  -5  -3   2 56.5952 2.15337   2
   4   3  -2 400.379 10.8234   2
   4   3  -2 399.160 11.5556   1
   4   3  -2 386.476 10.4470   4
   4   3  -2 387.858 10.6688   5
   4   3  -2 400.893 10.7401   3
  -4  -3   2 392.966 10.3215   4
  -4  -3   2 397.059 11.5142   1
  -4  -3   2 395.168 10.6532   5
  -4  -3   2 409.451 10.6349   2
   3   3  -2 203.968 5.65624   4
   3   3  -2 212.778 5.87047   3
   3   3  -2 210.563 5.82122   5
   3   3  -2 217.092 5.89999   2
  -3  -3   2 207.843 5.71726   2
  -3  -3   2 212.879 5.80469   5
   2   3  -2 396.247 10.0384   4
   2   3  -2 404.676 10.3048   3
   2   3  -2 389.323 10.2670   5
   2   3  -2 397.595 10.3916   2
  -2  -3   2 373.820 10.2518   5
  -2  -3   2 379.462 9.97787   4
   1   3  -2 5.69819 0.50755   5
   1   3  -2 7.88402 0.53023   2
   1   3  -2 6.63341 0.52506   3
   1   3  -2 6.17048 0.44913   4
  -1  -3   2 5.45829 0.45666   5
   0   3  -2 979.284 28.9672   1
   0  -3   2 1020.59 26.1500   5
   0  -3   2 1050.44 26.1461   5
  -1   3  -2 30.7074 1.00886   3
  -1   3  -2 33.9499 1.32405   1
  -2   3  -2 882.397 25.3499   1
  -3   3  -2 101.401 3.52020   1
  -4   3  -2 71.2726 3.04303   1
  -4   3  -2 86.7392 2.41863   2
  -5   3  -2 112.398 3.47288   2
  -5   3  -2 121.477 4.43630   1
  -6   3  -2 -0.1592 1.50400   1
  -6   3  -2 0.03669 0.96200   2
  -7   3  -2 3.01884 1.31128   2
  -7   3  -2 0.00916 1.91204   1
   8   2  -2 4.23591 2.17579   5
  -8  -2   2 6.54212 1.81834   4
  -8  -2   2 5.82681 1.59443   2
   7   2  -2 -0.9135 1.69462   5
   7   2  -2 0.39784 1.29468   4
  -7  -2   2 0.17262 1.40336   4
  -7  -2   2 0.32548 1.29344   2
   6   2  -2 9.59573 1.54511   5
   6   2  -2 8.56584 1.36621   4
  -6  -2   2 9.60846 1.28591   5
  -6  -2   2 11.7563 1.17844   2
  -6  -2   2 11.6031 1.29787   4
   5   2  -2 28.0657 2.02117   5
   5   2  -2 27.9627 1.88305   4
   5   2  -2 25.4840 2.02291   1
   5   2  -2 27.2419 1.86898   2
  -5  -2   2 26.9060 1.78507   1
  -5  -2   2 27.2748 1.84401   5
  -5  -2   2 28.2303 1.65330   4
  -5  -2   2 30.4086 1.60689   2
   4   2  -2 20.7517 1.53360   2
   4   2  -2 19.3184 1.27641   5
   4   2  -2 20.1710 1.45576   1
   4   2  -2 16.3444 1.12514   4
  -4  -2   2 20.3467 1.21744   4
  -4  -2   2 20.5655 1.35805   5
  -4  -2   2 20.2731 1.26657   1
   3   2  -2 407.763 11.8903   1
   3   2  -2 419.920 11.0475   2
   3   2  -2 414.624 10.8911   5
   3   2  -2 409.560 10.6490   4
   3   2  -2 410.804 10.8870   5
  -3  -2   2 402.667 10.9318   2
  -3  -2   2 414.786 10.8740   5
  -3  -2   2 410.467 10.6014   4
   2   2  -2 179.143 4.82453   5
   2   2  -2 186.725 4.86469   3
   2   2  -2 179.500 4.87982   2
   2   2  -2 176.727 5.20635   1
   2   2  -2 178.811 4.70920   4
  -2  -2   2 173.715 4.81733   5
  -2  -2   2 173.353 4.67469   4
  -2  -2   2 176.374 4.80657   2
   1   2  -2 681.599 19.1662   1
   1   2  -2 673.378 17.0289   4
   1   2  -2 652.215 17.6342   2
   1   2  -2 708.110 17.4028   5
   1   2  -2 683.275 17.4115   3
  -1  -2   2 661.336 17.6047   2
  -1  -2   2 651.015 17.3967   5
   0   2  -2 2114.21 61.6784   1
   0   2  -2 2273.00 55.7156   3
   0   2  -2 2110.57 56.5026   2
  -1   2  -2 3.53926 0.42467   1
   1  -2   2 4.67543 0.35866   5
   1  -2   2 3.67669 0.26838   5
  -2   2  -2 695.998 20.9256   1
   2  -2   2 734.350 18.7834   5
   2  -2   2 754.116 18.7833   5
  -3   2  -2 24.6197 1.19234   5
  -3   2  -2 22.7401 0.92905   2
  -3   2  -2 25.5280 1.50040   1
  -3   2  -2 24.8572 0.98963   4
   3  -2   2 26.4791 1.03422   5
   3  -2   2 26.5877 1.02250   5
  -4   2  -2 34.6199 1.35833   2
  -4   2  -2 34.4585 1.41232   4
  -4   2  -2 35.4996 2.01761   1
   4  -2   2 34.4193 1.40654   5
  -5   2  -2 17.5740 1.63910   1
  -5   2  -2 19.0629 1.34368   2
   5  -2   2 19.3566 1.32296   5
  -6   2  -2 2.05762 1.44423   1
  -6   2  -2 1.90997 0.99246   2
   6  -2   2 1.07423 0.92789   5
  -7   2  -2 9.75018 1.42117   2
  -7   2  -2 12.0800 1.98577   1
  -8   2  -2 2.15991 2.03402   1
  -8   2  -2 1.19938 1.51338   2
   8   1  -2 2.80644 1.95240   5
  -8  -1   2 2.51728 1.58073   2
  -8  -1   2 4.59951 1.76603   4
   7   1  -2 0.88922 1.69519   5
  -7  -1   2 2.89822 1.27896   2
  -7  -1   2 3.00371 1.34986   4
   6   1  -2 8.38532 1.45387   5
   6   1  -2 11.1221 1.63706   1
  -6  -1   2 9.78238 1.36663   1
  -6  -1   2 10.3115 1.27982   4
  -6  -1   2 9.47119 1.14730   2
   5   1  -2 274.040 7.69668   5
   5   1  -2 291.345 8.50960   1
   5   1  -2 269.692 7.36861   4
  -5  -1   2 285.113 7.44790   4
  -5  -1   2 265.303 7.60333   2
  -5  -1   2 280.238 7.69421   5
  -5  -1   2 272.754 8.38584   1
   4   1  -2 361.292 9.54725   2
   4   1  -2 364.581 9.32126   4
   4   1  -2 360.324 10.5618   1
   4   1  -2 368.385 9.61986   5
  -4  -1   2 351.653 10.4944   1
  -4  -1   2 351.313 9.56591   5
  -4  -1   2 350.229 9.31142   4
  -4  -1   2 348.975 9.59836   2
   3   1  -2 552.403 14.4180   5
   3   1  -2 560.555 14.5556   2
   3   1  -2 540.004 15.8717   1
  -3  -1   2 544.051 14.4021   5
  -3  -1   2 557.775 14.5547   2
  -3  -1   2 547.962 14.0719   4
   2   1  -2 129.870 3.57541   5
   2   1  -2 129.202 3.58009   5
   2   1  -2 127.718 3.87659   1
   2   1  -2 134.763 3.49065   4
  -2  -1   2 126.347 3.44482   4
  -2  -1   2 133.186 3.56142   5
  -2  -1   2 124.945 3.54331   2
   1   1  -2 1920.28 55.9023   1
   1   1  -2 2011.46 50.6679   5
   1   1  -2 1977.63 49.6781   4
   1   1  -2 2007.87 49.6457   4
  -1  -1   2 1980.54 49.7783   4
  -1  -1   2 1902.28 50.6949   5
   0   1  -2 52.3083 1.53718   5
   0   1  -2 62.4355 1.49898   4
   0   1  -2 52.7418 1.53755   2
   0   1  -2 53.7728 1.71580   1
   0  -1   2 53.0868 1.54413   5
   0  -1   2 52.9064 1.53129   2
  -1   1  -2 4812.00 125.610   4
  -1   1  -2 4964.34 128.252   3
  -1   1  -2 4873.41 130.179   2
   1  -1   2 5063.64 128.310   5
   1  -1   2 5242.03 125.641   4
  -2   1  -2 1051.91 28.4956   2
  -2   1  -2 1107.46 28.1228   5
  -2   1  -2 1091.06 27.5229   4
   2  -1   2 1111.59 28.0872   5
  -3   1  -2 1249.16 32.5397   5
  -3   1  -2 1275.17 36.0215   1
  -3   1  -2 1235.46 31.8387   4
  -3   1  -2 1208.85 32.9615   2
   3  -1   2 1306.52 31.7565   4
   3  -1   2 1282.57 32.4998   5
  -4   1  -2 224.410 5.81883   4
  -4   1  -2 217.410 6.71772   1
  -4   1  -2 213.180 5.95454   2
  -4   1  -2 215.379 6.00905   5
  -5   1  -2 5.68176 0.88536   4
  -5   1  -2 4.62068 0.80108   2
  -5   1  -2 4.82928 1.13771   1
   5  -1   2 7.60835 0.97680   5
  -6   1  -2 7.11552 1.14587   4
  -6   1  -2 6.75152 1.07913   2
  -6   1  -2 6.48722 1.40431   1
   6  -1   2 5.89004 1.13533   5
  -7   1  -2 8.49453 1.54037   4
  -7   1  -2 11.6485 1.84483   1
  -7   1  -2 10.1395 1.41379   2
   7  -1   2 7.20643 1.45563   5
  -8   1  -2 1.20663 1.54575   2
  -8   1  -2 1.29086 1.94803   1
   8  -1   2 0.91522 1.68951   5
   8   0  -2 0.86567 1.71729   5
  -8   0   2 0.18636 1.55147   2
   7   0  -2 3.80233 1.51924   5
   7   0  -2 6.47290 2.13276   1
  -7   0   2 6.26961 1.67952   1
  -7   0   2 7.33144 1.42617   4
  -7   0   2 7.77668 1.40286   2
   6   0  -2 11.4853 1.74370   1
   6   0  -2 8.16731 1.33165   5
  -6   0   2 10.0097 1.16638   2
  -6   0   2 9.89213 1.45781   1
  -6   0   2 10.3158 1.22326   4
   5   0  -2 55.1086 2.25603   5
   5   0  -2 59.0753 2.79216   1
  -5   0   2 58.3404 2.60874   1
  -5   0   2 57.9044 2.15175   2
  -5   0   2 59.5330 2.13021   4
   4   0  -2 509.589 14.5718   1
  -4   0   2 495.857 12.7885   4
  -4   0   2 503.631 14.5067   1
  -4   0   2 490.774 13.1075   5
  -4   0   2 484.892 13.1985   2
   3   0  -2 54.6596 1.85479   5
   3   0  -2 59.1596 1.67854   4
   3   0  -2 56.8316 2.11877   1
  -3   0   2 56.2893 1.74703   2
  -3   0   2 55.9677 1.72394   4
  -3   0   2 57.0373 1.81027   5
   2   0  -2 1284.15 37.7873   1
   2   0  -2 1369.10 34.1566   5
  -2   0   2 1333.72 34.1577   5
  -2   0   2 1329.19 33.4504   4
  -2   0   2 1317.13 34.6517   2
   1   0  -2 592.125 14.4963   4
   1   0  -2 553.651 16.3988   1
   1   0  -2 575.897 14.8155   5
  -1   0   2 575.041 14.5017   4
  -1   0   2 572.975 15.0150   2
   0   0  -2 45.5972 1.24400   2
   0   0  -2 44.5605 1.24908   5
   0   0   2 46.7796 1.25169   2
  -1   0  -2 159.720 4.71525   1
  -1   0  -2 157.681 4.26543   5
  -1   0  -2 157.935 4.16391   4
   1   0   2 163.121 4.26329   5
   1   0   2 169.877 4.17162   4
  -2   0  -2 91.8312 2.59219   2
  -2   0  -2 90.4562 2.62392   5
  -2   0  -2 91.0593 2.88239   1
  -2   0  -2 89.5576 2.53010   4
   2   0   2 95.4560 2.59943   2
   2   0   2 96.3033 2.61734   5
   2   0   2 97.1426 2.52914   4
  -3   0  -2 160.514 4.35736   4
  -3   0  -2 163.109 4.47095   2
  -3   0  -2 160.205 4.50274   5
  -3   0  -2 159.700 4.95902   1
   3   0   2 163.506 4.48787   5
   3   0   2 169.113 4.44735   2
  -4   0  -2 54.4358 1.98362   5
  -4   0  -2 54.1105 1.86704   4
  -4   0  -2 54.2427 1.84318   2
  -4   0  -2 54.3995 2.20104   1
   4   0   2 52.6628 1.99631   5
   4   0   2 54.3660 1.72745   2
   4   0   2 53.2993 1.78725   4
  -5   0  -2 20.2175 1.49891   1
  -5   0  -2 22.8965 1.44512   2
  -5   0  -2 22.2778 1.55199   4
  -5   0  -2 23.4732 1.65915   5
   5   0   2 23.7276 1.66958   5
   5   0   2 21.3571 1.37500   4
  -6   0  -2 13.2188 1.20982   2
  -6   0  -2 15.1137 1.55627   1
  -6   0  -2 12.4606 1.27310   4
   6   0   2 13.5062 1.44791   5
  -7   0  -2 2.34692 1.37488   4
  -7   0  -2 1.87669 1.49388   1
  -7   0  -2 1.96308 1.24774   2
   7   0   2 0.82890 1.56871   5
  -8   0  -2 0.86428 1.47276   2
  -8   0  -2 6.90714 1.73666   4
   8   0   2 3.12974 1.92827   5
  -8   1   2 -0.1304 1.51441   2
  -8   1   2 0.76821 2.14462   1
   7  -1  -2 4.11278 2.19624   1
  -7   1   2 5.64870 1.36190   2
  -7   1   2 4.23957 1.76443   1
   6  -1  -2 -0.0018 0.97514   5
   6  -1  -2 -1.1247 1.62218   1
  -6   1   2 0.95166 0.95053   2
  -6   1   2 1.80078 1.35433   1
   5  -1  -2 149.595 5.20687   1
   5  -1  -2 144.201 4.26000   5
  -5   1   2 155.792 5.04104   1
  -5   1   2 148.359 4.31321   2
   4  -1  -2 81.6715 2.50682   5
   4  -1  -2 86.8348 3.21922   1
  -4   1   2 83.8817 2.47885   4
  -4   1   2 84.3204 2.51799   2
  -4   1   2 82.6948 3.06649   1
   3  -1  -2 175.796 5.50816   1
   3  -1  -2 182.993 4.77742   5
   3  -1  -2 180.655 4.76508   5
  -3   1   2 177.366 4.68150   4
  -3   1   2 176.530 4.80856   2
   2  -1  -2 499.671 14.4326   1
  -1   1   2 55.5689 1.51635   3
   0  -1  -2 882.834 25.1059   1
  -1  -1  -2 1721.89 46.0246   5
  -1  -1  -2 1786.40 50.8664   1
  -1  -1  -2 1791.98 45.0473   4
   1   1   2 1773.30 45.9286   3
   1   1   2 1825.19 45.1114   4
   1   1   2 1834.26 46.7364   2
  -2  -1  -2 621.777 17.9856   1
  -2  -1  -2 612.317 16.3386   5
  -2  -1  -2 601.437 15.9668   4
   2   1   2 638.805 16.5924   2
   2   1   2 653.510 16.0152   4
   2   1   2 646.324 16.3449   5
   2   1   2 636.161 16.3689   3
  -3  -1  -2 173.098 4.85729   2
  -3  -1  -2 169.458 4.89397   5
  -3  -1  -2 172.539 4.73739   4
   3   1   2 183.810 4.81260   4
   3   1   2 176.365 4.94457   3
   3   1   2 182.647 4.91979   5
   3   1   2 190.279 4.97994   2
  -4  -1  -2 5.82674 0.78443   5
  -4  -1  -2 4.01681 0.67190   4
  -4  -1  -2 5.03021 0.74214   1
   4   1   2 4.05910 0.86949   3
   4   1   2 7.15808 0.83974   2
   4   1   2 5.80474 0.82918   4
   4   1   2 4.92586 0.85853   5
  -5  -1  -2 107.303 3.39132   5
  -5  -1  -2 103.222 3.54467   1
  -5  -1  -2 102.746 3.14046   2
  -5  -1  -2 103.454 3.17843   4
   5   1   2 97.5600 3.19313   4
   5   1   2 97.3063 3.37367   5
   5   1   2 95.4636 3.20788   2
  -6  -1  -2 23.6995 1.69080   1
  -6  -1  -2 25.6385 1.74192   2
  -6  -1  -2 22.8564 1.49161   4
  -6  -1  -2 22.8339 1.61878   5
   6   1   2 24.2697 1.51033   4
   6   1   2 25.6299 1.84688   5
  -7  -1  -2 5.48762 1.29718   2
  -7  -1  -2 3.65182 1.41302   4
   7   1   2 4.30046 1.69346   5
   7   1   2 2.53841 1.28545   4
  -8  -1  -2 3.48116 1.67204   4
  -8  -1  -2 4.23680 1.54477   2
   8   1   2 5.15456 2.12400   5
   7  -2  -2 -0.2639 2.21099   1
  -7   2   2 0.62925 1.24878   2
  -7   2   2 2.80189 1.90343   1
   6  -2  -2 7.36909 1.91742   1
  -6   2   2 4.34076 1.01787   2
  -6   2   2 7.91641 1.66442   1
   5  -2  -2 48.6877 2.84195   1
  -5   2   2 48.3541 2.62005   1
  -5   2   2 46.7274 1.82708   2
   4  -2  -2 1.51843 1.03255   1
  -4   2   2 3.20463 0.96977   1
  -4   2   2 2.79584 0.47174   2
   3  -2  -2 386.877 11.4971   1
  -3   2   2 390.682 11.4559   1
   2  -2  -2 16.2955 1.12639   1
   1  -2  -2 570.384 16.3846   1
   0  -2  -2 146.655 4.31022   1
  -1  -2  -2 3.27950 0.26464   5
  -1  -2  -2 2.55157 0.24867   5
  -2  -2  -2 565.396 14.2573   4
  -2  -2  -2 545.722 14.6153   5
   2   2   2 573.372 14.6478   5
   2   2   2 554.392 14.8356   2
   2   2   2 574.095 14.3350   4
  -3  -2  -2 5.62434 0.51679   1
  -3  -2  -2 5.74732 0.65156   5
  -3  -2  -2 6.47111 0.48936   2
   3   2   2 6.35292 0.66145   4
   3   2   2 6.97580 0.75150   2
   3   2   2 7.96401 0.76263   5
   3   2   2 6.80369 0.75439   3
  -4  -2  -2 11.1517 0.81298   4
  -4  -2  -2 11.7587 1.00914   5
  -4  -2  -2 11.3755 0.79043   2
  -4  -2  -2 10.1887 0.84651   1
   4   2   2 14.7908 1.15402   3
   4   2   2 16.5592 1.08848   2
   4   2   2 15.9446 1.09435   4
   4   2   2 12.6850 1.03896   5
  -5  -2  -2 34.1215 1.60542   2
  -5  -2  -2 32.5067 1.90611   5
  -5  -2  -2 32.3464 1.65905   4
  -5  -2  -2 33.2735 1.80807   1
   5   2   2 34.1156 2.08741   5
   5   2   2 32.3814 1.97102   4
   5   2   2 33.6741 1.96514   2
  -6  -2  -2 7.48304 1.13878   4
  -6  -2  -2 8.97138 1.10925   2
  -6  -2  -2 10.1720 1.35176   5
   6   2   2 11.1298 1.35397   2
   6   2   2 12.1075 1.56283   5
   6   2   2 9.16742 1.43915   4
  -7  -2  -2 8.81079 1.53854   4
  -7  -2  -2 11.2862 1.73331   5
  -7  -2  -2 13.0170 1.41733   2
   7   2   2 9.99246 1.98713   5
   7   2   2 10.0628 1.66746   4
  -8  -2  -2 -1.3129 1.42359   2
  -8  -2  -2 1.17580 1.67922   4
   8   2   2 1.60245 1.62361   4
   8   2   2 -2.0414 2.01087   5
   7  -3  -2 10.7152 2.58834   1
  -7   3   2 13.7989 2.23376   1
   6  -3  -2 87.3334 4.35232   1
  -6   3   2 96.8758 4.22708   1
   5  -3  -2 1.68289 1.53770   1
  -5   3   2 2.04742 1.26573   1
   4  -3  -2 162.704 5.55305   1
  -4   3   2 167.199 5.42550   1
   3  -3  -2 66.8019 2.63143   1
  -3   3   2 66.4765 1.99479   3
  -3   3   2 61.3368 2.46937   1
   2  -3  -2 86.9567 3.04346   1
  -2   3   2 87.7003 2.38268   3
  -2   3   2 90.0542 2.98320   1
   1  -3  -2 407.756 11.8449   1
   0  -3  -2 4.93170 0.47464   1
   1   3   2 495.001 12.8240   3
  -2  -3  -2 15.8560 0.73934   5
   2   3   2 16.5367 0.95638   3
   2   3   2 16.7266 0.83795   4
   2   3   2 17.7224 0.97286   5
   2   3   2 18.9041 0.94812   5
   2   3   2 17.6570 0.81987   2
  -3  -3  -2 62.6760 2.09210   5
  -3  -3  -2 63.2235 1.86452   4
   3   3   2 62.9061 2.17683   3
   3   3   2 62.0886 2.05177   4
   3   3   2 59.7919 2.10223   5
   3   3   2 65.0019 2.16046   2
  -4  -3  -2 70.3451 2.46750   5
  -4  -3  -2 66.7108 2.08153   2
  -4  -3  -2 67.8360 2.19037   4
   4   3   2 71.6692 2.56633   5
   4   3   2 69.7308 2.58659   3
   4   3   2 70.1521 2.58862   2
   4   3   2 65.9199 2.43781   4
  -5  -3  -2 44.5275 2.21452   5
  -5  -3  -2 42.9190 1.83954   4
  -5  -3  -2 41.9251 1.69050   2
   5   3   2 38.4470 2.31290   3
   5   3   2 41.7781 2.22897   4
   5   3   2 43.0976 2.28589   5
   5   3   2 40.3460 2.27921   2
  -6  -3  -2 22.9630 1.48711   4
  -6  -3  -2 22.1856 1.75347   5
  -6  -3  -2 23.2749 1.61463   2
   6   3   2 21.3200 1.81966   2
   6   3   2 22.8635 1.84452   4
   6   3   2 21.2608 1.80563   5
  -7  -3  -2 -0.5553 1.06665   2
  -7  -3  -2 0.31599 1.57631   5
  -7  -3  -2 1.06748 1.38461   4
   7   3   2 1.41268 1.73527   5
   7   3   2 2.06169 1.80560   4
   7   3   2 2.65654 1.57614   2
  -8  -3  -2 1.93138 1.89577   5
  -8  -3  -2 5.75544 1.81185   4
   8   3   2 5.62014 1.94694   4
   8   3   2 3.73357 2.12646   5
  -7   4   2 1.28682 2.16992   1
   6  -4  -2 5.26594 2.23109   1
  -6   4   2 2.98893 1.91403   1
   5  -4  -2 4.55689 1.72475   1
  -5   4   2 4.38033 1.52524   1
   4  -4  -2 98.9537 4.05351   1
  -4   4   2 102.636 3.88788   1
   3  -4  -2 0.45091 1.03746   1
  -3   4   2 -1.3429 0.85994   1
   2  -4  -2 216.030 6.78979   1
  -2   4   2 222.930 6.71737   1
   1  -4  -2 104.568 3.52933   1
  -1   4   2 108.811 3.45561   1
   0  -4  -2 17.5445 1.06211   1
   0   4   2 17.8072 0.95998   1
   1   4   2 1892.95 48.6304   3
  -2  -4  -2 15.7410 0.78897   5
  -2  -4  -2 15.3435 0.75860   5
   2   4   2 14.2699 0.96636   3
   2   4   2 13.1645 0.75045   2
   2   4   2 13.2827 0.79041   4
   3   4   2 115.290 3.45010   2
   3   4   2 115.371 3.52673   3
   3   4   2 117.429 3.46112   5
   3   4   2 116.529 3.32577   4
  -4  -4  -2 5.60755 0.65563   4
  -4  -4  -2 7.13728 0.94056   5
   4   4   2 6.69819 0.97012   4
   4   4   2 7.74383 1.13012   2
   4   4   2 5.31408 0.98866   5
   4   4   2 6.67250 1.09905   3
  -5  -4  -2 42.9520 2.25781   5
  -5  -4  -2 42.9219 1.81519   4
   5   4   2 39.4681 2.43452   3
   5   4   2 41.3161 2.42094   2
   5   4   2 41.4327 2.39211   5
   5   4   2 35.5634 2.26081   4
  -6  -4  -2 13.8442 1.64320   5
  -6  -4  -2 15.7189 1.36542   4
   6   4   2 19.8969 1.91477   2
   6   4   2 15.6444 1.74138   5
   6   4   2 16.5487 1.77121   4
  -7  -4  -2 0.90636 1.58486   5
  -7  -4  -2 0.94976 1.40395   4
   7   4   2 0.99563 1.88539   2
   7   4   2 0.26250 1.85373   5
   7   4   2 0.30720 1.91635   4
  -7   5   2 6.49063 2.47785   1
   6  -5  -2 -0.8000 2.31727   1
  -6   5   2 -0.5487 1.97417   1
   5  -5  -2 19.3181 2.29946   1
  -5   5   2 17.0122 2.05877   1
   4  -5  -2 18.6586 1.99136   1
  -4   5   2 15.6697 1.72751   1
   3  -5  -2 16.6057 1.71236   1
  -3   5   2 15.2075 1.45063   1
   2  -5  -2 96.7892 3.64247   1
  -2   5   2 99.2760 3.50052   1
   1  -5  -2 22.5139 1.62451   1
  -1   5   2 21.8185 1.42155   1
   0  -5  -2 92.3300 3.08621   1
   0   5   2 95.9939 3.03908   1
   0   5   2 94.0926 2.55121   3
   1   5   2 56.0960 1.75675   3
   2   5   2 277.662 7.37472   2
   2   5   2 276.416 7.45086   3
  -3  -5  -2 41.1310 1.54915   5
   3   5   2 38.4426 1.88643   3
   3   5   2 37.9194 1.70652   2
  -4  -5  -2 8.44669 0.95867   5
   4   5   2 8.00051 1.16114   2
   4   5   2 10.3603 1.16111   4
   4   5   2 8.88961 1.27667   3
  -5  -5  -2 34.1436 2.11997   5
   5   5   2 32.8288 2.04098   2
   5   5   2 33.6230 2.27593   4
   5   5   2 32.2485 2.38244   3
  -6  -5  -2 -0.2988 1.40122   5
  -6  -5  -2 0.57205 0.93076   4
   6   5   2 -0.0144 1.51591   4
   6   5   2 -2.4765 1.65482   2
  -7  -5  -2 9.70310 1.33315   4
  -7  -5  -2 6.77433 1.82791   5
   7   5   2 5.53800 2.13595   2
   7   5   2 5.84903 2.08651   4
  -6   6   2 0.62523 2.25412   1
   5  -6  -2 13.8756 2.43808   1
  -5   6   2 16.8680 2.16286   1
   4  -6  -2 -2.0713 1.77672   1
  -4   6   2 -2.4940 1.44479   1
   3  -6  -2 26.2659 2.11544   1
  -3   6   2 23.9084 1.82627   1
   2  -6  -2 29.2159 2.32618   1
  -2   6   2 24.7466 1.95986   1
   1  -6  -2 19.3723 1.46258   1
  -1   6   2 18.3535 1.29318   1
   0   6   2 257.487 6.92046   3
   0   6   2 269.105 7.82332   1
   1   6   2 26.1106 1.19667   3
   2   6   2 92.2304 2.87628   3
   3   6   2 2.04763 0.82946   2
   3   6   2 1.56938 0.98904   3
  -4  -6  -2 9.08875 1.00112   5
   4   6   2 7.89761 1.34069   3
   4   6   2 7.67667 1.23769   2
  -5  -6  -2 6.82317 1.24792   5
   5   6   2 7.65627 1.68354   2
   5   6   2 5.70423 1.38219   4
   5   6   2 7.71991 1.58927   3
  -6  -6  -2 4.01191 1.48678   5
   6   6   2 2.19629 1.79723   4
   6   6   2 0.90298 1.81838   2
  -7  -6  -2 4.98024 1.82429   5
   7   6   2 8.40250 2.27260   2
   7   6   2 3.71943 2.06474   4
  -5   7   2 0.29596 2.10214   1
  -4   7   2 4.65334 1.83052   1
   3  -7  -2 11.3222 1.93067   1
  -3   7   2 7.08678 1.65410   1
  -2   7   2 40.2606 2.45925   1
  -1   7   2 5.90297 1.12656   1
   0   7   2 0.85553 0.57679   3
   1   7   2 25.5004 1.31803   3
   2   7   2 3.21736 0.86193   3
   3   7   2 1.66738 1.11956   3
   4   7   2 14.8815 1.49264   2
   4   7   2 14.5792 1.56251   3
  -5  -7  -2 0.31381 1.14477   5
   5   7   2 -1.8824 1.50691   3
   5   7   2 1.66300 1.59536   2
  -6  -7  -2 -1.5058 1.43233   5
   6   7   2 2.17069 2.16923   2
   6   7   2 2.14671 1.87325   4
  -5   8   2 0.81396 1.05664   3
  -5   8   2 -3.3233 2.15932   1
  -4   8   2 0.71644 0.91705   3
  -4   8   2 1.97213 1.99330   1
  -3   8   2 6.05191 1.75528   1
  -3   8   2 4.69239 0.78012   3
  -2   8   2 -0.2710 1.32917   1
  -1   8   2 8.26326 0.81937   3
   0   8   2 -0.0006 0.73025   3
   1   8   2 9.73216 0.99352   3
   2   8   2 4.77505 1.03583   3
   3   8   2 3.75882 1.30436   3
   4   8   2 1.84232 1.41173   2
   4   8   2 1.02419 1.37033   3
   5   8   2 2.40798 1.85728   2
   5   8   2 4.70782 1.75480   3
  -4   9   2 -0.4513 0.93078   3
  -4   9   2 -1.4324 2.01139   1
  -3   9   2 4.66229 0.97125   3
  -2   9   2 2.57138 0.89137   3
  -1   9   2 0.90647 0.90544   3
   0   9   2 3.79296 1.04633   3
   1   9   2 0.95268 1.01370   3
   2   9   2 2.91706 1.17041   3
   3   9   2 1.26988 1.40212   3
   4   9   2 -0.2033 1.52204   3
  -2  10   2 1.46580 1.05457   3
  -1  10   2 1.84174 1.10469   3
   0  10   2 2.18220 1.13912   3
   1  10   2 1.04924 1.26140   3
   2  10   2 0.97675 1.37016   3
   3  10   2 -0.3528 1.59954   3
   2  10  -3 3.12920 1.52523   3
   1  10  -3 2.13607 1.38963   3
   0  10  -3 1.46277 1.28896   3
  -1  10  -3 4.00645 1.40570   3
  -2  10  -3 0.14780 1.36150   3
   4   9  -3 -2.5956 1.83370   2
   4   9  -3 1.54372 1.81840   3
   3   9  -3 2.89662 1.56832   3
   3   9  -3 4.61553 1.60307   2
   2   9  -3 4.16208 1.40132   3
   1   9  -3 -0.4482 1.23119   3
   0   9  -3 9.43872 1.29093   3
  -1   9  -3 8.82274 1.27636   3
  -2   9  -3 -0.8364 1.14694   3
  -3   9  -3 -1.1162 1.26647   3
  -4   9  -3 2.60874 1.33978   3
  -4   9  -3 -0.2300 1.96882   1
   5   8  -3 3.33065 2.06271   2
  -5  -8   3 1.82077 1.44218   5
   4   8  -3 0.33892 1.64350   3
   4   8  -3 0.52218 1.67235   2
   3   8  -3 -0.3124 1.30766   2
   3   8  -3 0.94749 1.34653   3
   2   8  -3 18.5916 1.53973   3
   1   8  -3 35.4931 1.96510   3
   0   8  -3 1.31644 0.97375   3
  -1   8  -3 29.3154 1.75201   3
  -2   8  -3 0.13602 1.31414   1
  -2   8  -3 1.02029 0.97239   3
  -3   8  -3 5.98782 1.14523   3
  -3   8  -3 6.05894 1.68071   1
  -4   8  -3 1.88590 1.23222   3
  -4   8  -3 3.05267 1.83351   1
  -5   8  -3 -0.0362 1.19950   3
  -5   8  -3 2.09145 2.07128   1
   6   7  -3 -1.3754 1.96881   4
   6   7  -3 2.25473 2.24225   2
  -6  -7   3 1.94101 1.82259   5
   5   7  -3 0.89906 1.88185   2
   5   7  -3 2.63143 1.62823   4
  -5  -7   3 1.99556 1.41907   5
   4   7  -3 7.18300 1.61143   3
   4   7  -3 4.12255 1.57054   2
  -4  -7   3 7.03523 1.27855   5
   3   7  -3 8.07268 1.35684   3
   3   7  -3 9.65064 1.28843   2
  -3  -7   3 5.85914 0.97818   5
   2   7  -3 0.60478 0.88105   2
   2   7  -3 0.65454 1.00288   3
   1   7  -3 36.3818 1.79496   3
   0   7  -3 28.8962 1.60761   3
  -1   7  -3 36.0570 2.04869   1
  -1   7  -3 32.4217 1.62686   3
  -2   7  -3 2.01113 1.15668   1
  -2   7  -3 0.88783 0.79954   3
  -3   7  -3 22.4726 1.92093   1
  -3   7  -3 25.6051 1.64991   3
  -4   7  -3 6.16805 1.78350   1
  -4   7  -3 2.36238 1.04834   3
  -5   7  -3 3.66346 1.18644   3
  -5   7  -3 6.66671 2.13960   1
  -6   7  -3 15.4169 2.54875   1
  -6   7  -3 6.72152 1.48000   3
   6   6  -3 2.67483 2.00072   2
   6   6  -3 1.45640 1.94978   4
  -6  -6   3 -0.0272 1.64180   5
   5   6  -3 13.8790 1.76517   4
   5   6  -3 15.3288 1.95522   2
  -5  -6   3 13.8903 1.63167   5
   4   6  -3 -0.6485 1.33352   2
   4   6  -3 2.94788 1.41711   3
   4   6  -3 0.23714 1.13172   4
  -4  -6   3 3.21326 1.10562   5
   3   6  -3 93.3831 3.20549   2
   3   6  -3 90.6092 3.03424   4
   3   6  -3 92.4860 3.05576   4
   3   6  -3 87.9607 3.24634   3
  -3  -6   3 97.3113 3.01907   5
   2   6  -3 43.8121 2.01826   3
   2   6  -3 45.6144 1.87861   2
  -2  -6   3 49.4885 1.75077   5
   1   6  -3 5.01506 0.85310   3
   1   6  -3 5.54413 0.66323   2
   0   6  -3 82.9453 2.84520   1
   0   6  -3 81.1276 2.59385   3
  -1   6  -3 -0.2537 0.80558   1
  -1   6  -3 1.81555 0.67131   3
  -2   6  -3 23.7957 1.60686   1
  -2   6  -3 22.8307 1.31982   3
  -3   6  -3 8.35563 1.45728   1
  -3   6  -3 9.23467 0.95329   3
  -4   6  -3 -0.1778 1.49594   1
  -4   6  -3 0.96204 0.93701   3
  -5   6  -3 4.38707 1.88477   1
  -5   6  -3 5.14661 1.21457   3
  -6   6  -3 0.05284 2.10991   1
  -6   6  -3 0.74196 1.38650   3
   7   5  -3 1.78200 1.86700   5
   7   5  -3 5.87724 2.13742   4
  -7  -5   3 0.37601 1.53759   4
  -7  -5   3 2.48391 1.87129   5
   6   5  -3 14.7680 2.00252   4
   6   5  -3 10.7344 1.95871   2
   6   5  -3 10.6500 1.76919   5
  -6  -5   3 14.0691 1.78257   5
  -6  -5   3 14.8704 1.49025   4
   5   5  -3 5.57011 1.47617   4
   5   5  -3 5.48981 1.64481   2
  -5  -5   3 5.97849 1.07541   4
  -5  -5   3 5.12519 1.30770   5
   4   5  -3 2.08887 1.25153   3
   4   5  -3 2.61161 1.13674   2
   4   5  -3 3.43614 1.12646   4
  -4  -5   3 1.12385 0.97634   5
  -4  -5   3 2.21002 0.75239   4
   3   5  -3 90.6400 3.13998   3
   3   5  -3 92.4341 2.96119   4
   3   5  -3 93.4937 3.10216   2
  -3  -5   3 91.7558 2.95356   5
   2   5  -3 0.33687 0.61536   4
   2   5  -3 -0.9049 0.61643   2
   2   5  -3 1.02680 0.76659   3
   1   5  -3 120.483 3.46564   4
   1   5  -3 127.247 3.67750   3
   1   5  -3 131.900 3.57336   2
  -1  -5   3 122.301 3.46762   5
  -1  -5   3 132.711 3.50958   5
   0   5  -3 69.9832 2.42023   1
   0   5  -3 71.3990 2.01041   2
   0   5  -3 70.5235 2.22183   3
  -3   5  -3 3.98456 1.13482   1
  -3   5  -3 4.96066 0.78758   3
  -4   5  -3 21.9745 1.55865   3
  -4   5  -3 24.4863 1.90121   1
  -5   5  -3 32.8101 1.91703   3
  -5   5  -3 32.4510 2.37892   1
  -6   5  -3 4.73079 1.89495   1
  -6   5  -3 1.21069 1.31681   3
  -7   5  -3 -1.3405 1.53238   3
  -7   5  -3 -1.0644 2.16758   1
   7   4  -3 1.73945 1.91984   4
   7   4  -3 -0.5766 1.81099   5
  -7  -4   3 -1.5361 1.54100   4
  -7  -4   3 -4.7805 1.59412   5
   6   4  -3 12.7736 1.73596   5
   6   4  -3 13.4148 1.79065   4
   6   4  -3 15.0221 1.83934   2
  -6  -4   3 14.0495 1.69868   5
  -6  -4   3 18.1382 1.53002   4
  -6  -4   3 16.8203 1.27367   2
   5   4  -3 2.30640 1.32897   5
   5   4  -3 4.52511 1.35791   4
   5   4  -3 2.84860 1.41909   2
  -5  -4   3 3.14018 1.14784   5
  -5  -4   3 4.73003 0.82160   2
  -5  -4   3 3.98756 0.99272   4
   4   4  -3 19.5428 1.44642   5
   4   4  -3 21.6617 1.48744   2
   4   4  -3 20.4603 1.44847   5
   4   4  -3 20.1870 1.56178   3
   4   4  -3 17.7971 1.34306   4
  -4  -4   3 19.8398 1.30461   5
  -4  -4   3 18.8999 1.14199   2
  -4  -4   3 19.2163 1.33934   4
   3   4  -3 102.050 3.23819   5
   3   4  -3 101.820 3.26232   2
   3   4  -3 102.689 3.29559   3
   3   4  -3 105.675 3.13920   4
  -3  -4   3 105.110 2.95539   4
  -3  -4   3 103.063 2.90430   2
  -3  -4   3 103.853 3.19245   5
   2   4  -3 171.737 4.80105   2
   2   4  -3 171.830 4.65195   4
   2   4  -3 173.922 4.83316   3
   2   4  -3 173.782 4.79849   5
  -2  -4   3 168.999 4.51497   4
  -2  -4   3 173.289 4.76196   5
   1   4  -3 67.8818 2.01512   2
   1   4  -3 68.0603 2.11013   5
   1   4  -3 73.8637 2.14844   3
   1   4  -3 66.9314 2.19624   1
   1   4  -3 66.4678 1.97880   4
  -1  -4   3 66.2128 2.02159   5
  -1  -4   3 66.2939 2.01501   5
   0   4  -3 23.9634 1.02558   3
   0   4  -3 21.4589 1.11498   1
   0   4  -3 23.6530 0.82517   2
   0   4  -3 22.2487 0.87547   4
   0  -4   3 24.3346 0.87333   5
   0  -4   3 23.0560 0.87099   5
  -1   4  -3 119.258 3.50714   1
  -1   4  -3 99.5188 3.01961   3
  -2   4  -3 14.7001 0.71938   3
  -3   4  -3 68.6156 2.79564   1
  -4   4  -3 32.4294 2.28178   1
  -4   4  -3 32.0427 1.62619   3
  -5   4  -3 2.25447 1.46679   1
  -5   4  -3 0.07570 1.02207   3
  -6   4  -3 25.0478 2.33954   1
  -6   4  -3 24.8394 1.77242   3
  -7   4  -3 3.63972 1.61396   3
  -7   4  -3 5.23893 2.21309   1
  -7   4  -3 3.65407 1.40070   2
   7   3  -3 15.0454 1.79454   4
   7   3  -3 13.3041 2.09559   5
  -7  -3   3 18.6975 1.84017   4
  -7  -3   3 13.1026 1.53541   2
   6   3  -3 1.28069 1.46052   4
   6   3  -3 1.07233 1.48035   5
  -6  -3   3 1.51828 1.17106   5
  -6  -3   3 0.52921 1.16254   4
  -6  -3   3 1.42673 1.08618   2
   5   3  -3 22.5308 1.67471   5
   5   3  -3 26.2283 1.68835   2
   5   3  -3 27.3270 1.71188   4
  -5  -3   3 27.3258 1.61695   2
  -5  -3   3 27.6263 1.72748   4
  -5  -3   3 28.2018 1.99232   5
   4   3  -3 170.500 5.26762   1
   4   3  -3 166.900 5.01243   5
   4   3  -3 171.210 5.08452   3
   4   3  -3 172.386 5.08267   2
   4   3  -3 169.428 4.90843   4
  -4  -3   3 172.869 4.82467   2
  -4  -3   3 173.811 4.75151   4
  -4  -3   3 171.881 4.96648   5
   3   3  -3 38.8098 1.52162   1
   3   3  -3 38.3251 1.63297   5
   3   3  -3 39.3518 1.58872   4
   3   3  -3 38.5282 1.67063   3
  -3  -3   3 38.7182 1.58372   5
  -3  -3   3 40.5316 1.40092   2
  -3  -3   3 30.4735 1.31348   4
   2   3  -3 755.037 19.2900   4
   2   3  -3 766.259 19.9858   2
   2   3  -3 766.899 19.7340   3
   2   3  -3 764.501 19.6992   5
   2   3  -3 760.944 21.6355   1
  -2  -3   3 745.476 19.2490   4
  -2  -3   3 752.308 19.8889   2
  -2  -3   3 755.296 19.7076   5
   1   3  -3 136.185 4.14211   1
   1   3  -3 136.707 3.81430   2
   1   3  -3 145.439 3.85722   3
   1   3  -3 138.423 3.70402   4
   1   3  -3 142.418 3.82177   5
  -1  -3   3 139.188 3.80891   5
  -1  -3   3 137.253 3.64181   4
   0   3  -3 423.051 11.1006   2
   0   3  -3 413.273 12.1672   1
   0   3  -3 426.741 11.0173   3
   0   3  -3 425.275 10.7360   4
   0  -3   3 423.979 10.9657   5
  -1   3  -3 262.546 6.95839   3
  -1   3  -3 250.532 7.75703   1
   1  -3   3 271.339 6.89983   5
   1  -3   3 271.767 6.89297   5
  -2   3  -3 0.58694 0.43425   3
  -2   3  -3 0.49590 0.62160   1
  -3   3  -3 201.599 5.06206   4
  -3   3  -3 178.475 5.91174   1
  -3   3  -3 191.206 5.22056   3
  -3   3  -3 190.356 5.14837   2
  -4   3  -3 46.4614 1.66440   2
  -4   3  -3 46.7618 2.35554   1
  -5   3  -3 77.1449 3.45949   1
  -5   3  -3 81.1568 2.66193   2
  -6   3  -3 7.22599 1.71102   1
  -6   3  -3 8.99085 1.17461   2
  -7   3  -3 3.45490 1.36127   2
  -7   3  -3 3.78957 2.02574   1
   7   2  -3 7.30308 1.91364   5
  -7  -2   3 9.02348 1.53528   4
  -7  -2   3 7.54842 1.47167   2
   6   2  -3 19.3932 1.80927   5
   6   2  -3 23.9417 1.62334   4
  -6  -2   3 22.4685 1.47833   2
  -6  -2   3 21.9499 1.56863   4
   5   2  -3 4.16285 1.11965   4
   5   2  -3 3.61251 0.99613   2
   5   2  -3 4.81238 1.19930   5
   5   2  -3 5.09106 1.18342   1
  -5  -2   3 4.58609 0.95122   5
  -5  -2   3 4.18488 0.97455   1
  -5  -2   3 5.24911 0.87216   2
  -5  -2   3 2.90406 0.87233   4
   4   2  -3 21.1415 1.56467   5
   4   2  -3 21.2175 1.50501   1
   4   2  -3 21.2828 1.55450   2
  -4  -2   3 18.3030 1.25902   4
  -4  -2   3 20.3640 1.36986   5
   3   2  -3 162.519 4.73218   2
   3   2  -3 164.325 4.68108   5
   3   2  -3 163.777 5.01642   1
   3   2  -3 175.676 4.76439   3
   3   2  -3 167.350 4.56838   4
   3   2  -3 168.483 4.69016   5
  -3  -2   3 165.878 4.49585   4
  -3  -2   3 167.042 4.60769   2
  -3  -2   3 160.982 4.63558   5
   2   2  -3 5.49158 0.60101   5
   2   2  -3 4.62502 0.58660   3
   2   2  -3 4.35999 0.54762   4
   2   2  -3 6.63194 0.53516   1
  -2  -2   3 4.64546 0.46640   2
  -2  -2   3 4.78196 0.51041   5
  -2  -2   3 4.54671 0.47895   4
   1   2  -3 3.00000 0.41079   5
   1   2  -3 2.47869 0.40874   3
   1   2  -3 3.29541 0.39785   1
   1   2  -3 3.58960 0.38013   4
   1   2  -3 3.28197 0.37358   2
  -1  -2   3 2.44237 0.34129   5
   0   2  -3 772.945 19.9059   3
   0   2  -3 783.688 19.4779   4
   0   2  -3 773.504 19.8919   5
   0   2  -3 751.177 22.0032   1
   0   2  -3 773.927 20.1738   2
   0  -2   3 772.207 19.8970   5
   0  -2   3 770.582 19.4608   4
  -2   2  -3 472.274 12.5607   2
  -2   2  -3 483.679 12.1603   4
  -2   2  -3 467.553 13.8417   1
  -2   2  -3 465.868 12.4813   5
  -2   2  -3 485.231 12.4413   3
   2  -2   3 491.264 12.4248   5
  -3   2  -3 317.770 8.51196   5
  -3   2  -3 314.235 9.49463   1
  -3   2  -3 320.185 8.27938   4
  -3   2  -3 307.107 8.51061   2
   3  -2   3 330.922 8.43513   5
   3  -2   3 327.638 8.43221   5
  -4   2  -3 9.14724 0.75353   2
  -4   2  -3 9.42929 0.82740   4
  -4   2  -3 10.1276 1.08694   1
  -5   2  -3 166.936 5.44894   1
  -5   2  -3 164.121 4.62798   4
  -5   2  -3 156.669 4.66036   2
   5  -2   3 159.608 4.61207   5
  -6   2  -3 18.4317 1.39112   2
  -6   2  -3 19.1250 1.89500   1
   6  -2   3 17.2754 1.31715   5
  -7   2  -3 20.0502 2.23016   1
  -7   2  -3 17.9355 1.57085   2
   7  -2   3 18.8136 1.53378   5
  -8   2  -3 2.48730 1.80116   3
  -8   2  -3 -2.0004 1.47448   2
  -8   2  -3 0.73759 2.08909   1
   8   1  -3 6.83776 2.00957   5
  -8  -1   3 7.46968 1.84614   4
  -8  -1   3 6.63493 1.69575   2
   7   1  -3 -2.8339 1.62875   5
  -7  -1   3 1.88834 1.35334   4
  -7  -1   3 0.20296 1.24862   2
   6   1  -3 73.9332 3.45426   1
   6   1  -3 65.3153 3.01082   5
  -6  -1   3 70.3057 2.76939   4
  -6  -1   3 69.5027 2.70440   2
  -6  -1   3 70.3243 3.18324   1
   5   1  -3 69.6212 3.06084   1
   5   1  -3 68.3694 2.77691   5
   5   1  -3 68.3985 2.42993   4
  -5  -1   3 74.7136 2.46878   4
  -5  -1   3 69.2298 2.44100   2
  -5  -1   3 67.9924 2.84838   1
   4   1  -3 58.5844 2.04244   4
   4   1  -3 56.9026 2.35480   1
   4   1  -3 60.4066 2.24941   5
  -4  -1   3 56.8303 1.95866   4
  -4  -1   3 54.1909 2.05511   5
  -4  -1   3 55.8838 1.94659   2
   3   1  -3 909.032 22.6491   4
   3   1  -3 899.918 23.1519   5
   3   1  -3 889.894 23.4050   2
   3   1  -3 881.563 25.5446   1
  -3  -1   3 894.310 23.4339   2
  -3  -1   3 891.449 22.6389   4
  -3  -1   3 873.752 23.1436   5
   2   1  -3 15.6667 0.90909   1
   2   1  -3 14.9086 0.86121   5
   2   1  -3 12.0721 0.75306   4
   2   1  -3 16.0777 0.84498   2
  -2  -1   3 15.4778 0.71610   4
  -2  -1   3 15.6466 0.77776   5
  -2  -1   3 16.2209 0.72875   2
   1   1  -3 843.576 21.3217   4
   1   1  -3 851.618 21.7640   5
   1   1  -3 831.559 22.0933   2
   1   1  -3 860.359 21.3215   4
   1   1  -3 832.422 24.0491   1
  -1  -1   3 842.329 21.7736   5
  -1  -1   3 843.684 21.3251   4
  -1  -1   3 841.305 22.0875   2
   0   1  -3 790.375 22.7978   1
   0   1  -3 797.318 20.9140   2
   0   1  -3 783.117 20.1811   4
   0   1  -3 811.909 20.6074   5
   0  -1   3 810.587 20.9172   2
   0  -1   3 814.388 20.1919   4
   0  -1   3 791.896 20.6140   5
  -1   1  -3 633.770 16.7449   5
  -1   1  -3 642.568 16.9820   2
  -1   1  -3 638.093 16.3984   4
  -1   1  -3 637.306 16.7447   3
   1  -1   3 679.839 16.9733   2
   1  -1   3 660.098 16.7529   5
  -2   1  -3 873.084 23.2888   2
  -2   1  -3 885.014 22.4948   4
  -2   1  -3 878.655 22.9822   5
   2  -1   3 917.443 23.2421   2
   2  -1   3 892.672 22.9602   5
  -3   1  -3 73.4660 2.61589   1
  -3   1  -3 74.9453 2.34512   5
  -3   1  -3 75.8453 2.23431   4
  -3   1  -3 74.3937 2.23534   2
   3  -1   3 75.7935 2.27453   5
   3  -1   3 75.2666 2.11508   4
  -4   1  -3 368.959 9.91489   5
  -4   1  -3 368.760 10.9725   1
  -4   1  -3 366.764 9.63222   4
  -4   1  -3 370.738 9.92814   2
   4  -1   3 367.205 9.48885   4
   4  -1   3 377.109 9.84766   5
  -5   1  -3 55.6988 2.13572   2
  -5   1  -3 52.5712 2.14713   4
  -5   1  -3 59.1443 2.63734   1
   5  -1   3 52.8840 2.14656   5
  -6   1  -3 27.3948 1.98535   4
  -6   1  -3 27.4643 1.85400   2
  -6   1  -3 27.5173 1.93570   1
   6  -1   3 26.6495 1.92821   5
  -7   1  -3 -0.0868 1.57760   1
  -7   1  -3 1.07092 1.36736   4
  -7   1  -3 0.02353 1.27630   2
   7  -1   3 2.28646 1.41227   5
  -8   1  -3 1.41596 1.91630   1
  -8   1  -3 0.62245 1.52210   2
  -8   1  -3 -0.9248 1.63667   4
   8  -1   3 -1.3336 1.73008   5
   8   0  -3 2.52886 1.69241   5
  -8   0   3 2.87063 1.64558   2
   7   0  -3 10.1957 1.63339   5
   7   0  -3 13.1083 2.25045   1
  -7   0   3 13.5163 1.84932   1
  -7   0   3 10.2613 1.50988   2
   6   0  -3 16.1705 1.49929   5
   6   0  -3 19.0163 1.99112   1
  -6   0   3 18.8743 1.35802   2
  -6   0   3 17.7084 1.35402   4
  -6   0   3 19.1130 1.73966   1
   5   0  -3 47.2333 2.63890   1
   5   0  -3 44.2300 2.04558   5
  -5   0   3 48.9202 1.92543   4
  -5   0   3 47.5758 1.92497   2
  -5   0   3 45.5658 2.41456   1
   4   0  -3 298.387 8.85724   1
  -4   0   3 299.590 7.71264   4
  -4   0   3 288.907 7.93583   2
  -4   0   3 286.943 7.92750   5
   3   0  -3 56.2388 1.88228   5
   3   0  -3 55.5456 2.13532   1
  -3   0   3 55.2061 1.71069   4
  -3   0   3 56.1858 1.72929   2
  -3   0   3 55.5412 1.80428   5
   2   0  -3 281.853 8.40921   1
   2   0  -3 294.704 7.57959   5
  -2   0   3 292.504 7.57636   5
  -2   0   3 289.757 7.38541   4
  -2   0   3 280.455 7.62309   2
   1   0  -3 901.116 22.2439   4
   1   0  -3 876.592 22.7240   5
   1   0  -3 833.512 25.1582   1
  -1   0   3 887.726 22.2593   4
  -1   0   3 909.519 23.0576   2
   0   0  -3 149.010 3.94714   5
   0   0  -3 142.327 3.84290   4
   0   0  -3 147.405 3.97318   2
   0   0   3 154.007 3.99054   2
   0   0   3 155.337 3.86257   4
  -1   0  -3 1897.83 54.0852   1
  -1   0  -3 1827.58 48.8400   5
  -1   0  -3 1862.42 47.8997   4
  -1   0  -3 1853.16 49.6438   2
   1   0   3 1943.22 49.0155   5
   1   0   3 1945.78 48.0167   4
   1   0   3 1966.49 49.6921   2
  -2   0  -3 561.179 14.8581   5
  -2   0  -3 568.234 14.5341   4
  -2   0  -3 553.692 15.0353   2
  -2   0  -3 575.616 14.8490   3
  -2   0  -3 569.961 16.4147   1
   2   0   3 584.390 14.8532   5
   2   0   3 591.826 14.5412   4
  -3   0  -3 212.968 5.70566   2
  -3   0  -3 211.863 6.29599   1
  -3   0  -3 205.140 5.54198   4
  -3   0  -3 205.432 5.72183   5
   3   0   3 212.235 5.69413   2
   3   0   3 213.176 5.69969   5
   3   0   3 212.340 5.53354   4
   3   0   3 208.150 5.76263   3
  -4   0  -3 41.2584 1.57041   2
  -4   0  -3 40.5213 1.90612   1
  -4   0  -3 40.1083 1.62320   4
  -4   0  -3 44.6240 1.79948   5
   4   0   3 39.3302 1.52723   4
   4   0   3 42.7266 1.51197   2
   4   0   3 41.9603 1.72708   5
   4   0   3 41.8811 1.81629   3
  -5   0  -3 18.1343 1.34838   5
  -5   0  -3 18.6954 1.22234   4
  -5   0  -3 19.2835 1.39632   1
  -5   0  -3 17.5289 1.13105   2
   5   0   3 16.2816 1.28613   5
   5   0   3 18.3365 1.12258   4
  -6   0  -3 56.1960 2.43965   4
  -6   0  -3 56.7680 2.34846   2
  -6   0  -3 57.1761 2.81782   1
   6   0   3 51.4842 2.66316   5
   6   0   3 52.7312 2.20114   4
  -7   0  -3 4.82233 1.25973   2
  -7   0  -3 4.70225 1.37165   4
  -7   0  -3 5.46008 1.59267   1
   7   0   3 6.67302 1.73963   5
  -8   0  -3 1.66424 1.52431   2
  -8   0  -3 3.37606 1.65018   4
   8   0   3 0.02816 1.91082   5
   7  -1  -3 12.6200 2.30516   1
  -7   1   3 9.48363 1.91135   1
  -7   1   3 7.78294 1.39083   2
   6  -1  -3 24.6570 1.72855   5
   6  -1  -3 30.0291 2.36349   1
  -6   1   3 31.0909 1.89648   2
  -6   1   3 28.2534 2.10931   1
   5  -1  -3 38.3014 1.67325   5
   5  -1  -3 39.4518 2.63907   1
  -5   1   3 40.5215 1.72467   2
  -5   1   3 39.8998 2.36589   1
   4  -1  -3 582.889 17.0558   1
   4  -1  -3 581.250 15.1705   5
  -4   1   3 578.882 15.4135   2
  -4   1   3 579.870 14.9264   4
  -4   1   3 592.079 17.0213   1
   3  -1  -3 0.45943 0.41971   5
   3  -1  -3 0.37781 0.69083   1
   3  -1  -3 0.41491 0.36776   5
  -3   1   3 -0.0243 0.29914   2
  -3   1   3 -0.1333 0.31498   4
   2  -1  -3 1198.39 34.2304   1
   0  -1  -3 1114.03 31.6273   1
   0   1   3 1109.43 28.5640   3
  -1  -1  -3 2535.84 70.5789   1
  -1  -1  -3 2406.50 63.7768   5
  -1  -1  -3 2423.78 62.4301   4
   1   1   3 2549.56 62.5527   4
   1   1   3 2464.37 64.7863   2
   1   1   3 2505.45 63.8429   3
  -2  -1  -3 311.874 8.56665   5
  -2  -1  -3 281.453 8.33974   4
  -2  -1  -3 329.873 9.42435   1
   2   1   3 338.841 8.63194   3
   2   1   3 337.756 8.71736   2
   2   1   3 344.778 8.59781   5
   2   1   3 341.537 8.40895   4
  -3  -1  -3 2156.30 55.4167   4
  -3  -1  -3 2157.81 57.4020   2
  -3  -1  -3 2186.74 56.5976   5
   3   1   3 2247.43 57.4914   2
   3   1   3 2251.86 56.6057   5
   3   1   3 2263.46 55.4757   4
   3   1   3 2122.51 56.6158   3
  -4  -1  -3 3.78121 0.66149   4
  -4  -1  -3 4.52412 0.79755   5
  -4  -1  -3 3.33531 0.72536   1
  -4  -1  -3 3.80496 0.60760   2
   4   1   3 4.62385 0.78558   5
   4   1   3 2.43530 0.75185   2
   4   1   3 2.04919 0.75135   4
  -5  -1  -3 73.8212 2.49028   2
  -5  -1  -3 73.4389 2.77070   5
  -5  -1  -3 71.8706 2.51010   4
  -5  -1  -3 77.1172 2.86373   1
   5   1   3 73.0083 2.57963   4
   5   1   3 74.8615 2.82212   5
   5   1   3 72.5716 2.64423   2
  -6  -1  -3 0.10601 0.93373   2
  -6  -1  -3 -0.1643 1.12574   1
  -6  -1  -3 1.18643 1.02546   4
  -6  -1  -3 1.33700 1.19265   5
   6   1   3 1.24736 1.10962   4
   6   1   3 0.46451 1.31573   5
  -7  -1  -3 -0.0412 1.20484   2
  -7  -1  -3 -0.4556 1.29141   4
   7   1   3 -0.2696 1.31262   4
   7   1   3 -2.6400 1.65930   5
  -8  -1  -3 1.30274 1.62133   4
  -8  -1  -3 3.37380 1.52397   2
   8   1   3 5.60061 2.13700   5
   7  -2  -3 5.63569 2.32894   1
  -7   2   3 5.26317 1.90589   1
  -7   2   3 6.81780 1.36351   2
   6  -2  -3 6.74284 2.00997   1
  -6   2   3 6.63635 1.59870   1
  -6   2   3 5.49767 1.04495   2
   5  -2  -3 11.4439 1.71519   1
  -5   2   3 13.9251 1.43833   1
  -5   2   3 11.7090 0.94057   2
   4  -2  -3 241.576 7.50675   1
  -4   2   3 248.259 7.43047   1
  -4   2   3 229.269 6.45289   2
   3  -2  -3 203.319 6.30756   1
   2  -2  -3 630.946 18.2290   1
   1  -2  -3 -0.2869 0.09961   1
   0  -2  -3 1150.87 32.7627   1
  -1  -2  -3 152.678 4.09221   5
  -1  -2  -3 160.473 4.57516   1
  -2  -2  -3 152.193 4.20521   5
  -2  -2  -3 156.230 4.55054   1
  -2  -2  -3 157.897 4.02889   4
   2   2   3 153.434 4.27924   2
   2   2   3 157.847 4.28597   3
   2   2   3 159.282 4.25753   5
   2   2   3 152.692 4.14177   4
  -3  -2  -3 44.0504 1.50110   4
  -3  -2  -3 46.9804 1.68272   5
  -3  -2  -3 47.1644 1.44025   2
  -3  -2  -3 45.4953 1.64349   1
   3   2   3 47.6482 1.78650   3
   3   2   3 43.2904 1.71923   5
   3   2   3 47.1533 1.67886   4
   3   2   3 49.1501 1.76870   2
  -4  -2  -3 67.7524 2.41792   5
  -4  -2  -3 68.2907 2.40985   1
  -4  -2  -3 69.3589 2.16940   2
   4   2   3 71.4292 2.44420   4
   4   2   3 66.5445 2.49240   3
   4   2   3 71.2514 2.49452   5
  -5  -2  -3 48.7240 2.28696   5
  -5  -2  -3 47.3015 1.96859   4
  -5  -2  -3 45.7189 1.85251   2
  -5  -2  -3 46.1206 2.08969   1
   5   2   3 44.9175 2.23555   4
   5   2   3 50.1917 2.37243   5
   5   2   3 47.7685 2.23330   2
  -6  -2  -3 1.96315 0.93831   2
  -6  -2  -3 2.38826 1.12223   4
  -6  -2  -3 1.11349 1.23965   5
   6   2   3 1.30970 1.24567   2
   6   2   3 1.35591 1.34251   5
   6   2   3 1.55109 1.32768   4
  -7  -2  -3 0.57256 1.17519   2
  -7  -2  -3 0.08485 1.32938   4
  -7  -2  -3 2.33785 1.54887   5
   7   2   3 2.35303 1.57453   4
   7   2   3 -1.1772 1.72948   5
  -8  -2  -3 0.63878 1.43647   2
  -8  -2  -3 -0.4637 1.72320   4
   8   2   3 3.44732 1.69667   4
   8   2   3 3.31168 2.10744   5
   7  -3  -3 1.21712 2.53675   1
  -7   3   3 3.78799 2.15238   1
   6  -3  -3 1.69956 1.97310   1
  -6   3   3 0.62902 1.72591   1
   5  -3  -3 48.1181 3.07289   1
  -5   3   3 53.8651 2.90882   1
   4  -3  -3 3.72912 1.29604   1
  -4   3   3 3.54322 1.09564   1
  -3   3   3 341.791 9.01042   3
   2  -3  -3 19.9752 1.48045   1
   1  -3  -3 320.411 9.40586   1
   0  -3  -3 234.502 6.86529   1
   1   3   3 4.29751 0.41767   3
  -2  -3  -3 1073.84 27.6353   5
  -2  -3  -3 1075.11 27.6346   5
   2   3   3 1063.42 27.1113   4
   2   3   3 1037.07 28.0648   2
   2   3   3 1115.83 27.7215   5
   2   3   3 1069.32 27.7377   3
  -3  -3  -3 0.48807 0.39478   4
  -3  -3  -3 0.32858 0.54510   5
   3   3   3 1.39619 0.60805   4
   3   3   3 1.28560 0.66137   2
   3   3   3 0.14375 0.63710   3
   3   3   3 1.33429 0.64129   5
  -4  -3  -3 55.8985 1.77409   2
  -4  -3  -3 60.5335 1.95487   4
  -4  -3  -3 58.8244 2.20419   5
   4   3   3 59.2984 2.39555   3
   4   3   3 59.8171 2.24591   4
   4   3   3 58.7387 2.34975   2
   4   3   3 58.5338 2.31696   5
  -5  -3  -3 18.9946 1.17845   2
  -5  -3  -3 19.2045 1.17569   4
  -5  -3  -3 18.9393 1.38629   5
   5   3   3 18.8677 1.58620   5
   5   3   3 20.2070 1.63412   3
   5   3   3 19.2888 1.50501   4
   5   3   3 17.7768 1.46347   2
  -6  -3  -3 1.03460 1.21937   5
  -6  -3  -3 0.94688 1.09199   4
  -6  -3  -3 0.09879 0.80770   2
   6   3   3 3.59523 1.47864   4
   6   3   3 4.99621 1.53515   2
   6   3   3 2.88067 1.43772   5
  -7  -3  -3 4.43085 1.10755   2
  -7  -3  -3 4.59711 1.61675   5
  -7  -3  -3 10.5280 1.54643   4
   7   3   3 5.53565 1.88319   4
   7   3   3 5.72225 1.82829   5
   7   3   3 7.13098 1.69583   2
  -8  -3  -3 2.44979 1.72020   4
  -8  -3  -3 0.42022 1.87330   5
   8   3   3 1.73854 2.17926   5
   8   3   3 1.93429 1.97265   4
   7  -4  -3 4.15708 2.61512   1
  -7   4   3 3.98418 2.21338   1
   6  -4  -3 -1.8309 2.05807   1
  -6   4   3 -0.0274 1.76844   1
   5  -4  -3 2.24662 1.77948   1
  -5   4   3 4.16250 1.50994   1
   4  -4  -3 18.4593 1.79182   1
  -4   4   3 21.4380 1.68893   1
   3  -4  -3 45.1695 2.51930   1
  -3   4   3 48.3436 2.33556   1
   2  -4  -3 97.1405 3.46499   1
  -2   4   3 96.2453 3.33796   1
   1  -4  -3 226.253 6.83178   1
   0  -4  -3 -0.1614 0.10670   1
   1   4   3 1.35991 0.42984   3
   2   4   3 22.3521 0.92421   4
   2   4   3 22.3738 0.97711   4
   2   4   3 23.3652 1.16380   3
   2   4   3 22.0448 0.88380   2
   3   4   3 46.0559 1.87070   3
   3   4   3 43.5684 1.69415   4
   3   4   3 44.1969 1.76596   2
  -4  -4  -3 2.23557 0.80652   5
   4   4   3 0.82359 0.84338   4
   4   4   3 0.02890 0.96301   2
   4   4   3 3.06376 1.01050   3
  -5  -4  -3 1.94483 0.81132   4
  -5  -4  -3 1.25222 1.03361   5
   5   4   3 2.05108 1.21862   2
   5   4   3 4.30811 1.24019   4
   5   4   3 2.19666 1.30595   3
  -6  -4  -3 10.1910 1.24783   4
  -6  -4  -3 8.88073 1.55058   5
   6   4   3 11.0156 1.77146   4
   6   4   3 14.2168 1.85868   2
  -7  -4  -3 1.73539 1.58419   5
  -7  -4  -3 2.14440 1.43213   4
   7   4   3 0.93226 1.89400   2
   7   4   3 -1.3836 1.86393   4
   7   4   3 1.78881 1.79620   5
   6  -5  -3 8.75761 2.51919   1
  -6   5   3 5.92966 2.07143   1
   5  -5  -3 23.3214 2.51737   1
  -5   5   3 20.3133 2.20363   1
   4  -5  -3 57.2803 3.42593   1
  -4   5   3 61.1489 3.16316   1
   3  -5  -3 18.9507 1.71495   1
  -3   5   3 19.7309 1.56948   1
   2  -5  -3 80.8756 3.27784   1
  -2   5   3 83.4158 3.09738   1
   1  -5  -3 12.4294 1.14965   1
  -1   5   3 11.8505 0.99600   1
   0  -5  -3 68.3978 2.48404   1
   0   5   3 70.8974 2.40113   1
   1   5   3 52.7255 1.67158   3
   2   5   3 1.45991 0.26080   3
  -3  -5  -3 19.0331 1.07825   5
   3   5   3 19.9945 1.32599   2
   3   5   3 18.0035 1.26100   3
  -4  -5  -3 1.68703 0.84874   5
   4   5   3 2.34655 1.12979   3
   4   5   3 1.24180 1.03180   2
   4   5   3 5.03006 0.95247   4
  -5  -5  -3 10.5310 1.26153   5
   5   5   3 8.68395 1.54785   3
   5   5   3 7.64100 1.54008   2
   5   5   3 11.8173 1.42776   4
  -6  -5  -3 10.5316 1.58944   5
   6   5   3 8.48392 1.88548   2
   6   5   3 9.70447 1.78798   4
  -7  -5  -3 -1.2369 1.68058   5
   7   5   3 -0.5250 2.00571   4
   7   5   3 2.72131 2.10653   2
   6  -6  -3 2.63983 2.53434   1
  -6   6   3 -1.0381 2.22080   1
   5  -6  -3 4.15143 2.33436   1
  -5   6   3 5.42395 1.92526   1
   4  -6  -3 -0.7292 1.93327   1
  -4   6   3 2.82656 1.58700   1
   3  -6  -3 45.4204 2.98415   1
  -3   6   3 40.1452 2.68042   1
   2  -6  -3 22.3318 1.79747   1
  -2   6   3 17.7192 1.48261   1
   1  -6  -3 52.2749 2.51605   1
  -1   6   3 52.2686 2.29269   1
   0  -6  -3 15.3534 1.18870   1
   0   6   3 11.6865 0.73633   3
   0   6   3 12.5658 0.99932   1
   1   6   3 57.7654 1.87609   3
   2   6   3 93.0532 2.92828   3
   3   6   3 1.75487 0.79950   2
   3   6   3 1.83446 0.94282   3
  -4  -6  -3 15.2275 1.06553   5
   4   6   3 14.4327 1.34666   2
   4   6   3 13.5732 1.48766   3
  -5  -6  -3 13.7659 1.39577   5
   5   6   3 11.5529 1.68683   2
   5   6   3 11.6817 1.71149   3
  -6  -6  -3 -2.1079 1.40600   5
   6   6   3 -0.3996 1.61226   4
   6   6   3 0.56113 1.78757   2
  -7  -6  -3 -1.4847 1.70657   5
   7   6   3 -0.4573 2.04458   4
   7   6   3 4.98831 2.22912   2
  -5   7   3 0.07595 2.02740   1
   4  -7  -3 0.72212 2.13274   1
  -4   7   3 1.98424 1.81625   1
   3  -7  -3 14.0220 2.07692   1
  -3   7   3 12.4900 1.69652   1
   2  -7  -3 4.32195 1.58243   1
  -2   7   3 5.07158 1.28717   1
   1  -7  -3 26.3340 1.83403   1
  -1   7   3 27.5942 1.93518   1
   0   7   3 3.72666 0.59611   3
   1   7   3 7.55781 0.81169   3
   2   7   3 72.6537 2.52999   3
   3   7   3 3.03386 1.11909   3
   4   7   3 0.95130 1.26528   3
   4   7   3 3.00569 1.23588   2
   5   7   3 5.33430 1.72373   2
   5   7   3 3.73051 1.57820   3
  -6  -7  -3 -0.3943 1.36153   5
   6   7   3 -0.3323 1.99044   2
  -4   8   3 1.91634 2.08410   1
  -4   8   3 3.57813 0.90212   3
  -3   8   3 -0.7220 1.66343   1
  -2   8   3 2.21365 1.38227   1
   0   8   3 23.6169 1.36875   3
   1   8   3 1.13762 0.83677   3
   2   8   3 8.99337 1.15627   3
   3   8   3 12.9991 1.44826   3
   4   8   3 2.96627 1.44987   3
   5   8   3 1.42945 1.81371   2
   5   8   3 -1.2647 1.62387   3
  -1   9   3 0.55649 0.84529   3
   0   9   3 -0.4004 0.87085   3
   1   9   3 4.67795 1.07669   3
   2   9   3 -0.3966 1.17568   3
   3   9   3 -0.7673 1.31558   3
   4   9   3 0.34073 1.52459   3
  -1  10   3 0.62869 1.07248   3
   0  10   3 1.30688 1.08951   3
   1  10   3 -0.5245 1.21361   3
   2  10   3 1.98369 1.47826   3
   3  10   3 1.04206 1.51314   3
   2  10  -4 -0.7389 1.54997   3
   1  10  -4 0.56717 1.46228   3
   0  10  -4 0.09508 1.33863   3
  -1  10  -4 2.73695 1.41435   3
  -2  10  -4 0.35036 1.41058   3
   4   9  -4 0.97726 1.86098   3
   4   9  -4 -1.0938 1.86315   2
   3   9  -4 0.50323 1.59566   3
   3   9  -4 0.84649 1.64405   2
   2   9  -4 1.95794 1.41105   3
   1   9  -4 -0.5462 1.25463   3
   0   9  -4 0.45090 1.13757   3
  -1   9  -4 6.11440 1.27896   3
  -2   9  -4 0.70719 1.21833   3
  -3   9  -4 1.08241 1.24567   3
  -4   9  -4 1.58376 1.34985   3
  -4   9  -4 1.55265 2.05144   1
   5   8  -4 -0.6617 1.84352   4
   5   8  -4 0.19433 1.99000   2
  -5  -8   4 -3.1428 1.50292   5
   4   8  -4 1.10467 1.73255   2
   4   8  -4 -0.5449 1.65686   3
  -4  -8   4 1.97991 1.25801   5
   3   8  -4 2.22932 1.45333   3
   3   8  -4 3.74948 1.44173   2
   2   8  -4 9.45211 1.39215   3
   2   8  -4 8.94830 1.23226   2
   1   8  -4 0.45868 1.05092   3
   0   8  -4 1.38237 1.01934   3
  -1   8  -4 18.7811 1.40485   3
  -2   8  -4 2.70879 1.08098   3
  -2   8  -4 1.20443 1.38195   1
  -3   8  -4 -1.4826 1.57857   1
  -3   8  -4 0.49480 1.05772   3
  -4   8  -4 3.07169 1.23601   3
  -4   8  -4 2.91587 1.93957   1
  -5   8  -4 0.79318 2.12124   1
  -5   8  -4 0.24105 1.36198   3
   6   7  -4 2.78124 2.28134   2
   6   7  -4 2.17658 2.16802   4
  -6  -7   4 0.65238 1.76402   5
   5   7  -4 1.21595 1.85376   2
   5   7  -4 1.79167 1.66743   4
  -5  -7   4 -1.1230 1.48294   5
   4   7  -4 2.48260 1.30503   4
   4   7  -4 4.36847 1.61074   3
   4   7  -4 4.61494 1.62968   2
  -4  -7   4 3.63493 1.27418   5
   3   7  -4 12.9393 1.44617   2
   3   7  -4 11.7753 1.51370   3
  -3  -7   4 13.1433 1.20938   5
   2   7  -4 1.68423 0.94467   2
   2   7  -4 0.78800 1.10530   3
   1   7  -4 7.07248 1.08390   3
   1   7  -4 10.1056 0.92105   2
   0   7  -4 7.28648 1.04414   3
  -1   7  -4 56.6734 2.48194   1
  -1   7  -4 48.8413 2.08911   3
  -2   7  -4 14.2803 1.48319   1
  -2   7  -4 12.5278 1.12908   3
  -3   7  -4 -0.5332 1.35437   1
  -3   7  -4 3.83480 0.99428   3
  -4   7  -4 4.18008 1.77916   1
  -4   7  -4 3.32541 1.12522   3
  -5   7  -4 0.96786 1.22207   3
  -5   7  -4 2.65129 2.03755   1
  -6   7  -4 5.14344 2.33070   1
  -6   7  -4 2.02415 1.39305   3
   6   6  -4 3.56054 2.05247   2
   6   6  -4 -1.5757 1.94101   4
  -6  -6   4 1.96339 1.71331   5
  -6  -6   4 0.58072 1.23305   4
   5   6  -4 11.4870 1.72648   4
   5   6  -4 10.1458 1.88376   2
  -5  -6   4 11.0285 1.60273   5
   4   6  -4 0.87569 1.42173   2
   4   6  -4 0.85359 1.16242   4
   4   6  -4 0.47299 1.37796   3
  -4  -6   4 1.90948 1.09716   5
   3   6  -4 29.9015 1.86296   4
   3   6  -4 27.4040 2.03888   2
   3   6  -4 28.6341 1.87745   4
   3   6  -4 30.0216 2.05297   3
  -3  -6   4 30.5783 1.73232   5
   2   6  -4 102.592 3.45830   3
   2   6  -4 107.538 3.30995   2
  -2  -6   4 107.606 3.17445   5
   1   6  -4 5.96930 0.73456   2
   1   6  -4 5.59527 0.91633   3
   0   6  -4 192.435 5.43532   3
   0   6  -4 196.198 5.94629   1
  -1   6  -4 86.2309 3.13727   1
  -1   6  -4 84.5823 2.71202   3
  -2   6  -4 69.8184 2.36639   3
  -2   6  -4 67.7228 2.91284   1
  -3   6  -4 30.2242 2.41892   1
  -3   6  -4 31.1402 1.65515   3
  -4   6  -4 1.49237 1.51576   1
  -4   6  -4 1.50164 0.97525   3
  -5   6  -4 11.0913 1.33484   3
  -5   6  -4 11.2030 2.00027   1
  -6   6  -4 2.23283 1.40723   3
  -6   6  -4 3.31907 2.10594   1
   7   5  -4 3.81008 2.05895   5
   7   5  -4 -1.6392 2.07830   4
  -7  -5   4 -0.8311 1.60964   4
  -7  -5   4 -2.6406 1.86671   5
   6   5  -4 -1.2027 1.78112   2
   6   5  -4 -0.8648 1.84477   4
   6   5  -4 0.34815 1.63502   5
  -6  -5   4 -0.6772 1.31131   4
  -6  -5   4 1.79185 1.57466   5
   5   5  -4 12.2771 1.79855   2
   5   5  -4 12.2756 1.67356   5
   5   5  -4 16.8330 1.79556   4
  -5  -5   4 15.5314 1.59365   5
  -5  -5   4 16.2472 1.34208   4
   4   5  -4 9.62333 1.39788   3
   4   5  -4 10.7166 1.34687   4
   4   5  -4 6.22667 1.30994   2
  -4  -5   4 9.33598 0.95965   4
  -4  -5   4 6.40806 1.17024   5
   3   5  -4 0.84114 0.89803   4
   3   5  -4 0.57319 0.89008   4
   3   5  -4 0.12449 0.99000   3
   3   5  -4 1.82174 0.99442   2
  -3  -5   4 1.60771 0.79191   5
  -3  -5   4 1.71769 0.62000   4
   2   5  -4 17.7440 1.08442   2
   2   5  -4 16.6723 1.22070   3
   2   5  -4 17.9955 1.08241   4
   1   5  -4 11.4716 0.78828   4
   1   5  -4 12.1888 0.77329   2
   1   5  -4 12.0264 0.96666   3
   1   5  -4 10.8705 0.81695   1
  -1  -5   4 11.8472 0.76730   5
   0   5  -4 316.203 8.38900   2
   0   5  -4 313.069 8.42730   3
   0   5  -4 315.794 9.26278   1
  -1   5  -4 1.34673 0.58877   3
  -1   5  -4 1.38411 0.74374   1
  -2   5  -4 162.499 5.07095   1
  -2   5  -4 150.518 4.37645   3
  -3   5  -4 21.5244 1.35314   3
  -3   5  -4 17.5296 1.55251   1
  -4   5  -4 37.6385 1.85277   3
  -4   5  -4 38.2916 2.67619   1
  -5   5  -4 25.6115 1.68067   3
  -5   5  -4 30.0981 2.36057   1
  -6   5  -4 -0.6603 1.34487   3
  -6   5  -4 -0.9338 1.85131   1
  -7   5  -4 5.85116 1.72298   3
  -7   5  -4 10.9789 2.42295   1
   7   4  -4 3.60002 1.94644   5
   7   4  -4 2.85226 1.95752   4
  -7  -4   4 2.72146 1.28717   2
  -7  -4   4 3.82858 1.82960   5
  -7  -4   4 -0.0458 1.61465   4
   6   4  -4 9.15994 1.74459   4
   6   4  -4 9.11898 1.68666   5
   6   4  -4 10.4764 1.73407   2
  -6  -4   4 13.4536 1.26781   2
  -6  -4   4 11.8144 1.47560   4
  -6  -4   4 12.5668 1.62622   5
   5   4  -4 8.95628 1.57741   2
   5   4  -4 7.61643 1.44539   5
   5   4  -4 9.59146 1.52435   4
  -5  -4   4 12.0447 1.04106   2
  -5  -4   4 9.72402 1.30442   5
  -5  -4   4 7.91446 1.11701   4
   4   4  -4 67.0492 2.66287   4
   4   4  -4 67.8892 2.81632   2
   4   4  -4 72.3543 2.80345   5
   4   4  -4 69.8135 2.85423   3
  -4  -4   4 70.8899 2.64043   5
  -4  -4   4 68.0670 2.30172   2
  -4  -4   4 69.1845 2.36170   4
   3   4  -4 388.232 10.1849   4
   3   4  -4 385.141 10.4823   3
   3   4  -4 390.304 10.5607   2
   3   4  -4 393.262 10.4255   5
  -3  -4   4 389.738 10.0744   4
  -3  -4   4 383.805 10.3991   5
  -3  -4   4 391.959 10.3394   2
   2   4  -4 0.14551 0.61213   2
   2   4  -4 0.32493 0.68928   3
   2   4  -4 0.07585 0.59205   5
   2   4  -4 0.26054 0.61721   4
  -2  -4   4 0.40762 0.44563   4
  -2  -4   4 0.09228 0.55116   5
   1   4  -4 564.554 14.7154   2
   1   4  -4 555.498 16.0133   1
   1   4  -4 562.464 14.5989   3
   1   4  -4 540.572 14.2170   4
   1   4  -4 554.373 14.5572   5
  -1  -4   4 564.833 14.5328   5
   0   4  -4 238.635 6.34047   2
   0   4  -4 234.607 6.33857   5
   0   4  -4 233.565 6.14518   4
   0   4  -4 238.634 6.37958   3
   0   4  -4 232.363 6.99954   1
   0  -4   4 239.774 6.27824   5
   0  -4   4 240.708 6.28219   5
  -1   4  -4 403.602 10.6466   3
  -1   4  -4 405.099 10.3680   4
  -1   4  -4 400.171 11.8413   1
  -1   4  -4 413.599 10.7007   2
  -2   4  -4 194.664 6.00740   1
  -2   4  -4 195.061 5.22562   2
  -2   4  -4 193.070 5.29777   3
  -3   4  -4 16.3384 0.94985   2
  -3   4  -4 16.9403 1.19158   3
  -3   4  -4 16.0973 1.37236   1
  -4   4  -4 44.6074 2.53533   1
  -4   4  -4 44.4989 1.73467   2
  -4   4  -4 44.2694 1.90107   3
  -5   4  -4 0.55600 1.35639   1
  -5   4  -4 0.40724 0.88702   2
  -5   4  -4 -0.1859 1.04942   3
  -6   4  -4 7.47403 1.25455   2
  -6   4  -4 6.26602 1.38867   3
  -6   4  -4 5.12907 1.87932   1
  -7   4  -4 13.7942 1.61390   2
  -7   4  -4 13.7433 1.83731   3
  -7   4  -4 14.8052 2.43673   1
   7   3  -4 1.18444 1.92662   5
   7   3  -4 0.46046 1.58786   4
  -7  -3   4 0.63211 1.52812   4
  -7  -3   4 2.63321 1.36933   2
   6   3  -4 28.2996 2.01266   4
   6   3  -4 30.2925 2.23178   5
  -6  -3   4 33.3034 2.29834   4
  -6  -3   4 34.4150 2.52125   5
  -6  -3   4 35.5365 2.12279   2
   5   3  -4 0.34058 1.15961   2
   5   3  -4 2.28091 1.19275   4
   5   3  -4 1.95268 1.24130   5
  -5  -3   4 1.11160 0.96784   5
  -5  -3   4 1.02874 0.85616   2
  -5  -3   4 0.41250 0.96020   4
   4   3  -4 55.3526 2.27929   1
   4   3  -4 55.3691 2.41905   5
   4   3  -4 55.5807 2.40134   5
   4   3  -4 55.8310 2.36443   4
   4   3  -4 59.0248 2.45038   2
  -4  -3   4 61.0333 2.26770   5
  -4  -3   4 58.3121 2.05606   2
  -4  -3   4 52.7509 2.05082   4
   3   3  -4 19.8159 1.33623   3
   3   3  -4 13.1219 0.93691   2
   3   3  -4 17.8104 1.06370   4
   3   3  -4 19.9599 1.38572   5
   3   3  -4 17.2046 1.17999   1
  -3  -3   4 19.1383 1.24157   5
  -3  -3   4 20.3324 1.05974   2
  -3  -3   4 16.9785 1.08151   4
   2   3  -4 348.019 10.1428   1
   2   3  -4 353.517 9.33700   3
   2   3  -4 357.208 9.30468   5
   2   3  -4 348.441 9.08630   4
   2   3  -4 349.516 9.40673   2
  -2  -3   4 351.208 9.30405   5
  -2  -3   4 344.729 9.30922   2
   1   3  -4 253.625 6.74851   3
   1   3  -4 258.889 6.72509   5
   1   3  -4 245.128 7.36409   1
   1   3  -4 254.175 6.76784   2
   1   3  -4 249.965 6.54628   4
   1   3  -4 250.435 6.76200   2
  -1  -3   4 249.125 6.50305   4
  -1  -3   4 253.132 6.71774   5
   0   3  -4 31.7066 1.08038   2
   0   3  -4 31.8235 1.17307   3
   0   3  -4 32.2055 1.31098   1
   0   3  -4 31.1626 1.15593   5
   0   3  -4 30.9761 1.04789   4
   0  -3   4 31.2514 1.11888   5
  -1   3  -4 289.512 7.58595   4
  -1   3  -4 292.676 8.68350   1
  -1   3  -4 296.341 7.80188   3
  -1   3  -4 290.116 7.83160   2
  -1   3  -4 298.881 7.78343   5
   1  -3   4 299.843 7.75256   5
   1  -3   4 301.486 7.75195   5
  -2   3  -4 5.06446 0.57404   3
  -2   3  -4 3.97147 0.70206   1
  -2   3  -4 5.15611 0.62462   5
  -2   3  -4 6.10691 0.53314   4
  -2   3  -4 5.36212 0.47967   2
   2  -3   4 4.64632 0.48167   5
   2  -3   4 5.06272 0.50843   5
  -3   3  -4 195.758 5.27021   4
  -3   3  -4 195.634 5.39070   2
  -3   3  -4 194.482 5.44534   3
   3  -3   4 199.023 5.30894   5
   3  -3   4 204.743 5.31937   5
  -4   3  -4 72.6675 2.50955   3
  -4   3  -4 68.6888 2.96860   1
  -4   3  -4 71.7008 2.34672   2
   4  -3   4 74.0480 2.26852   5
  -5   3  -4 1.40927 1.05644   3
  -5   3  -4 1.45422 1.28594   1
  -5   3  -4 0.78211 0.85354   2
   5  -3   4 1.81439 0.79233   5
  -6   3  -4 19.3048 2.04072   1
  -6   3  -4 18.1281 1.41504   2
  -6   3  -4 16.4367 1.60052   3
  -7   3  -4 1.29142 2.05934   1
  -7   3  -4 1.78164 1.57120   3
  -7   3  -4 -0.4016 1.32623   2
   7   2  -4 4.50234 1.89120   5
  -7  -2   4 7.09205 1.59624   4
  -7  -2   4 8.02316 1.47221   2
   6   2  -4 9.47859 1.37744   4
   6   2  -4 11.2748 1.67256   5
  -6  -2   4 14.1348 1.40974   4
  -6  -2   4 13.6227 1.33618   2
   5   2  -4 38.6827 1.86940   2
   5   2  -4 38.5413 2.25218   1
   5   2  -4 38.4139 2.28035   5
   5   2  -4 35.7438 2.07565   4
  -5  -2   4 39.1606 1.80733   2
  -5  -2   4 36.1425 2.05530   1
  -5  -2   4 38.7647 1.91381   4
  -5  -2   4 37.1579 2.04756   5
   4   2  -4 185.975 5.58611   4
   4   2  -4 211.839 6.28339   1
   4   2  -4 208.054 5.82160   5
   4   2  -4 203.202 5.76812   2
  -4  -2   4 205.193 5.57486   4
  -4  -2   4 211.132 5.77685   5
   3   2  -4 13.0662 0.98283   2
   3   2  -4 12.3400 0.93198   4
   3   2  -4 12.9920 0.89829   1
   3   2  -4 12.9648 1.02582   3
   3   2  -4 12.1692 0.94733   5
  -3  -2   4 11.4832 0.86146   5
  -3  -2   4 11.7372 0.80697   4
   2   2  -4 1346.48 34.5994   5
   2   2  -4 1381.87 34.6253   3
   2   2  -4 1321.32 33.8938   4
   2   2  -4 1338.06 35.1302   2
   2   2  -4 1323.69 38.1766   1
  -2  -2   4 1341.76 34.6143   5
  -2  -2   4 1315.75 35.0902   2
  -2  -2   4 1355.74 33.8930   4
   1   2  -4 56.7282 1.71679   5
   1   2  -4 53.8376 1.84771   1
   1   2  -4 58.4475 1.63430   4
   1   2  -4 55.1568 1.72681   3
   1   2  -4 51.3805 1.67658   2
  -1  -2   4 54.3788 1.60881   4
  -1  -2   4 54.8850 1.69526   5
  -1  -2   4 53.2377 1.62654   2
   0   2  -4 1208.04 30.5067   3
   0   2  -4 1175.07 30.9405   2
   0   2  -4 1209.51 30.4944   5
   0   2  -4 1147.77 33.7189   1
   0   2  -4 1186.82 29.8616   4
   0  -2   4 1165.14 30.4984   5
   0  -2   4 1193.15 30.9199   2
  -1   2  -4 242.277 6.33387   4
  -1   2  -4 242.113 6.54144   2
  -1   2  -4 252.354 6.49500   5
  -1   2  -4 241.365 7.23720   1
   1  -2   4 252.941 6.49573   5
  -2   2  -4 70.9532 2.11842   5
  -2   2  -4 64.9749 2.40199   1
  -2   2  -4 71.6966 2.04502   4
  -2   2  -4 69.1351 2.04084   2
  -2   2  -4 72.1992 2.10513   3
   2  -2   4 72.3754 2.07901   5
  -3   2  -4 188.585 5.20102   3
  -3   2  -4 199.578 5.89792   1
  -3   2  -4 185.661 5.04283   4
  -3   2  -4 189.070 5.17863   2
  -3   2  -4 185.393 5.22197   5
  -4   2  -4 18.1640 1.18580   3
  -4   2  -4 14.7869 1.30395   1
  -4   2  -4 16.6609 1.02707   4
  -5   2  -4 44.0399 2.10626   3
  -5   2  -4 43.5306 1.94758   2
  -5   2  -4 44.1403 1.95359   4
  -5   2  -4 43.9309 2.53057   1
   5  -2   4 42.0375 1.91289   5
  -6   2  -4 23.5308 1.48621   2
  -6   2  -4 22.5946 1.71960   3
  -6   2  -4 22.5542 1.94180   1
   6  -2   4 18.8743 1.42282   5
  -7   2  -4 5.58677 1.40626   2
  -7   2  -4 8.07205 1.68334   3
  -7   2  -4 8.41923 1.93195   1
   7  -2   4 4.17416 1.41611   5
  -8   2  -4 -1.9122 1.94255   1
  -8   2  -4 -2.8574 1.47433   2
   7   1  -4 10.0064 1.84871   5
  -7  -1   4 14.4503 1.64502   4
  -7  -1   4 16.2367 1.61907   2
   6   1  -4 8.02797 1.71500   1
   6   1  -4 9.48487 1.52717   5
  -6  -1   4 9.01738 1.30031   4
  -6  -1   4 10.6840 1.48994   1
  -6  -1   4 9.89662 1.24365   2
   5   1  -4 78.1356 2.93406   5
   5   1  -4 80.4366 3.24151   1
   5   1  -4 71.1074 2.51419   4
  -5  -1   4 76.0101 3.06819   1
  -5  -1   4 79.6430 2.66346   2
  -5  -1   4 79.1368 2.66146   4
   4   1  -4 11.2259 0.96217   4
   4   1  -4 12.5518 1.10241   5
   4   1  -4 11.4016 1.13146   1
  -4  -1   4 10.4594 0.88752   4
  -4  -1   4 12.8175 1.02205   5
  -4  -1   4 10.4628 0.80718   2
   3   1  -4 318.806 8.48606   5
   3   1  -4 320.726 9.33151   1
   3   1  -4 313.188 8.24481   4
   3   1  -4 315.272 8.45585   2
  -3  -1   4 311.436 8.24341   4
  -3  -1   4 315.366 8.46367   5
  -3  -1   4 323.172 8.51557   2
   2   1  -4 1109.75 31.5939   1
   2   1  -4 1137.29 29.0097   2
   2   1  -4 1082.31 28.5883   5
  -2  -1   4 1092.77 28.9993   2
  -2  -1   4 1112.18 28.0033   4
  -2  -1   4 1108.05 28.6019   5
   1   1  -4 516.512 15.1326   1
   1   1  -4 526.156 13.3945   4
   1   1  -4 525.626 13.6848   5
  -1  -1   4 533.082 13.4033   4
  -1  -1   4 532.056 13.6993   5
  -1  -1   4 530.180 13.8735   2
   0   1  -4 543.114 14.1814   5
   0   1  -4 539.248 15.7076   1
   0   1  -4 541.537 13.8805   4
   0  -1   4 545.017 14.1944   5
   0  -1   4 567.743 13.8954   4
  -1   1  -4 385.928 10.0592   3
  -1   1  -4 384.506 10.0497   5
  -1   1  -4 378.777 10.1764   2
  -1   1  -4 380.510 9.83121   4
   1  -1   4 391.582 10.1744   2
   1  -1   4 382.241 10.0644   5
   1  -1   4 393.908 9.83768   4
  -2   1  -4 422.522 11.3734   2
  -2   1  -4 429.417 11.2624   5
  -2   1  -4 436.565 11.0073   4
  -2   1  -4 420.859 12.4763   1
   2  -1   4 439.430 11.2542   5
  -3   1  -4 103.130 3.01326   3
  -3   1  -4 100.374 3.03912   5
  -3   1  -4 104.170 2.92149   4
  -3   1  -4 101.658 2.95438   2
  -3   1  -4 102.471 3.39325   1
   3  -1   4 104.968 2.84490   4
   3  -1   4 102.571 2.98718   5
  -4   1  -4 13.0649 1.02512   5
  -4   1  -4 13.3380 0.88417   2
  -4   1  -4 11.8025 0.88379   4
  -4   1  -4 12.9219 1.17194   1
   4  -1   4 13.0850 0.95618   5
   4  -1   4 12.4219 0.77779   4
  -5   1  -4 65.6413 2.34717   4
  -5   1  -4 62.6846 2.29200   2
  -5   1  -4 62.5745 2.80392   1
   5  -1   4 58.7041 2.35551   5
  -6   1  -4 3.47969 1.10785   4
  -6   1  -4 2.24179 1.02974   2
  -6   1  -4 3.89457 1.39215   1
   6  -1   4 4.65139 1.17643   5
  -7   1  -4 7.16497 1.72127   1
  -7   1  -4 1.93278 1.40105   4
  -7   1  -4 4.25027 1.35508   2
   7  -1   4 2.78459 1.47061   5
  -8   1  -4 0.05156 1.85264   1
  -8   1  -4 -0.1722 1.55176   2
  -8   1  -4 0.90993 1.67182   4
   8  -1   4 2.95990 1.86100   5
   7   0  -4 0.61356 2.04488   1
   7   0  -4 -1.7361 1.39177   5
  -7   0   4 0.58524 1.32874   2
  -7   0   4 1.48799 1.64121   1
   6   0  -4 37.4958 3.04482   1
   6   0  -4 31.8598 2.19460   5
  -6   0   4 41.7190 2.67113   1
  -6   0   4 38.4405 2.12297   2
   5   0  -4 4.70941 1.02276   5
   5   0  -4 6.75544 1.37949   1
  -5   0   4 3.37327 0.83287   2
  -5   0   4 4.65034 1.12473   1
  -5   0   4 4.74626 0.87030   4
   4   0  -4 40.3882 2.18389   1
  -4   0   4 42.3047 1.61991   2
  -4   0   4 42.6084 1.61099   4
   3   0  -4 143.639 4.61831   1
  -3   0   4 146.887 3.96570   4
  -3   0   4 152.234 4.12256   5
  -3   0   4 145.792 4.07251   2
   2   0  -4 357.666 9.41145   5
   2   0  -4 356.213 10.4628   1
  -2   0   4 364.177 9.42375   5
  -2   0   4 354.059 9.49213   2
  -2   0   4 361.906 9.19180   4
   1   0  -4 476.165 12.0348   4
   1   0  -4 455.658 13.6790   1
   1   0  -4 460.539 12.3204   5
  -1   0   4 483.234 12.3607   3
  -1   0   4 488.132 12.3473   5
  -1   0   4 477.182 12.4826   2
  -1   0   4 485.927 12.0659   4
   0   0  -4 298.499 7.86502   4
   0   0  -4 302.203 8.13456   2
   0   0  -4 305.940 8.05732   5
   0   0   4 323.051 8.08486   5
   0   0   4 316.872 8.16573   2
   0   0   4 311.863 7.89034   4
   0   0   4 309.087 8.09448   3
  -1   0  -4 67.2841 1.91218   2
  -1   0  -4 67.6618 1.93056   5
  -1   0  -4 68.1038 1.86643   4
  -1   0  -4 67.3569 2.18217   1
   1   0   4 70.3085 1.95989   5
   1   0   4 67.6287 1.98713   3
   1   0   4 71.4009 1.89875   4
   1   0   4 71.2841 1.96275   2
  -2   0  -4 394.581 10.1904   3
  -2   0  -4 380.830 10.1913   5
  -2   0  -4 384.900 9.95501   4
   2   0   4 389.335 10.1973   5
   2   0   4 384.957 10.2214   3
   2   0   4 400.099 9.97169   4
  -3   0  -4 2.20450 0.57167   5
  -3   0  -4 1.08559 0.49873   4
  -3   0  -4 1.07646 0.44256   2
  -3   0  -4 1.66033 0.58992   1
  -3   0  -4 1.54706 0.45645   3
   3   0   4 1.11086 0.48545   2
   3   0   4 0.97733 0.46943   4
   3   0   4 1.60053 0.52471   5
   3   0   4 1.47896 0.55123   3
  -4   0  -4 205.760 6.24301   1
  -4   0  -4 198.869 5.67345   5
  -4   0  -4 207.683 5.49631   4
   4   0   4 200.429 5.58289   2
   4   0   4 203.730 5.66006   5
   4   0   4 199.837 5.72069   3
  -5   0  -4 45.3961 2.19531   5
  -5   0  -4 48.7516 1.95594   2
  -5   0  -4 50.1047 2.01619   4
  -5   0  -4 46.4614 2.35283   1
   5   0   4 47.2509 2.18462   5
   5   0   4 44.3585 1.73674   2
   5   0   4 44.1299 1.90537   4
  -6   0  -4 101.500 3.81077   1
  -6   0  -4 97.3645 3.30929   4
  -6   0  -4 96.8614 3.25970   2
   6   0   4 92.4232 3.15927   4
   6   0   4 92.7321 3.53962   5
  -7   0  -4 6.42934 1.33724   2
  -7   0  -4 4.88679 1.41024   4
  -7   0  -4 6.55994 1.62463   1
   7   0   4 5.51020 1.77182   5
  -8   0  -4 -0.9067 1.65634   4
  -8   0  -4 0.84836 1.53518   2
   8   0   4 -1.6935 1.92714   5
   7  -1  -4 13.2709 2.41213   1
  -7   1   4 14.1299 2.11534   1
  -7   1   4 12.4669 1.55199   2
   6  -1  -4 54.6570 3.42664   1
  -6   1   4 55.3606 2.40207   2
  -6   1   4 55.3034 3.17580   1
   5  -1  -4 11.8348 1.66829   1
  -5   1   4 13.3086 1.00545   2
  -5   1   4 10.0983 1.34118   1
   4  -1  -4 34.9079 2.14749   1
   4  -1  -4 33.9499 1.39785   5
  -4   1   4 35.4449 1.39116   2
   3  -1  -4 406.125 10.6312   5
   3  -1  -4 408.797 12.0329   1
  -3   1   4 415.581 10.4664   4
  -3   1   4 404.267 10.7903   2
   2  -1  -4 360.927 10.5562   1
   0  -1  -4 231.010 5.93940   5
   0  -1  -4 226.629 6.69613   1
  -1  -1  -4 1173.70 33.0768   1
  -1  -1  -4 1160.89 29.2369   4
  -1  -1  -4 1080.78 29.8646   5
   1   1   4 1161.15 29.2961   4
   1   1   4 1234.08 29.9387   5
   1   1   4 1140.74 30.3605   2
   1   1   4 1180.90 29.9249   3
  -2  -1  -4 5.50166 0.50098   5
  -2  -1  -4 6.93241 0.55131   1
   2   1   4 6.81060 0.56559   2
   2   1   4 7.64372 0.54859   4
   2   1   4 5.08666 0.48672   3
   2   1   4 7.99207 0.59369   5
  -3  -1  -4 249.164 6.78616   2
  -3  -1  -4 258.594 6.79966   3
  -3  -1  -4 245.136 6.59836   4
  -3  -1  -4 248.839 6.81508   5
  -3  -1  -4 256.648 7.44972   1
   3   1   4 248.180 6.81338   5
   3   1   4 260.678 6.68217   4
  -4  -1  -4 95.3221 2.82037   2
  -4  -1  -4 93.1044 3.00574   5
  -4  -1  -4 95.5753 3.18774   1
  -4  -1  -4 95.0783 2.82185   4
   4   1   4 95.8730 2.99708   2
   4   1   4 93.1849 3.05219   3
   4   1   4 89.0558 2.99978   5
   4   1   4 94.2749 2.94771   4
  -5  -1  -4 2.49747 0.91869   1
  -5  -1  -4 0.78530 0.86126   4
  -5  -1  -4 0.66941 0.95963   5
  -5  -1  -4 3.12916 0.77126   2
   5   1   4 2.06572 0.98372   2
   5   1   4 1.87795 0.90143   4
   5   1   4 1.41330 1.00172   5
  -6  -1  -4 37.5668 2.14649   4
  -6  -1  -4 35.3320 2.32347   5
  -6  -1  -4 33.8830 1.95926   2
  -6  -1  -4 37.1949 2.29112   1
   6   1   4 31.8371 2.14234   4
   6   1   4 29.1336 1.91451   2
   6   1   4 33.7727 2.05681   5
  -7  -1  -4 4.63054 1.39299   4
  -7  -1  -4 2.24281 1.26515   2
   7   1   4 3.32195 1.80793   5
   7   1   4 3.38372 1.44266   4
  -8  -1  -4 -0.6872 1.64940   4
  -8  -1  -4 1.84402 1.54406   2
   8   1   4 0.09044 2.09922   5
   7  -2  -4 20.6919 2.67961   1
  -7   2   4 17.0661 1.66226   2
  -7   2   4 15.6120 2.32097   1
   6  -2  -4 2.54266 1.99763   1
  -6   2   4 2.68762 1.03615   2
  -6   2   4 2.39872 1.57210   1
   5  -2  -4 185.059 6.36762   1
  -5   2   4 186.534 6.20015   1
   4  -2  -4 31.0229 2.19606   1
   3  -2  -4 153.973 4.90935   1
   2  -2  -4 358.708 10.5594   1
   1  -2  -4 12.6526 0.94620   1
  -1   2   4 13.1581 0.50551   3
  -1   2   4 12.6088 0.49425   3
   0  -2  -4 128.221 3.88971   1
   0   2   4 129.043 3.38873   3
  -2  -2  -4 37.1854 1.08678   4
  -2  -2  -4 34.7944 1.25690   5
  -2  -2  -4 38.2896 1.33681   1
   2   2   4 36.8441 1.30156   4
   2   2   4 37.9297 1.36902   3
   2   2   4 39.0025 1.34619   5
   2   2   4 35.7071 1.33047   2
  -3  -2  -4 277.412 7.43542   2
  -3  -2  -4 280.129 7.51026   5
  -3  -2  -4 271.832 7.24856   4
   3   2   4 273.566 7.54903   5
   3   2   4 289.353 7.66125   2
   3   2   4 280.697 7.38336   4
   3   2   4 288.532 7.60501   3
  -4  -2  -4 5.11587 0.59702   2
  -4  -2  -4 4.74172 0.73527   1
  -4  -2  -4 6.00829 0.82044   5
   4   2   4 5.05223 0.92163   5
   4   2   4 4.69442 0.86480   4
   4   2   4 5.99656 1.03046   3
  -5  -2  -4 81.2898 2.57601   2
  -5  -2  -4 78.2807 2.90843   1
  -5  -2  -4 76.6881 2.63601   4
  -5  -2  -4 83.5799 2.91913   5
   5   2   4 77.8792 2.98357   5
   5   2   4 77.5180 2.91248   2
   5   2   4 76.7801 2.89086   4
  -6  -2  -4 30.0630 2.07711   4
  -6  -2  -4 31.3253 2.30379   5
  -6  -2  -4 31.2273 1.80222   2
   6   2   4 29.1208 2.11565   5
   6   2   4 32.0461 1.95126   4
   6   2   4 30.8137 1.87791   2
  -7  -2  -4 5.67148 1.60981   5
  -7  -2  -4 5.17811 1.21830   2
  -7  -2  -4 4.32499 1.43390   4
   7   2   4 3.29798 1.77496   5
   7   2   4 4.09755 1.64728   4
  -8  -2  -4 5.82816 1.49451   2
  -8  -2  -4 9.43062 1.84879   4
   8   2   4 7.06725 1.88276   4
   8   2   4 4.96399 2.11001   5
   7  -3  -4 10.3627 2.66425   1
  -7   3   4 9.46321 2.30371   1
   6  -3  -4 -3.1496 1.96796   1
  -6   3   4 -0.8855 1.68287   1
   5  -3  -4 5.12737 1.72916   1
  -5   3   4 4.07782 1.46119   1
   4  -3  -4 118.665 4.44085   1
  -4   3   4 118.491 4.24859   1
   2  -3  -4 182.660 5.70749   1
  -2   3   4 184.361 4.81046   3
  -2   3   4 180.790 4.80910   3
   1  -3  -4 136.429 4.26758   1
  -1  -3  -4 4.51813 0.49665   1
   1   3   4 3.90779 0.42375   3
  -2  -3  -4 663.888 16.9575   5
  -2  -3  -4 649.385 16.9635   5
   2   3   4 640.198 17.2349   2
   2   3   4 648.956 16.6735   4
   2   3   4 677.491 17.1004   3
  -3  -3  -4 269.839 7.14332   5
   3   3   4 262.886 7.31149   2
   3   3   4 258.247 7.05068   4
   3   3   4 275.045 7.29942   3
   3   3   4 264.688 7.24198   5
  -4  -3  -4 161.519 4.40153   4
  -4  -3  -4 166.103 4.71032   5
   4   3   4 164.074 4.81292   5
   4   3   4 161.589 4.66619   4
   4   3   4 162.829 4.85255   2
   4   3   4 163.471 4.87333   3
  -5  -3  -4 7.94861 1.17217   5
  -5  -3  -4 7.67609 0.69292   2
  -5  -3  -4 7.03516 0.92325   4
   5   3   4 5.66404 1.29728   3
   5   3   4 9.52690 1.28469   2
   5   3   4 7.26540 1.25651   4
   5   3   4 7.57438 1.29527   5
  -6  -3  -4 12.3368 1.56820   5
  -6  -3  -4 15.5576 1.34980   4
  -6  -3  -4 11.1715 0.99314   2
   6   3   4 10.4785 1.60834   4
   6   3   4 14.9936 1.76569   2
   6   3   4 11.9244 1.75895   5
  -7  -3  -4 2.96738 1.46367   4
  -7  -3  -4 2.11451 1.63396   5
   7   3   4 -0.4229 1.63313   2
   7   3   4 2.32475 1.83236   4
   7   3   4 2.31972 1.79965   5
  -8  -3  -4 -1.7385 1.68272   4
  -8  -3  -4 0.69089 1.94018   5
   8   3   4 1.46933 2.01139   4
   8   3   4 1.01742 2.11626   5
   7  -4  -4 0.86404 2.76296   1
  -7   4   4 -0.0379 2.14869   1
   6  -4  -4 25.4319 2.68343   1
  -6   4   4 24.6552 2.49224   1
   5  -4  -4 2.58307 1.77541   1
  -5   4   4 2.61608 1.49503   1
   4  -4  -4 1.63466 1.38162   1
  -4   4   4 0.66190 1.21905   1
   3  -4  -4 216.870 6.95344   1
  -3   4   4 216.415 6.83200   1
   2  -4  -4 2.11887 0.97653   1
   1  -4  -4 299.445 8.92125   1
   0  -4  -4 230.475 6.85837   1
  -1  -4  -4 69.4099 2.24118   1
   1   4   4 67.5406 2.03151   3
   2   4   4 136.020 3.85194   3
   2   4   4 133.889 3.62265   4
  -3  -4  -4 16.6070 1.03598   5
   3   4   4 16.2448 1.16241   3
   3   4   4 17.0288 1.04430   4
   3   4   4 16.5051 1.24533   2
  -4  -4  -4 120.056 3.58053   5
   4   4   4 116.888 3.82043   3
   4   4   4 115.718 3.78826   2
   4   4   4 115.386 3.62326   4
  -5  -4  -4 3.13956 1.07460   5
  -5  -4  -4 3.32231 0.76570   4
   5   4   4 4.08737 1.18946   4
   5   4   4 3.14452 1.29423   3
   5   4   4 7.67944 1.42790   2
  -6  -4  -4 2.56895 1.36180   5
  -6  -4  -4 1.64479 1.03118   4
   6   4   4 3.88982 1.56263   4
   6   4   4 2.48877 1.66843   2
  -7  -4  -4 1.57492 1.67653   5
  -7  -4  -4 1.53946 1.30525   4
   7   4   4 3.44254 1.96060   4
   7   4   4 2.95640 1.97611   2
   6  -5  -4 0.98123 2.31870   1
  -6   5   4 -1.1348 1.98278   1
   5  -5  -4 3.26686 2.00099   1
  -5   5   4 3.49713 1.80679   1
   4  -5  -4 19.5910 2.06353   1
  -4   5   4 20.9839 1.91811   1
   3  -5  -4 61.8351 3.18876   1
  -3   5   4 64.9153 2.96668   1
   2  -5  -4 39.3323 2.41396   1
  -2   5   4 42.1667 2.14005   1
   1  -5  -4 42.4866 2.10200   1
   0  -5  -4 6.04924 0.84576   1
   1   5   4 65.5848 1.99444   3
   2   5   4 0.29106 0.08655   3
   3   5   4 66.9562 2.28932   2
   3   5   4 65.6267 2.46843   3
  -4  -5  -4 11.8884 0.98749   5
   4   5   4 12.2367 1.27218   2
   4   5   4 11.1165 1.37030   3
   4   5   4 10.7729 1.25134   4
  -5  -5  -4 3.83633 1.14912   5
   5   5   4 6.94612 1.55877   3
   5   5   4 7.58678 1.50016   2
   5   5   4 3.85435 1.27069   4
  -6  -5  -4 4.39853 1.47255   5
   6   5   4 3.67789 1.60140   4
   6   5   4 5.82983 1.76257   2
  -7  -5  -4 1.32718 1.70317   5
   7   5   4 2.40676 2.16736   2
   7   5   4 2.36425 2.13189   4
   6  -6  -4 0.77566 2.61786   1
  -6   6   4 2.35756 2.24274   1
   5  -6  -4 0.86230 2.27618   1
  -5   6   4 -0.4767 1.95193   1
   4  -6  -4 0.52851 1.83314   1
  -4   6   4 -2.2544 1.52305   1
   3  -6  -4 1.18877 1.58929   1
  -3   6   4 1.50742 1.29154   1
   2  -6  -4 51.2168 2.83160   1
  -2   6   4 49.1159 2.53820   1
   1  -6  -4 16.1990 1.42804   1
  -1   6   4 13.4563 1.20278   1
   0  -6  -4 54.8739 2.32235   1
   0   6   4 50.9156 1.57413   3
   0   6   4 54.5830 2.14239   1
   1   6   4 7.24477 0.70152   3
   2   6   4 -0.3810 0.76858   3
   3   6   4 25.4721 1.74575   3
   4   6   4 1.44576 1.05808   2
   4   6   4 1.27793 1.18184   3
  -5  -6  -4 1.21946 1.09659   5
   5   6   4 0.14423 1.46899   2
   5   6   4 -0.6734 1.47026   3
  -6  -6  -4 3.98833 1.45141   5
   6   6   4 0.85717 1.83500   2
   6   6   4 2.53382 1.65923   4
  -7  -6  -4 0.75172 1.74471   5
   7   6   4 1.74870 2.15196   2
   7   6   4 5.81006 2.23845   4
   5  -7  -4 3.68500 2.61220   1
  -5   7   4 7.13724 2.16708   1
   4  -7  -4 0.34024 2.19883   1
  -4   7   4 2.52016 1.85429   1
   3  -7  -4 14.0805 2.15511   1
  -3   7   4 12.1412 1.76753   1
   2  -7  -4 -0.9062 1.56943   1
  -2   7   4 0.05723 1.20227   1
   1  -7  -4 9.94262 1.50821   1
  -1   7   4 6.69478 1.14165   1
   0   7   4 13.7443 0.78398   3
   1   7   4 -0.8781 0.64707   3
   2   7   4 6.52105 1.03519   3
   3   7   4 -0.2760 1.01146   3
   4   7   4 0.05862 1.16800   2
   4   7   4 0.63848 1.28748   3
   5   7   4 -1.4257 1.52265   3
   5   7   4 2.41288 1.68385   2
  -6  -7  -4 4.18550 1.36219   5
   6   7   4 6.13034 2.14231   2
   6   7   4 5.93891 1.97189   3
   4  -8  -4 0.94560 2.38149   1
  -4   8   4 -2.3862 1.93401   1
   3  -8  -4 8.53777 2.23133   1
  -3   8   4 7.36101 1.83300   1
  -2   8   4 0.48990 1.39761   1
   0   8   4 3.29225 0.70632   3
   1   8   4 -0.0976 0.81967   3
   2   8   4 9.55127 1.22495   3
   3   8   4 7.23668 1.29236   3
   4   8   4 2.23422 1.41653   3
   5   8   4 -1.5708 1.63993   3
   5   8   4 -3.8848 1.73982   2
   0   9   4 0.57369 0.84560   3
   1   9   4 0.69041 1.01633   3
   2   9   4 2.15821 1.22336   3
   3   9   4 3.05251 1.33476   3
   4   9   4 3.17875 1.59509   3
   0  10   4 1.47007 1.09045   3
   1  10   4 1.30087 1.29809   3
   2  10   4 0.39268 1.38802   3
   3  10   4 3.26451 1.56577   3
   2  10  -5 3.85515 1.71639   3
   1  10  -5 -1.8012 1.51216   3
   0  10  -5 -0.0373 1.37881   3
  -1  10  -5 5.45451 1.50140   3
  -2  10  -5 0.60222 1.47154   3
   3   9  -5 2.46677 1.68601   3
   3   9  -5 4.22375 1.76467   2
   2   9  -5 -0.2978 1.43272   3
   2   9  -5 -1.6509 1.39384   2
   1   9  -5 4.51166 1.43444   3
   0   9  -5 0.82396 1.23808   3
  -1   9  -5 3.61179 1.30593   3
  -2   9  -5 7.57811 1.43538   3
  -3   9  -5 2.39309 1.34864   3
   5   8  -5 3.39721 2.10746   2
   5   8  -5 8.68225 2.01454   4
  -5  -8   5 3.32182 1.61990   5
   4   8  -5 -1.0304 1.70644   3
   4   8  -5 0.05172 1.78204   2
  -4  -8   5 1.67577 1.32094   5
   3   8  -5 8.59409 1.63845   2
   3   8  -5 4.77240 1.57583   3
   2   8  -5 10.6341 1.37457   2
   2   8  -5 11.6306 1.54469   3
   1   8  -5 3.46885 1.18630   3
   0   8  -5 6.87619 1.22161   3
  -1   8  -5 6.38812 1.18060   3
  -2   8  -5 29.9664 2.03219   3
  -2   8  -5 36.3291 2.71885   1
  -3   8  -5 -0.7261 1.09892   3
  -3   8  -5 0.00522 1.63794   1
  -4   8  -5 0.93022 1.29241   3
  -4   8  -5 0.37032 1.94786   1
  -5   8  -5 2.01525 1.48102   3
  -5   8  -5 4.54306 2.19520   1
   5   7  -5 1.48681 1.95595   2
   5   7  -5 -1.0531 1.73741   4
  -5  -7   5 4.06387 1.61343   5
   4   7  -5 5.43591 1.42024   4
   4   7  -5 4.14509 1.63308   3
   4   7  -5 6.10706 1.66829   2
  -4  -7   5 5.97033 1.38044   5
   3   7  -5 3.21256 1.38058   2
   3   7  -5 1.50442 1.37299   3
  -3  -7   5 5.38807 1.11886   5
   2   7  -5 11.7669 1.41676   3
   2   7  -5 15.1552 1.30588   2
  -2  -7   5 16.3596 1.11426   5
   1   7  -5 13.4255 1.07888   2
   1   7  -5 10.2879 1.21293   3
   0   7  -5 1.67665 0.99716   3
  -1   7  -5 0.70766 0.94262   3
  -1   7  -5 1.77562 1.10515   1
  -2   7  -5 32.7792 1.89021   3
  -2   7  -5 32.7200 2.47967   1
  -3   7  -5 13.1093 1.75318   1
  -3   7  -5 9.35014 1.21019   3
  -4   7  -5 7.05787 1.29273   3
  -4   7  -5 7.23644 1.87194   1
  -5   7  -5 2.21462 1.30810   3
  -5   7  -5 -0.1886 1.97922   1
   6   6  -5 3.68055 2.10332   4
   6   6  -5 5.09175 2.12050   2
  -6  -6   5 6.18320 1.82641   5
  -6  -6   5 5.10353 1.36977   4
   5   6  -5 4.13564 1.83501   2
   5   6  -5 0.88020 1.70420   4
  -5  -6   5 3.53121 1.07830   4
  -5  -6   5 1.01816 1.42720   5
   4   6  -5 15.1590 1.73911   3
   4   6  -5 17.0449 1.72661   2
   4   6  -5 18.1941 1.64152   4
  -4  -6   5 17.0735 1.53340   5
   3   6  -5 1.85120 1.05039   4
   3   6  -5 1.70549 1.19215   3
   3   6  -5 -0.3833 1.10288   2
   3   6  -5 -1.4344 1.04607   4
  -3  -6   5 2.38964 0.95841   5
   2   6  -5 42.4346 2.00804   2
   2   6  -5 43.2334 2.17355   3
   2   6  -5 43.4561 1.99797   4
  -2  -6   5 43.9513 1.84814   5
   1   6  -5 1.35341 0.91680   3
   1   6  -5 2.30452 0.75409   2
  -1  -6   5 2.01085 0.64810   5
   0   6  -5 12.4997 0.85795   2
   0   6  -5 9.78485 1.04482   1
   0   6  -5 11.7816 1.06693   3
  -1   6  -5 49.9898 2.03469   3
  -1   6  -5 54.8977 2.36700   1
  -2   6  -5 1.52876 0.81554   3
  -2   6  -5 2.49116 1.11062   1
  -3   6  -5 -0.4713 1.24829   1
  -3   6  -5 0.41165 0.93954   3
  -4   6  -5 5.91700 1.15179   3
  -4   6  -5 6.45532 1.60276   1
  -5   6  -5 3.32669 1.83035   1
  -5   6  -5 0.45777 1.18465   3
  -6   6  -5 5.73150 2.19870   1
  -6   6  -5 3.57845 1.45729   3
   6   5  -5 4.70331 1.87397   2
   6   5  -5 4.30175 1.70225   5
   6   5  -5 -0.0611 1.90834   4
  -6  -5   5 4.66779 1.49780   4
  -6  -5   5 3.96072 1.65238   5
   5   5  -5 13.2484 1.88035   2
   5   5  -5 10.5843 1.68602   4
   5   5  -5 8.05563 1.61378   5
   5   5  -5 10.7537 1.66962   5
  -5  -5   5 13.4616 1.61492   5
  -5  -5   5 12.2471 1.33469   4
   4   5  -5 2.17768 1.19299   4
   4   5  -5 5.03231 1.28280   5
   4   5  -5 1.57423 1.28344   2
  -4  -5   5 3.37032 1.14017   5
  -4  -5   5 3.42570 0.94330   4
   3   5  -5 5.47984 1.18858   3
   3   5  -5 6.16908 1.11253   2
   3   5  -5 6.68163 1.14174   4
  -3  -5   5 5.65636 0.97886   5
  -3  -5   5 6.82377 0.77107   4
   2   5  -5 88.8577 2.95024   2
   2   5  -5 90.6757 2.87182   4
   2   5  -5 92.1975 3.06715   3
  -2  -5   5 91.3681 2.87252   5
   1   5  -5 1.02088 0.62619   2
   1   5  -5 1.34404 0.64251   4
   1   5  -5 -0.0424 0.75981   3
   1   5  -5 1.34474 0.68402   1
   0   5  -5 17.0443 1.24029   3
   0   5  -5 18.4183 1.06855   2
   0   5  -5 17.9098 1.38359   1
   0   5  -5 17.8208 1.05880   4
   0  -5   5 18.8904 0.99804   5
  -1   5  -5 59.9745 2.05837   3
  -1   5  -5 59.9725 1.86663   2
  -1   5  -5 55.7938 2.35514   1
  -2   5  -5 229.415 7.27520   1
  -2   5  -5 238.160 6.45767   3
  -2   5  -5 238.902 6.38920   2
  -3   5  -5 16.5915 1.53862   1
  -3   5  -5 21.4706 1.43775   3
  -4   5  -5 3.06982 1.31521   1
  -4   5  -5 0.89901 0.96072   3
  -5   5  -5 13.2191 1.90509   1
  -5   5  -5 10.6051 1.37703   3
  -6   5  -5 -0.7450 1.81272   1
  -6   5  -5 -0.5066 1.38765   3
  -7   5  -5 3.78787 1.67645   3
  -7   5  -5 4.90144 2.37614   1
   7   4  -5 5.83610 2.06123   5
   7   4  -5 3.92542 1.89499   4
  -7  -4   5 3.34726 1.77950   5
  -7  -4   5 6.24332 1.79830   4
  -7  -4   5 5.14421 1.39009   2
   6   4  -5 9.49954 1.79095   4
   6   4  -5 11.6016 1.79329   5
  -6  -4   5 12.2967 1.71667   5
  -6  -4   5 9.06594 1.49897   4
  -6  -4   5 11.0250 1.30196   2
   5   4  -5 24.9029 1.89788   5
   5   4  -5 24.4361 1.83115   4
   5   4  -5 25.7905 1.89148   2
  -5  -4   5 24.0630 1.73992   5
  -5  -4   5 26.1219 1.72508   2
  -5  -4   5 24.9909 1.52634   4
   4   4  -5 18.7126 1.55277   2
   4   4  -5 21.2176 1.52300   5
   4   4  -5 19.8788 1.54946   4
  -4  -4   5 18.5239 1.11902   2
  -4  -4   5 19.0781 1.18321   4
  -4  -4   5 19.5776 1.37005   5
   3   4  -5 126.071 3.92841   1
   3   4  -5 129.828 3.87385   5
   3   4  -5 124.104 3.87771   2
   3   4  -5 121.654 3.89849   3
   3   4  -5 122.123 3.70939   4
  -3  -4   5 127.226 3.56251   2
  -3  -4   5 122.577 3.76347   5
  -3  -4   5 121.418 3.53802   4
   2   4  -5 12.9221 0.91271   4
   2   4  -5 12.8487 0.96507   5
   2   4  -5 13.3252 0.97177   2
   2   4  -5 14.1010 1.08028   3
   2   4  -5 13.3966 0.91515   1
  -2  -4   5 11.8075 0.74456   2
  -2  -4   5 13.2679 0.92689   5
  -2  -4   5 12.8509 0.93402   4
   1   4  -5 335.974 8.90916   4
   1   4  -5 349.409 9.22212   2
   1   4  -5 338.542 10.0367   1
   1   4  -5 354.061 9.20711   3
  -1  -4   5 342.720 8.80728   4
  -1  -4   5 342.681 9.11643   5
   0   4  -5 467.069 13.6449   1
   0   4  -5 469.122 12.0390   4
   0   4  -5 470.015 12.3864   3
   0   4  -5 469.634 12.3474   5
   0   4  -5 477.338 12.4542   2
  -1   4  -5 9.87446 0.66752   4
  -1   4  -5 9.43723 0.88471   1
  -1   4  -5 10.6646 0.79703   3
  -1   4  -5 9.40998 0.74774   5
  -1   4  -5 10.9594 0.77330   2
   1  -4   5 10.2365 0.66346   5
   1  -4   5 9.88283 0.65773   5
  -2   4  -5 233.347 7.21668   1
  -2   4  -5 232.648 6.41297   3
  -2   4  -5 237.360 6.22462   4
  -2   4  -5 237.845 6.38747   2
   2  -4   5 238.010 6.25659   5
   2  -4   5 239.291 6.27142   5
  -3   4  -5 6.45242 1.09959   1
  -3   4  -5 8.78297 0.75148   2
  -3   4  -5 8.95403 0.91325   3
  -4   4  -5 63.4458 2.98978   1
  -4   4  -5 64.3758 2.41939   3
  -4   4  -5 64.2472 2.25050   2
  -5   4  -5 22.3467 1.54501   3
  -5   4  -5 19.5809 1.33782   2
  -5   4  -5 18.1970 1.89214   1
  -6   4  -5 5.76277 1.28687   2
  -6   4  -5 7.01869 1.49196   3
  -6   4  -5 8.78529 1.87715   1
  -7   4  -5 6.25025 1.70686   3
  -7   4  -5 8.43100 1.57906   2
  -7   4  -5 7.40046 2.15814   1
   7   3  -5 2.06861 1.57106   4
   7   3  -5 6.54976 2.05280   5
  -7  -3   5 0.59550 1.54477   4
  -7  -3   5 1.62705 1.44217   2
   6   3  -5 5.87595 1.56699   4
   6   3  -5 4.02744 1.65967   5
  -6  -3   5 6.78235 1.27519   2
  -6  -3   5 5.75505 1.49712   5
  -6  -3   5 9.67432 1.44555   4
   5   3  -5 3.11218 1.26566   5
   5   3  -5 1.35861 1.17871   2
   5   3  -5 2.76524 1.24509   4
  -5  -3   5 3.42675 0.95230   2
  -5  -3   5 1.87044 1.01209   4
  -5  -3   5 2.48557 1.03456   5
   4   3  -5 18.2910 1.29501   1
   4   3  -5 20.0469 1.46723   5
   4   3  -5 19.7744 1.44524   5
   4   3  -5 17.0849 1.36033   4
   4   3  -5 19.4512 1.43670   2
  -4  -3   5 19.5869 1.22416   4
  -4  -3   5 18.5567 1.30875   5
  -4  -3   5 17.0025 1.30634   2
   3   3  -5 20.4370 1.37825   1
   3   3  -5 20.8555 1.50929   5
   3   3  -5 19.7607 1.41939   3
   3   3  -5 20.3400 1.22097   4
   3   3  -5 20.7271 1.52384   2
  -3  -3   5 18.8457 1.34630   5
  -3  -3   5 20.9400 1.15123   2
  -3  -3   5 20.4961 1.20275   4
   2   3  -5 6.00086 0.75373   5
   2   3  -5 5.03976 0.66693   2
   2   3  -5 8.34051 0.77083   4
   2   3  -5 6.83866 0.81287   3
   2   3  -5 6.79710 0.71340   1
  -2  -3   5 6.37588 0.63152   4
  -2  -3   5 6.91301 0.59863   2
  -2  -3   5 7.16338 0.73549   5
   1   3  -5 34.1859 1.39144   3
   1   3  -5 31.2824 1.44439   1
   1   3  -5 34.3859 1.26584   4
   1   3  -5 33.4437 1.32994   2
   1   3  -5 36.3237 1.29021   2
   1   3  -5 33.4477 1.36455   5
  -1  -3   5 35.8808 1.31346   5
  -1  -3   5 34.4391 1.15025   2
  -1  -3   5 33.9325 1.20240   4
   0   3  -5 245.199 6.45558   2
   0   3  -5 241.255 6.42572   5
   0   3  -5 241.413 7.10712   1
   0   3  -5 231.205 6.23790   4
   0   3  -5 247.303 6.46630   3
   0  -3   5 236.915 6.40764   5
   0  -3   5 239.677 6.19898   4
  -1   3  -5 918.904 23.6045   5
  -1   3  -5 901.800 26.1681   1
  -1   3  -5 932.964 23.6292   3
  -1   3  -5 912.869 23.1074   4
  -1   3  -5 904.305 23.9229   2
   1  -3   5 905.741 23.5938   5
  -2   3  -5 374.859 9.58636   4
  -2   3  -5 372.405 10.9560   1
  -2   3  -5 372.699 9.82299   3
  -2   3  -5 371.447 9.82073   5
  -2   3  -5 372.025 9.88625   2
   2  -3   5 364.463 9.75324   5
   2  -3   5 375.114 9.77249   5
  -3   3  -5 84.1989 2.67794   3
  -3   3  -5 88.8890 2.59490   4
  -3   3  -5 86.5730 2.58690   2
   3  -3   5 84.5507 2.56096   5
  -4   3  -5 145.762 4.26437   2
  -4   3  -5 145.112 4.35444   3
  -4   3  -5 146.503 4.21248   4
  -4   3  -5 150.312 4.99299   1
   4  -3   5 151.463 4.19915   5
  -5   3  -5 -0.7671 0.87052   2
  -5   3  -5 -0.1830 1.30653   1
  -5   3  -5 1.21064 1.06775   3
   5  -3   5 0.47127 0.82912   5
  -6   3  -5 33.5702 2.16901   2
  -6   3  -5 32.3434 2.27813   3
  -6   3  -5 33.9302 2.48788   1
   6  -3   5 34.4041 1.92183   5
  -7   3  -5 7.05206 2.12757   1
  -7   3  -5 6.84447 1.44684   2
  -7   3  -5 4.15385 1.58637   3
   7   2  -5 17.7667 2.14270   5
  -7  -2   5 16.5693 1.79366   4
  -7  -2   5 18.6846 1.76077   2
   6   2  -5 6.44359 1.24167   4
   6   2  -5 9.13254 1.68843   5
  -6  -2   5 10.5217 1.33272   2
  -6  -2   5 10.9340 1.38414   4
   5   2  -5 16.6273 1.52179   1
   5   2  -5 16.7504 1.50895   5
   5   2  -5 14.6344 1.33458   4
  -5  -2   5 17.2637 1.27523   4
  -5  -2   5 15.4686 1.16275   2
  -5  -2   5 16.5676 1.31929   5
   4   2  -5 217.530 6.10385   2
   4   2  -5 213.198 6.19589   5
   4   2  -5 218.411 6.00080   4
   4   2  -5 221.993 6.72058   1
  -4  -2   5 218.317 6.15478   5
  -4  -2   5 214.668 6.08398   2
  -4  -2   5 225.006 5.96505   4
   3   2  -5 52.5227 2.05403   2
   3   2  -5 53.5110 2.13391   1
   3   2  -5 54.6167 2.08030   3
   3   2  -5 53.6491 2.04391   5
  -3  -2   5 55.1406 1.85478   4
  -3  -2   5 54.6975 1.94985   5
   2   2  -5 703.691 18.8934   2
   2   2  -5 714.690 18.2404   4
   2   2  -5 722.957 20.5506   1
   2   2  -5 725.935 18.6686   3
   2   2  -5 734.494 18.6437   5
  -2  -2   5 701.951 18.8629   2
  -2  -2   5 710.946 18.2336   4
  -2  -2   5 714.014 18.6437   5
   1   2  -5 1175.25 30.8875   5
   1   2  -5 1190.83 30.2554   4
   1   2  -5 1229.08 30.9172   3
   1   2  -5 1185.75 34.1452   1
  -1  -2   5 1212.41 31.3398   2
  -1  -2   5 1186.68 30.2593   4
  -1  -2   5 1198.93 30.9048   5
   0   2  -5 45.4587 1.54877   3
   0   2  -5 48.9983 1.50991   2
   0   2  -5 47.4706 1.56405   5
   0   2  -5 49.5644 1.76217   1
   0   2  -5 48.4531 1.48100   4
   0  -2   5 52.1599 1.48616   2
   0  -2   5 51.1121 1.56543   5
   0  -2   5 46.9866 1.45564   4
  -1   2  -5 1753.74 48.9054   1
  -1   2  -5 1760.00 43.2729   4
  -1   2  -5 1713.56 44.8352   2
  -1   2  -5 1642.44 44.1572   3
  -1   2  -5 1764.99 44.1654   5
   1  -2   5 1535.85 44.7882   2
   1  -2   5 1799.53 43.2638   4
   1  -2   5 1762.19 44.1860   5
  -2   2  -5 17.3862 0.95039   3
  -2   2  -5 19.1880 1.17337   1
  -2   2  -5 15.4462 0.91303   4
  -2   2  -5 15.5554 0.84581   2
  -2   2  -5 21.3161 1.00346   5
   2  -2   5 16.1057 0.91316   5
   2  -2   5 16.3215 0.77648   4
  -3   2  -5 463.328 13.8424   1
  -3   2  -5 482.875 12.1794   4
  -3   2  -5 464.715 12.4682   5
  -3   2  -5 472.521 12.5586   2
  -3   2  -5 468.660 12.4533   3
   3  -2   5 484.657 12.4260   5
  -4   2  -5 21.4244 1.41689   3
  -4   2  -5 24.0799 1.44348   4
  -4   2  -5 23.5473 1.35317   2
  -4   2  -5 22.5129 1.77254   1
  -5   2  -5 45.7277 2.61515   1
  -5   2  -5 48.8631 2.10586   4
  -5   2  -5 43.6915 2.16846   3
  -5   2  -5 47.6697 2.05300   2
   5  -2   5 44.2162 2.02384   5
  -6   2  -5 19.4054 1.68721   3
  -6   2  -5 17.0624 1.39936   2
  -6   2  -5 21.5112 1.99061   1
  -6   2  -5 17.5304 1.48261   4
   6  -2   5 18.1837 1.46556   5
  -7   2  -5 1.27785 1.64670   3
  -7   2  -5 5.00891 1.77635   1
  -7   2  -5 2.87450 1.35006   2
   7  -2   5 5.48007 1.53886   5
  -8   2  -5 5.54936 2.13883   1
  -8   2  -5 4.37185 1.66523   2
   8  -2   5 1.55531 1.56843   5
   7   1  -5 6.10824 1.80744   5
  -7  -1   5 7.65651 1.56216   4
  -7  -1   5 7.15673 1.54655   2
   6   1  -5 2.29776 1.43226   5
   6   1  -5 3.67914 1.66736   1
  -6  -1   5 1.20697 1.05775   2
  -6  -1   5 0.65974 1.30881   1
  -6  -1   5 2.35551 1.14535   4
   5   1  -5 54.3198 2.47119   5
   5   1  -5 51.5246 2.74536   1
  -5  -1   5 50.1404 2.16060   2
  -5  -1   5 52.0703 2.15292   4
   4   1  -5 27.5969 1.90980   1
   4   1  -5 28.8772 1.51141   4
   4   1  -5 27.7405 1.77159   5
  -4  -1   5 27.0610 1.45937   4
  -4  -1   5 29.6178 1.44545   2
  -4  -1   5 27.4299 1.52571   5
   3   1  -5 119.897 3.49106   5
   3   1  -5 114.154 3.28557   2
   3   1  -5 117.901 3.49286   5
   3   1  -5 119.158 3.82605   1
   3   1  -5 113.874 3.32908   4
  -3  -1   5 117.791 3.44248   5
  -3  -1   5 117.425 3.37968   2
  -3  -1   5 120.250 3.31591   4
   2   1  -5 407.177 12.0139   1
   2   1  -5 418.300 10.9721   2
   2   1  -5 412.850 10.6220   4
   2   1  -5 412.940 10.8679   5
  -2  -1   5 407.533 10.6233   4
  -2  -1   5 416.817 10.8875   5
  -2  -1   5 419.765 10.9884   2
   1   1  -5 79.1766 2.30548   4
   1   1  -5 83.0986 2.38722   2
   1   1  -5 76.7549 2.30839   4
   1   1  -5 83.6925 2.70332   1
   1   1  -5 86.5524 2.42226   5
  -1  -1   5 86.7628 2.42715   5
  -1  -1   5 86.6019 2.39500   2
  -1  -1   5 88.1834 2.33515   4
   0   1  -5 785.177 22.8041   1
   0   1  -5 796.413 20.5851   5
   0   1  -5 775.722 20.1490   4
   0  -1   5 773.289 20.8832   2
   0  -1   5 833.362 20.6169   5
   0  -1   5 786.315 20.1662   4
   0  -1   5 824.371 20.6322   3
  -1   1  -5 116.436 3.35724   2
  -1   1  -5 119.035 3.26008   4
  -1   1  -5 127.718 3.36628   5
  -1   1  -5 129.581 3.38280   3
   1  -1   5 123.824 3.28418   4
   1  -1   5 121.012 3.37458   5
  -2   1  -5 405.490 12.0558   1
  -2   1  -5 410.727 10.9744   2
  -2   1  -5 415.293 10.8731   5
  -2   1  -5 415.387 10.6212   4
   2  -1   5 416.961 10.8802   5
   2  -1   5 417.520 10.6128   4
   2  -1   5 420.307 10.9651   2
  -3   1  -5 286.862 7.70950   2
  -3   1  -5 287.070 8.54078   1
  -3   1  -5 289.714 7.68611   3
  -3   1  -5 280.026 7.68829   5
  -3   1  -5 288.030 7.49063   4
   3  -1   5 284.541 7.43879   4
   3  -1   5 293.264 7.64607   2
   3  -1   5 279.528 7.65308   5
  -4   1  -5 20.7734 1.42928   5
  -4   1  -5 20.3033 1.25829   2
  -4   1  -5 20.2849 1.31366   4
  -4   1  -5 19.4719 1.36801   1
  -4   1  -5 18.8957 1.34892   3
   4  -1   5 19.0369 1.31996   5
   4  -1   5 17.6988 1.15569   4
  -5   1  -5 48.5373 2.21621   3
  -5   1  -5 52.6609 2.55448   1
  -5   1  -5 50.1480 2.14381   4
  -5   1  -5 47.2061 2.04724   2
   5  -1   5 47.7185 2.13381   5
   5  -1   5 49.6267 1.87891   4
  -6   1  -5 3.15515 1.39709   1
  -6   1  -5 5.53604 1.18852   4
  -6   1  -5 5.04588 1.34121   3
  -6   1  -5 4.76516 1.10432   2
   6  -1   5 5.89180 1.24572   5
  -7   1  -5 18.6222 2.02619   1
  -7   1  -5 18.6331 1.63722   2
  -7   1  -5 16.9842 1.73766   4
   7  -1   5 16.0381 1.79857   5
  -8   1  -5 0.10565 1.68809   4
  -8   1  -5 0.27424 1.55407   2
  -8   1  -5 1.83393 1.93520   1
   8  -1   5 -0.9309 1.94250   5
   7   0  -5 3.17193 2.20697   1
   7   0  -5 6.34946 1.48983   5
  -7   0   5 5.16834 1.43519   2
  -7   0   5 6.14552 1.83798   1
   6   0  -5 6.00867 1.86289   1
   6   0  -5 3.72577 1.24053   5
  -6   0   5 6.06151 1.19646   2
  -6   0   5 5.59840 1.53535   1
   5   0  -5 110.045 3.63582   5
   5   0  -5 117.317 4.39293   1
  -5   0   5 120.647 3.65243   2
  -5   0   5 119.729 3.57902   4
   4   0  -5 27.7075 1.54702   5
   4   0  -5 27.3404 1.99131   1
  -4   0   5 30.9131 1.40589   2
  -4   0   5 29.5957 1.40428   4
   3   0  -5 290.457 8.81183   1
  -3   0   5 293.734 7.91540   5
  -3   0   5 305.707 7.96058   2
  -3   0   5 292.974 7.70163   4
   2   0  -5 1085.98 31.9609   1
  -2   0   5 1175.11 28.8954   5
  -2   0   5 1112.72 28.2611   4
  -2   0   5 1098.63 29.2616   2
   1   0  -5 1389.42 41.3899   1
   1   0  -5 1400.24 37.3678   5
  -1   0   5 1483.92 36.6305   4
  -1   0   5 1529.10 37.4125   5
  -1   0   5 1462.51 37.9870   2
   0   0  -5 1483.71 39.3638   5
   0   0  -5 1508.38 39.9366   2
   0   0   5 1517.27 39.3900   5
   0   0   5 1584.86 39.9901   2
   0   0   5 1525.57 39.4059   3
   0   0   5 1568.75 38.5903   4
  -1   0  -5 40.3367 1.42153   2
  -1   0  -5 49.4215 1.48876   5
   1   0   5 51.7433 1.51469   2
   1   0   5 52.2658 1.52918   5
   1   0   5 54.6725 1.47841   4
   1   0   5 51.3632 1.56071   3
  -2   0  -5 534.111 14.4075   5
  -2   0  -5 563.684 15.9601   1
  -2   0  -5 542.438 14.0841   4
  -2   0  -5 568.382 14.4186   3
  -2   0  -5 539.768 14.5699   2
   2   0   5 559.864 14.4400   5
   2   0   5 566.603 14.1211   4
   2   0   5 553.969 14.4653   3
  -3   0  -5 2.19122 0.42738   2
  -3   0  -5 4.61816 0.58690   4
  -3   0  -5 3.77570 0.65346   5
  -3   0  -5 4.49390 0.71202   1
   3   0   5 3.42857 0.60223   5
   3   0   5 4.72305 0.66243   3
   3   0   5 3.19078 0.59347   2
   3   0   5 4.32727 0.60453   4
  -4   0  -5 189.594 5.33175   3
  -4   0  -5 191.097 5.38039   5
  -4   0  -5 191.969 5.90457   1
  -4   0  -5 191.502 5.19207   4
   4   0   5 187.093 5.41656   3
   4   0   5 184.452 5.28901   2
   4   0   5 189.991 5.35972   5
  -5   0  -5 8.98790 1.01736   4
  -5   0  -5 8.27067 1.15207   5
  -5   0  -5 10.3892 1.24283   1
  -5   0  -5 9.10890 0.96921   2
  -5   0  -5 10.5469 1.22579   3
   5   0   5 7.53886 0.99917   4
   5   0   5 7.89989 0.91288   2
   5   0   5 8.95723 1.19463   5
  -6   0  -5 3.50858 1.06235   2
  -6   0  -5 3.28573 1.29769   1
  -6   0  -5 2.05809 1.19067   4
   6   0   5 2.34914 1.10353   4
   6   0   5 2.46066 1.40527   5
  -7   0  -5 7.16306 1.67892   1
  -7   0  -5 7.39097 1.39509   2
  -7   0  -5 4.38500 1.47720   4
   7   0   5 6.61023 1.76308   5
  -8   0  -5 0.40643 1.76914   4
  -8   0  -5 0.63926 1.56714   2
   8   0   5 2.39956 2.04419   5
   7  -1  -5 0.73350 2.29117   1
  -7   1   5 0.20324 1.85607   1
  -7   1   5 0.47698 1.35347   2
   6  -1  -5 28.2964 2.48541   1
  -6   1   5 24.0156 2.10804   1
  -6   1   5 26.7101 1.60959   2
   5  -1  -5 14.1706 1.69297   1
  -5   1   5 12.4755 1.07104   2
  -5   1   5 11.2846 1.44740   1
   4  -1  -5 110.187 3.97271   1
  -4   1   5 107.802 3.19651   2
   3  -1  -5 328.414 9.65068   1
  -3   1   5 323.903 8.33123   4
  -3   1   5 316.397 8.57408   2
   2  -1  -5 0.68276 0.62289   1
  -1   1   5 -0.3518 0.05003   3
  -1  -1  -5 1315.10 37.5922   5
  -1  -1  -5 1384.73 41.6431   1
   1   1   5 1554.33 36.8888   4
   1   1   5 1548.85 37.6480   5
   1   1   5 1511.49 38.2215   2
  -2  -1  -5 46.2302 1.45352   4
  -2  -1  -5 49.3280 1.59239   5
   2   1   5 50.6724 1.58916   4
   2   1   5 47.1329 1.64501   3
   2   1   5 51.5848 1.62122   5
   2   1   5 50.2194 1.66375   2
  -3  -1  -5 77.5035 2.43120   5
  -3  -1  -5 74.5329 2.26155   2
  -3  -1  -5 75.2314 2.27728   4
  -3  -1  -5 79.3409 2.39373   3
  -3  -1  -5 78.7614 2.60479   1
   3   1   5 77.1098 2.48350   3
   3   1   5 76.6312 2.43574   5
   3   1   5 76.4754 2.44201   2
   3   1   5 77.0709 2.38617   4
  -4  -1  -5 63.5712 2.29774   5
  -4  -1  -5 62.4634 2.20821   3
  -4  -1  -5 64.9391 2.11173   4
  -4  -1  -5 64.6107 2.09630   2
  -4  -1  -5 65.1909 2.44429   1
   4   1   5 60.9974 2.33486   3
   4   1   5 61.4223 2.30866   5
   4   1   5 60.5744 2.27551   2
   4   1   5 61.1638 2.24915   4
  -5  -1  -5 -0.6690 0.72470   2
  -5  -1  -5 0.21395 0.91826   5
  -5  -1  -5 0.56264 0.82883   4
  -5  -1  -5 0.23445 0.91854   1
   5   1   5 -1.7334 0.95723   2
   5   1   5 1.47222 1.05042   5
   5   1   5 -1.5335 0.91518   4
  -6  -1  -5 21.7372 1.65839   1
  -6  -1  -5 21.3657 1.52510   4
  -6  -1  -5 20.0057 1.38525   2
  -6  -1  -5 18.5220 1.59952   5
   6   1   5 18.8777 1.53549   4
   6   1   5 20.7405 1.48165   2
   6   1   5 17.8788 1.73349   5
  -7  -1  -5 0.64665 1.27305   2
  -7  -1  -5 0.57516 1.37244   4
   7   1   5 0.11665 1.73303   5
   7   1   5 0.77997 1.50999   4
  -8  -1  -5 0.93237 1.68928   4
  -8  -1  -5 1.33359 1.49697   2
   8   1   5 -0.6678 1.46704   4
   8   1   5 1.37442 2.16891   5
   7  -2  -5 2.01316 2.40015   1
  -7   2   5 4.81672 1.41861   2
  -7   2   5 2.18045 2.07086   1
   6  -2  -5 17.9206 2.33546   1
  -6   2   5 16.4576 2.07411   1
   5  -2  -5 12.3867 1.84119   1
  -5   2   5 13.1711 1.60497   1
   4  -2  -5 24.6700 1.75461   1
   3  -2  -5 -0.1993 0.14981   1
   2  -2  -5 554.673 16.0082   1
  -2   2   5 546.664 14.2933   3
   1  -2  -5 275.340 8.20590   1
  -1   2   5 278.354 7.23362   3
  -1   2   5 278.995 7.24913   3
   0  -2  -5 13.6682 0.87839   1
   0   2   5 18.9051 0.67867   3
  -1  -2  -5 108.703 2.98795   5
  -1  -2  -5 114.133 3.45113   1
   1   2   5 113.842 3.10839   3
  -2  -2  -5 1.14930 0.45656   1
  -2  -2  -5 2.81928 0.44099   5
   2   2   5 2.71131 0.53522   3
   2   2   5 1.48063 0.45769   4
   2   2   5 1.71295 0.51752   2
   2   2   5 2.50955 0.49056   5
  -3  -2  -5 106.841 2.97370   4
  -3  -2  -5 105.942 2.96625   2
  -3  -2  -5 98.0931 3.36699   1
  -3  -2  -5 109.119 3.18549   5
   3   2   5 113.998 3.30217   3
   3   2   5 110.881 3.30483   2
   3   2   5 110.918 3.16531   4
   3   2   5 112.750 3.26328   5
  -4  -2  -5 44.0065 1.58101   2
  -4  -2  -5 44.2490 1.98387   5
  -4  -2  -5 46.8790 1.93191   1
   4   2   5 47.1599 1.99583   5
   4   2   5 46.1499 2.04465   3
   4   2   5 46.8205 1.99018   4
  -5  -2  -5 1.50691 0.86388   4
  -5  -2  -5 0.90044 1.02660   5
  -5  -2  -5 2.80565 0.93086   1
  -5  -2  -5 1.89145 0.70774   2
   5   2   5 2.67355 1.13672   2
   5   2   5 2.18154 1.19415   5
   5   2   5 -0.2220 1.05677   4
  -6  -2  -5 48.3902 2.69038   5
  -6  -2  -5 47.9863 2.05378   2
  -6  -2  -5 47.0219 2.34125   4
   6   2   5 47.1991 2.67626   2
   6   2   5 50.4010 2.72938   5
   6   2   5 41.1864 2.56715   4
  -7  -2  -5 4.06552 1.50837   4
  -7  -2  -5 5.55226 1.17372   2
  -7  -2  -5 2.69485 1.52398   5
   7   2   5 3.43966 1.71065   4
   7   2   5 4.30640 1.83329   5
  -8  -2  -5 4.20569 1.93666   5
  -8  -2  -5 4.59421 1.80110   4
  -8  -2  -5 5.96105 1.42217   2
   8   2   5 5.31049 1.91950   4
   8   2   5 1.28365 2.13198   5
   7  -3  -5 6.27364 2.58025   1
  -7   3   5 9.22756 2.37955   1
   6  -3  -5 -0.0043 2.03501   1
  -6   3   5 1.50579 1.83384   1
   5  -3  -5 73.4281 3.87703   1
  -5   3   5 79.1885 3.61891   1
   4  -3  -5 -0.9963 1.22580   1
   3  -3  -5 4.25737 1.13825   1
   2  -3  -5 267.100 8.20387   1
  -2   3   5 280.410 7.11169   3
  -2   3   5 264.512 7.10233   3
   1  -3  -5 143.094 4.50901   1
   0  -3  -5 552.968 15.7196   1
   0   3   5 540.160 14.0549   3
   0   3   5 541.545 14.0370   3
  -1  -3  -5 58.2975 1.96825   1
   1   3   5 55.0858 1.72985   3
  -2  -3  -5 145.051 3.95672   5
  -2  -3  -5 151.149 3.95591   5
  -2  -3  -5 153.203 4.43421   1
   2   3   5 148.710 4.15655   3
   2   3   5 140.803 3.95286   4
   2   3   5 144.466 4.05528   2
   3   3   5 30.3966 1.53960   2
   3   3   5 27.1577 1.47089   5
   3   3   5 31.1815 1.43840   4
   3   3   5 31.6119 1.54378   3
  -4  -3  -5 2.42170 0.84329   5
  -4  -3  -5 1.94517 0.58623   4
   4   3   5 2.54537 0.92601   5
   4   3   5 1.91851 1.00209   3
   4   3   5 1.47527 0.85017   4
   4   3   5 2.87721 0.99465   2
  -5  -3  -5 9.17921 0.94513   4
  -5  -3  -5 9.48764 1.21905   5
   5   3   5 11.1725 1.50197   3
   5   3   5 9.93444 1.40014   4
   5   3   5 8.87396 1.37653   5
   5   3   5 8.57258 1.35152   2
  -6  -3  -5 6.93640 1.16814   4
  -6  -3  -5 7.09711 1.43931   5
   6   3   5 7.06429 1.56951   5
   6   3   5 6.12738 1.60972   2
   6   3   5 6.39560 1.57842   4
  -7  -3  -5 3.04249 1.60885   5
  -7  -3  -5 3.78555 1.43612   4
   7   3   5 2.22298 1.83920   4
   7   3   5 2.54868 1.88069   5
   7   3   5 2.52714 1.77211   2
  -8  -3  -5 -1.1160 1.83347   5
  -8  -3  -5 1.40867 1.68029   4
   8   3   5 2.04412 2.14835   5
   8   3   5 0.36556 2.09136   4
   7  -4  -5 -2.5871 2.55786   1
  -7   4   5 3.55629 2.39078   1
   6  -4  -5 13.3502 2.46988   1
  -6   4   5 13.3433 2.31278   1
   5  -4  -5 32.1944 2.52036   1
  -5   4   5 32.3556 2.37470   1
   4  -4  -5 55.6526 3.21609   1
  -4   4   5 54.7768 2.92817   1
   3  -4  -5 179.270 5.96463   1
   2  -4  -5 4.77708 1.07167   1
   1  -4  -5 119.083 3.97009   1
   0  -4  -5 2.03068 0.69270   1
   1   4   5 4.51409 0.48476   3
   1   4   5 4.21007 0.52478   3
   2   4   5 75.1782 2.38501   3
  -3  -4  -5 17.7123 1.04574   5
   3   4   5 15.6050 1.00433   4
   3   4   5 19.3085 1.26221   3
   3   4   5 15.5656 1.06410   2
  -4  -4  -5 28.2447 1.54535   5
   4   4   5 27.4357 1.70757   3
   4   4   5 25.9031 1.73047   4
   4   4   5 25.7547 1.61722   2
  -5  -4  -5 24.4650 1.56403   5
   5   4   5 23.7119 1.83618   3
   5   4   5 24.2803 1.86677   2
   5   4   5 25.1025 1.71557   4
  -6  -4  -5 -0.6249 1.31280   5
  -6  -4  -5 -0.6649 0.95825   4
   6   4   5 0.56721 1.55224   4
   6   4   5 2.46390 1.72088   2
  -7  -4  -5 19.1674 1.51271   4
  -7  -4  -5 17.4024 1.96214   5
   7   4   5 16.8032 2.22708   2
   7   4   5 15.5166 2.19872   4
   6  -5  -5 9.32832 2.64619   1
  -6   5   5 8.21195 2.20427   1
   5  -5  -5 0.09445 2.06997   1
  -5   5   5 -0.7794 1.69495   1
   4  -5  -5 -1.9773 1.64902   1
  -4   5   5 -0.0446 1.45496   1
   3  -5  -5 62.0724 3.33302   1
  -3   5   5 68.3429 3.08259   1
   2  -5  -5 37.5374 2.36672   1
   1  -5  -5 135.391 4.54050   1
   0  -5  -5 0.60443 0.77202   1
  -1  -5  -5 24.3427 1.15656   1
   2   5   5 4.92581 0.50928   3
   3   5   5 7.80639 1.04050   3
   3   5   5 6.21473 0.84565   2
  -4  -5  -5 38.2499 1.70626   5
   4   5   5 40.7328 2.27083   3
   4   5   5 37.8792 2.17734   2
  -5  -5  -5 6.60797 1.15071   5
   5   5   5 7.46138 1.41117   4
   5   5   5 7.50262 1.58257   3
   5   5   5 9.24674 1.52055   2
  -6  -5  -5 0.29156 1.41472   5
   6   5   5 -0.3612 1.54891   4
   6   5   5 2.66629 1.78647   2
  -7  -5  -5 -0.2658 1.73923   5
   7   5   5 1.46062 2.16521   2
   7   5   5 -0.3708 1.99439   4
   6  -6  -5 6.24332 2.85848   1
  -6   6   5 4.85429 2.39606   1
   5  -6  -5 5.26069 2.49039   1
  -5   6   5 6.81337 2.15872   1
   4  -6  -5 11.7308 2.18031   1
  -4   6   5 10.5843 1.83864   1
   3  -6  -5 17.6459 2.06211   1
  -3   6   5 14.0119 1.66084   1
   2  -6  -5 67.1469 3.32914   1
  -2   6   5 70.6431 3.05557   1
   1  -6  -5 17.4788 1.52109   1
  -1   6   5 15.5155 1.28318   1
   0  -6  -5 1.19912 0.93176   1
   0   6   5 1.78433 0.76705   1
   1   6   5 61.8370 2.03859   3
   2   6   5 6.17107 0.87859   3
   3   6   5 28.6150 1.80621   3
   4   6   5 23.0427 1.72190   3
   4   6   5 28.2741 2.03018   2
  -5  -6  -5 3.75167 1.10087   5
   5   6   5 1.58855 1.53198   2
   5   6   5 1.04984 1.52780   3
  -6  -6  -5 3.71034 1.44792   5
   6   6   5 1.90151 1.61456   4
   6   6   5 0.73242 1.89016   3
   6   6   5 3.61254 1.89471   2
  -7  -6  -5 -0.0733 1.70712   5
   7   6   5 0.63727 2.07195   4
   5  -7  -5 -1.2013 2.60957   1
  -5   7   5 1.97444 2.09430   1
   4  -7  -5 0.59871 2.32873   1
  -4   7   5 2.18522 1.81809   1
   3  -7  -5 -0.8155 1.87097   1
  -3   7   5 -0.3754 1.55713   1
   2  -7  -5 19.3453 2.00419   1
  -2   7   5 20.0136 1.72077   1
   1  -7  -5 4.36193 1.41703   1
  -1   7   5 3.06365 1.09723   1
   1   7   5 2.92196 0.79025   3
   2   7   5 2.26673 0.89765   3
   3   7   5 22.6302 1.55556   3
   4   7   5 4.04659 1.20178   2
   4   7   5 1.24446 1.29408   3
   5   7   5 3.25346 1.66316   2
   5   7   5 3.36981 1.67811   3
   6   7   5 1.56632 1.89976   3
   6   7   5 0.73563 2.01564   2
   4  -8  -5 2.33776 2.55611   1
  -4   8   5 -1.3701 1.99039   1
   3  -8  -5 2.13036 2.20880   1
  -3   8   5 3.67793 1.81812   1
  -2   8   5 3.71442 1.50939   1
   0   8   5 5.55672 0.76640   3
   1   8   5 1.44774 0.92789   3
   2   8   5 -0.2477 1.00661   3
   3   8   5 9.67691 1.39711   3
   4   8   5 1.59671 1.42350   3
   5   8   5 1.89537 1.83037   2
   5   8   5 -0.5277 1.70086   3
   0   9   5 -0.3877 0.84868   3
   1   9   5 -0.0454 1.07191   3
   2   9   5 -0.5152 1.14435   3
   3   9   5 -1.9586 1.29051   3
   4   9   5 -1.1770 1.50077   3
   0  10   5 2.77619 1.10960   3
   1  10   5 1.68304 1.29875   3
   2  10   5 1.27847 1.41007   3
   1  10  -6 0.76968 1.68260   3
   0  10  -6 1.85415 1.50501   3
  -1  10  -6 1.05235 1.53334   3
   3   9  -6 -1.5673 1.75385   2
   3   9  -6 -0.3104 1.72873   3
   2   9  -6 1.75128 1.55245   2
   2   9  -6 1.55119 1.60846   3
   1   9  -6 0.24740 1.44955   3
   0   9  -6 1.39336 1.36056   3
  -1   9  -6 -0.0587 1.31484   3
  -2   9  -6 0.79473 1.39601   3
  -3   9  -6 4.08393 1.46606   3
   4   8  -6 1.70604 1.73567   4
   4   8  -6 -0.1945 1.88389   2
  -4  -8   6 2.22729 1.48763   5
   3   8  -6 9.83676 1.76226   2
   3   8  -6 6.73998 1.70686   3
  -3  -8   6 12.8297 1.36301   5
   2   8  -6 1.10554 1.39984   3
   2   8  -6 -0.9438 1.28741   2
   1   8  -6 -0.3744 1.25848   3
   1   8  -6 0.50588 1.10396   2
   0   8  -6 16.4299 1.56102   3
  -1   8  -6 5.24670 1.27275   3
  -2   8  -6 9.58683 1.37738   3
  -2   8  -6 10.4312 1.70577   1
  -3   8  -6 0.44409 1.74031   1
  -3   8  -6 0.69769 1.28934   3
  -4   8  -6 7.21042 1.48573   3
  -4   8  -6 11.9210 2.20529   1
   5   7  -6 0.24585 1.83369   4
   5   7  -6 0.64870 2.02883   2
  -5  -7   6 3.32855 1.68809   5
   4   7  -6 -0.9039 1.65436   2
   4   7  -6 0.35731 1.47417   4
  -4  -7   6 0.15098 1.33702   5
   3   7  -6 36.6401 2.30218   4
   3   7  -6 31.2153 2.12288   3
   3   7  -6 35.3517 2.53655   2
   3   7  -6 36.9722 2.37932   4
  -3  -7   6 37.0918 2.12535   5
   2   7  -6 -0.1401 1.25547   3
   2   7  -6 0.10386 1.15625   2
  -2  -7   6 0.30506 0.89993   5
   1   7  -6 34.7386 2.11285   3
   1   7  -6 37.7810 1.94107   2
   0   7  -6 1.88901 0.85415   2
   0   7  -6 0.08057 1.04824   3
  -1   7  -6 14.1789 1.45343   1
  -1   7  -6 12.5169 1.29252   3
  -2   7  -6 71.9874 2.71460   3
  -2   7  -6 72.1881 3.31698   1
  -3   7  -6 0.91853 1.51046   1
  -3   7  -6 0.89712 1.05419   3
  -4   7  -6 11.2434 1.48172   3
  -4   7  -6 14.8871 2.03794   1
  -5   7  -6 -0.2615 1.33789   3
  -5   7  -6 0.70277 1.96815   1
   6   6  -6 0.24316 2.05796   2
   6   6  -6 4.92391 2.25805   4
  -6  -6   6 2.13565 1.42874   4
  -6  -6   6 1.16021 1.80029   5
   5   6  -6 3.42657 1.74482   4
   5   6  -6 3.36116 1.93613   2
  -5  -6   6 4.83194 1.59336   5
  -5  -6   6 4.60022 1.20629   4
   4   6  -6 11.8767 1.52402   4
   4   6  -6 11.7354 1.68332   2
  -4  -6   6 12.1370 1.51581   5
  -4  -6   6 16.0160 1.14259   4
   3   6  -6 18.9489 1.48524   4
   3   6  -6 20.1919 1.68066   3
   3   6  -6 20.9363 1.51306   4
   3   6  -6 19.1842 1.60069   2
  -3  -6   6 18.8735 1.40268   5
   2   6  -6 7.50941 1.26834   3
   2   6  -6 8.68927 1.12256   2
   2   6  -6 6.05233 1.04683   4
  -2  -6   6 6.35344 0.94787   5
   1   6  -6 90.8875 3.20529   3
   1   6  -6 91.6222 3.01780   2
  -1  -6   6 97.7827 2.89889   5
   0   6  -6 8.56702 0.85088   2
   0   6  -6 6.96178 1.06764   3
   0   6  -6 7.38094 1.04800   1
  -1   6  -6 23.7299 1.35689   2
  -1   6  -6 23.9537 1.59995   3
  -1   6  -6 26.9688 1.95738   1
  -2   6  -6 67.7479 2.99042   1
  -2   6  -6 65.3576 2.46191   3
  -3   6  -6 79.7747 2.88046   3
  -3   6  -6 83.4698 3.60739   1
  -4   6  -6 2.18875 1.58393   1
  -4   6  -6 2.47794 1.16018   3
  -5   6  -6 2.05185 1.94859   1
  -5   6  -6 -1.1882 1.21710   3
  -6   6  -6 -2.6226 1.41533   3
  -6   6  -6 -0.8083 2.22091   1
   6   5  -6 1.15835 1.84190   2
   6   5  -6 -0.3943 1.94530   4
   6   5  -6 -0.4103 1.73126   5
  -6  -5   6 0.50004 1.63043   5
  -6  -5   6 0.57889 1.52485   4
   5   5  -6 -0.1947 1.65224   4
   5   5  -6 2.18725 1.70416   2
   5   5  -6 3.04784 1.58978   5
   5   5  -6 2.51278 1.56418   5
  -5  -5   6 3.66419 1.23629   4
  -5  -5   6 2.89148 1.44263   5
   4   5  -6 48.0610 2.67421   2
   4   5  -6 51.9639 2.65444   5
   4   5  -6 47.5203 2.50044   4
  -4  -5   6 50.8657 2.12940   4
  -4  -5   6 49.6245 2.47314   5
   3   5  -6 1.18287 1.14559   3
   3   5  -6 0.25220 1.02272   2
   3   5  -6 -0.7602 1.03089   4
   3   5  -6 -1.5661 1.03078   5
  -3  -5   6 -0.3283 0.72178   4
  -3  -5   6 1.13952 0.91286   5
   2   5  -6 157.882 4.72392   3
   2   5  -6 158.147 4.49344   4
   2   5  -6 154.132 4.62003   2
  -2  -5   6 155.823 4.23469   4
  -2  -5   6 159.574 4.55250   5
   1   5  -6 7.49290 0.90674   1
   1   5  -6 7.78823 0.85442   2
   1   5  -6 8.22870 0.84079   4
   1   5  -6 8.67111 1.02466   3
  -1  -5   6 7.18219 0.78580   5
   0   5  -6 94.1424 3.07498   3
   0   5  -6 97.5973 3.32567   1
   0   5  -6 97.3256 2.86314   4
   0   5  -6 99.1721 2.94173   2
   0  -5   6 99.9618 2.89292   5
  -1   5  -6 71.6768 2.46976   3
  -1   5  -6 72.9155 2.83650   1
  -1   5  -6 75.2821 2.31564   2
   1  -5   6 72.9728 2.22160   5
  -2   5  -6 6.55440 0.75569   2
  -2   5  -6 5.82802 0.89654   3
  -2   5  -6 6.68924 1.17523   1
  -3   5  -6 188.033 5.39535   3
  -3   5  -6 188.600 6.19793   1
  -3   5  -6 188.066 5.30243   2
  -4   5  -6 0.92201 1.02481   3
  -4   5  -6 1.19156 1.45958   1
  -4   5  -6 0.97642 0.90410   2
  -5   5  -6 11.9195 1.42991   3
  -5   5  -6 10.6765 1.84312   1
  -5   5  -6 9.96573 1.27320   2
  -6   5  -6 6.33228 1.40397   2
  -6   5  -6 8.93675 2.11070   1
  -6   5  -6 6.47907 1.50822   3
  -7   5  -6 0.58772 1.56244   2
  -7   5  -6 -0.6570 2.27858   1
  -7   5  -6 -0.9472 1.62741   3
   7   4  -6 5.46521 1.83161   4
   7   4  -6 3.27730 2.23520   5
  -7  -4   6 5.61704 1.79775   4
  -7  -4   6 7.75744 1.49823   2
   6   4  -6 -0.4524 1.62404   5
   6   4  -6 0.96526 1.68126   4
  -6  -4   6 0.44732 1.19774   2
  -6  -4   6 -0.1594 1.42765   4
  -6  -4   6 0.46245 1.58266   5
   5   4  -6 28.1626 2.00131   4
   5   4  -6 24.7418 2.01358   5
   5   4  -6 26.5211 1.93932   2
  -5  -4   6 28.8511 1.72773   4
  -5  -4   6 31.0163 1.88417   5
  -5  -4   6 26.6080 1.83415   2
   4   4  -6 6.03492 1.34405   2
   4   4  -6 9.64936 1.33635   4
   4   4  -6 7.93369 1.33584   5
  -4  -4   6 7.34118 0.97340   4
  -4  -4   6 8.10921 1.16079   5
  -4  -4   6 7.92888 0.92500   2
   3   4  -6 71.6163 2.58960   4
   3   4  -6 72.1573 2.72543   2
   3   4  -6 77.9347 2.78858   5
   3   4  -6 71.5397 2.75606   3
   3   4  -6 74.2245 2.69907   1
  -3  -4   6 73.3459 2.40275   4
  -3  -4   6 71.2513 2.59904   5
  -3  -4   6 76.2153 2.38319   2
   2   4  -6 101.913 3.16599   5
   2   4  -6 100.725 3.17719   2
   2   4  -6 99.9498 3.31738   1
   2   4  -6 99.4992 3.23938   3
   2   4  -6 100.465 3.05290   4
  -2  -4   6 99.5490 2.89499   4
  -2  -4   6 97.8788 3.10480   5
  -2  -4   6 101.667 2.88702   2
   1   4  -6 113.932 3.51526   3
   1   4  -6 119.481 3.48015   5
   1   4  -6 116.737 3.43684   2
   1   4  -6 115.983 3.33572   4
   1   4  -6 116.986 3.42872   2
   1   4  -6 115.365 3.76209   1
  -1  -4   6 119.671 3.44061   5
  -1  -4   6 117.444 3.21192   4
   0   4  -6 69.7143 2.16112   2
   0   4  -6 68.9244 2.24934   5
   0   4  -6 67.3236 2.48359   1
   0   4  -6 68.6531 2.28973   3
   0   4  -6 68.3026 2.10432   4
   0  -4   6 69.2181 2.16869   5
  -1   4  -6 5.80400 0.62347   2
  -1   4  -6 6.40069 0.74481   5
  -1   4  -6 6.35589 0.65274   4
  -1   4  -6 6.24789 0.88466   1
  -1   4  -6 4.95024 0.71069   3
  -2   4  -6 34.5758 1.43168   4
  -2   4  -6 34.9647 1.42991   2
  -2   4  -6 35.2802 1.56514   3
  -2   4  -6 33.8075 1.93252   1
   2  -4   6 35.8576 1.36394   5
  -3   4  -6 1.86982 0.81345   3
  -3   4  -6 1.53495 0.70569   2
  -3   4  -6 1.83136 1.07432   1
   3  -4   6 2.25512 0.64441   5
  -4   4  -6 0.60505 0.95851   3
  -4   4  -6 1.32254 0.84299   2
  -4   4  -6 -0.2995 1.19574   1
   4  -4   6 1.56298 0.71876   5
  -5   4  -6 8.17027 1.67786   1
  -5   4  -6 5.54123 1.23794   3
  -5   4  -6 8.92443 1.17317   2
  -6   4  -6 1.84809 1.40863   3
  -6   4  -6 1.37399 1.24974   2
  -6   4  -6 2.81828 1.88024   1
  -7   4  -6 -0.0330 1.47304   2
  -7   4  -6 0.73373 1.60912   3
  -7   4  -6 2.48274 2.23367   1
   7   3  -6 -0.2557 1.99338   5
  -7  -3   6 0.93644 1.71617   4
  -7  -3   6 2.71218 1.47049   2
   6   3  -6 33.6987 2.05327   4
   6   3  -6 28.7769 2.26044   5
  -6  -3   6 33.7823 2.45597   4
  -6  -3   6 32.2861 2.29616   2
   5   3  -6 18.4931 1.48906   2
   5   3  -6 21.9391 1.77561   5
   5   3  -6 23.2183 1.65843   4
  -5  -3   6 18.8233 1.59056   5
  -5  -3   6 20.7926 1.46392   4
  -5  -3   6 21.7345 1.40402   2
   4   3  -6 17.3962 1.49671   5
   4   3  -6 18.0763 1.41197   4
   4   3  -6 18.7974 1.45553   2
   4   3  -6 17.1703 1.50514   5
   4   3  -6 15.4046 1.31214   1
  -4  -3   6 16.4103 1.17395   4
  -4  -3   6 20.7067 1.39214   5
  -4  -3   6 19.7034 1.22376   2
   3   3  -6 132.468 4.00513   4
   3   3  -6 141.893 4.17094   5
   3   3  -6 138.362 4.40218   1
   3   3  -6 140.143 4.18473   2
   3   3  -6 133.895 4.16614   3
  -3  -3   6 137.633 3.98568   2
  -3  -3   6 139.018 4.11888   5
  -3  -3   6 142.879 3.94882   4
   2   3  -6 35.8798 1.57701   4
   2   3  -6 37.8714 1.67473   1
   2   3  -6 37.1523 1.60020   4
   2   3  -6 35.9464 1.66531   3
   2   3  -6 37.6115 1.64812   5
  -2  -3   6 38.2904 1.45361   4
  -2  -3   6 34.8440 1.55672   5
   1   3  -6 255.400 6.75243   4
   1   3  -6 260.026 6.98534   2
   1   3  -6 255.830 6.97617   3
   1   3  -6 261.735 6.94782   5
   1   3  -6 251.222 7.63075   1
  -1  -3   6 255.624 6.91131   2
  -1  -3   6 263.200 6.94503   5
   0   3  -6 26.6845 1.11486   4
   0   3  -6 28.4670 1.23903   3
   0   3  -6 27.9405 1.24343   5
   0   3  -6 28.4941 1.40246   1
   0   3  -6 28.9147 1.14783   2
   0  -3   6 27.3501 1.19752   5
   0  -3   6 27.9204 0.98103   2
   0  -3   6 27.8429 1.07259   4
  -1   3  -6 41.6502 1.81967   1
  -1   3  -6 43.4790 1.48904   2
  -1   3  -6 43.0531 1.56545   5
  -1   3  -6 45.6270 1.58348   3
  -1   3  -6 42.9787 1.47320   4
   1  -3   6 43.3002 1.35460   4
   1  -3   6 44.6413 1.54565   5
  -2   3  -6 765.582 19.6120   3
  -2   3  -6 754.568 19.1655   4
  -2   3  -6 754.545 19.5941   5
  -2   3  -6 746.123 21.7584   1
  -2   3  -6 750.101 19.8294   2
   2  -3   6 747.599 19.5589   5
  -3   3  -6 17.0556 1.23933   3
  -3   3  -6 14.3371 0.96324   4
  -3   3  -6 15.1163 1.13574   2
  -4   3  -6 31.1317 1.61311   2
  -4   3  -6 29.6996 1.74841   3
  -4   3  -6 31.1725 1.68723   4
  -4   3  -6 31.5635 2.23760   1
   4  -3   6 30.3173 1.58514   5
  -5   3  -6 25.2737 1.98993   1
  -5   3  -6 21.0618 1.60076   3
  -5   3  -6 24.3634 1.81632   2
   5  -3   6 24.1578 1.68942   5
  -6   3  -6 1.07676 1.36394   3
  -6   3  -6 2.24542 1.18641   2
  -6   3  -6 0.89329 1.73876   1
   6  -3   6 2.72062 1.16077   5
  -7   3  -6 7.39734 1.70339   3
  -7   3  -6 4.31152 1.48910   2
  -7   3  -6 6.12496 2.15352   1
   7   2  -6 1.31470 1.87518   5
  -7  -2   6 1.19592 1.59313   4
  -7  -2   6 3.04239 1.48052   2
   6   2  -6 40.8562 2.78474   5
  -6  -2   6 41.7967 2.54300   4
  -6  -2   6 42.0742 2.34728   2
   5   2  -6 0.57963 1.23977   1
   5   2  -6 -0.6507 1.28401   5
   5   2  -6 1.18715 1.13060   4
  -5  -2   6 1.23326 0.94597   4
  -5  -2   6 -1.0294 0.88061   2
   4   2  -6 169.047 5.26874   1
   4   2  -6 166.048 4.67270   4
   4   2  -6 156.273 4.86518   5
   4   2  -6 159.454 4.64378   2
  -4  -2   6 164.635 4.62512   4
  -4  -2   6 164.438 4.81610   5
  -4  -2   6 159.487 4.68700   2
   3   2  -6 41.3041 1.82449   2
   3   2  -6 40.2643 1.92817   1
   3   2  -6 42.2796 1.86204   5
  -3  -2   6 42.2342 1.64403   4
  -3  -2   6 42.9667 1.74342   5
   2   2  -6 354.424 10.1482   1
   2   2  -6 338.789 8.98150   4
   2   2  -6 341.564 9.30355   2
   2   2  -6 345.112 9.24142   3
   2   2  -6 348.999 9.20397   5
  -2  -2   6 348.069 8.98253   4
  -2  -2   6 344.321 9.21445   5
   1   2  -6 677.038 19.4081   1
   1   2  -6 696.965 17.5842   3
   1   2  -6 677.050 17.5486   5
   1   2  -6 672.313 17.7763   2
   1   2  -6 658.398 17.1561   4
  -1  -2   6 669.731 17.5646   5
  -1  -2   6 660.454 17.7643   2
  -1  -2   6 683.197 17.1768   4
   0   2  -6 42.0619 1.50223   5
   0   2  -6 43.3457 1.44868   2
   0   2  -6 42.3457 1.41361   4
   0   2  -6 45.6127 1.72078   1
   0  -2   6 42.2440 1.39642   4
   0  -2   6 42.5733 1.48896   5
   0  -2   6 44.8308 1.42806   2
   0  -2   6 43.8033 1.51484   3
  -1   2  -6 203.983 5.49964   4
  -1   2  -6 209.309 5.68691   2
  -1   2  -6 207.211 5.64892   5
  -1   2  -6 213.628 5.67644   3
  -1   2  -6 210.585 6.32299   1
   1  -2   6 211.421 5.68119   5
   1  -2   6 215.729 5.65848   2
  -2   2  -6 2.74818 0.57373   3
  -2   2  -6 2.35005 0.64877   1
  -2   2  -6 1.80519 0.48048   2
  -2   2  -6 1.85748 0.50386   4
  -2   2  -6 1.86920 0.52258   5
   2  -2   6 2.04228 0.45701   4
   2  -2   6 2.01245 0.52294   5
   2  -2   6 2.50334 0.39809   2
  -3   2  -6 243.901 6.47323   4
  -3   2  -6 248.214 6.65658   2
  -3   2  -6 239.008 6.63951   3
  -3   2  -6 245.768 6.67440   5
  -3   2  -6 239.338 7.42771   1
   3  -2   6 247.227 6.35511   4
   3  -2   6 241.583 6.60639   5
  -4   2  -6 20.5211 1.53240   1
  -4   2  -6 17.7237 1.12217   2
  -4   2  -6 20.7846 1.20973   4
  -4   2  -6 21.8956 1.44522   3
  -4   2  -6 16.3093 1.22677   5
   4  -2   6 18.6751 1.16492   5
  -5   2  -6 1.46207 1.05004   4
  -5   2  -6 1.78799 1.08659   3
  -5   2  -6 2.64402 1.25303   1
  -5   2  -6 2.52786 0.94214   2
   5  -2   6 2.99526 0.97916   5
  -6   2  -6 30.1703 2.10378   2
  -6   2  -6 26.9104 1.81291   4
  -6   2  -6 36.5386 2.86801   1
  -6   2  -6 29.3822 2.18413   3
   6  -2   6 25.8914 1.73231   5
  -7   2  -6 -0.7395 1.40604   2
  -7   2  -6 -0.1405 1.58701   3
  -7   2  -6 2.51183 1.83186   1
  -7   2  -6 2.11193 1.49241   4
   7  -2   6 -0.0102 1.52625   5
  -8   2  -6 4.46467 1.66676   2
   8  -2   6 4.81921 1.70624   5
   7   1  -6 9.56972 1.81235   5
  -7  -1   6 11.1763 1.63316   2
  -7  -1   6 8.44953 1.68473   4
   6   1  -6 2.64310 1.44287   5
   6   1  -6 2.18187 1.73524   1
  -6  -1   6 2.76601 1.22912   2
  -6  -1   6 2.53782 1.15354   4
  -6  -1   6 3.29299 1.38915   1
   5   1  -6 36.2741 2.56223   1
   5   1  -6 34.5235 2.19580   5
  -5  -1   6 34.5014 1.86596   2
  -5  -1   6 35.4633 1.90118   4
   4   1  -6 66.0081 2.47613   5
   4   1  -6 64.3754 2.75309   1
   4   1  -6 62.0351 2.15833   4
  -4  -1   6 61.6323 2.25684   2
  -4  -1   6 62.5865 2.24100   4
   3   1  -6 7.73045 0.97402   1
   3   1  -6 9.14991 0.96393   5
   3   1  -6 9.56002 0.95752   5
   3   1  -6 9.57019 0.84132   4
  -3  -1   6 9.13743 0.76705   4
  -3  -1   6 7.21924 0.72438   5
  -3  -1   6 10.4065 0.77952   2
   2   1  -6 34.5282 1.30446   2
   2   1  -6 34.5622 1.40530   5
   2   1  -6 36.4572 1.63685   1
   2   1  -6 33.9659 1.34774   4
  -2  -1   6 34.8767 1.29901   2
  -2  -1   6 33.1989 1.35242   5
  -2  -1   6 34.7419 1.26532   4
   1   1  -6 12.1232 0.87816   1
   1   1  -6 11.1446 0.76128   2
   1   1  -6 11.6751 0.86414   5
  -1  -1   6 11.6286 0.70966   4
  -1  -1   6 11.5586 0.78547   5
  -1  -1   6 11.0791 0.72025   2
   0   1  -6 105.051 3.34026   1
   0   1  -6 107.335 3.02055   3
   0   1  -6 103.429 2.91509   2
   0   1  -6 99.6656 2.83279   4
   0   1  -6 102.681 2.94500   5
   0  -1   6 107.719 2.99821   3
   0  -1   6 101.508 2.85409   4
   0  -1   6 105.803 2.93966   2
   0  -1   6 106.492 2.96882   5
  -1   1  -6 2020.84 56.2386   2
  -1   1  -6 2067.12 54.2203   4
  -1   1  -6 2252.34 55.3594   3
  -1   1  -6 2150.05 55.3446   5
   1  -1   6 2224.27 55.4081   3
   1  -1   6 2103.42 55.4913   5
   1  -1   6 2223.48 56.2315   2
   1  -1   6 2182.53 54.2622   4
  -2   1  -6 1.64242 0.44210   2
  -2   1  -6 1.75462 0.46499   4
  -2   1  -6 1.61501 0.59375   1
  -2   1  -6 1.71433 0.50445   5
   2  -1   6 2.11766 0.47830   5
   2  -1   6 2.13165 0.43768   4
   2  -1   6 1.31752 0.48152   3
   2  -1   6 3.38875 0.47497   2
  -3   1  -6 456.262 12.0449   5
  -3   1  -6 454.018 13.3499   1
  -3   1  -6 461.326 12.0332   3
  -3   1  -6 467.935 11.7572   4
  -3   1  -6 456.456 12.1265   2
   3  -1   6 441.733 12.0726   3
   3  -1   6 452.458 12.0887   2
   3  -1   6 454.907 12.0234   5
  -4   1  -6 18.2558 1.23634   5
  -4   1  -6 19.5747 1.39332   1
  -4   1  -6 17.8643 1.12650   4
  -4   1  -6 18.3376 1.29476   2
  -4   1  -6 19.8699 1.25205   3
   4  -1   6 17.8299 1.04292   4
   4  -1   6 18.6440 1.08388   2
   4  -1   6 16.8373 1.12834   5
  -5   1  -6 65.4507 2.67251   5
  -5   1  -6 67.5920 2.54699   4
  -5   1  -6 63.8573 2.51714   3
  -5   1  -6 65.4832 2.42758   2
  -5   1  -6 70.4983 3.02517   1
   5  -1   6 62.0136 2.52635   5
   5  -1   6 65.4142 2.31549   4
  -6   1  -6 24.1864 1.74813   3
  -6   1  -6 24.6042 1.66116   4
  -6   1  -6 26.6752 1.96021   2
  -6   1  -6 26.0599 1.99330   1
   6  -1   6 26.4993 1.77268   5
  -7   1  -6 2.70234 1.76594   1
  -7   1  -6 5.23068 1.41681   2
  -7   1  -6 4.19724 1.49494   4
   7  -1   6 2.29441 1.62343   5
  -8   1  -6 17.3329 2.02631   4
  -8   1  -6 18.6527 1.98095   2
  -8   1  -6 21.2372 2.42345   1
   8  -1   6 14.9906 2.25587   5
   7   0  -6 17.3152 2.55223   1
  -7   0   6 16.5450 2.14741   1
  -7   0   6 14.8502 1.68889   2
   6   0  -6 3.61240 1.24263   5
   6   0  -6 4.07380 1.87081   1
  -6   0   6 5.91136 1.56218   1
  -6   0   6 4.73637 1.19387   2
   5   0  -6 70.3033 3.24793   1
   5   0  -6 59.2157 2.48310   5
  -5   0   6 65.8470 2.43424   2
   4   0  -6 16.9388 1.47020   1
   4   0  -6 18.7087 1.19721   5
  -4   0   6 17.6733 1.25938   4
  -4   0   6 18.2073 1.06449   2
   3   0  -6 257.789 7.94604   1
  -3   0   6 266.392 7.12211   5
  -3   0   6 261.359 7.11827   2
  -3   0   6 266.370 6.90879   4
   2   0  -6 627.944 18.5176   1
  -2   0   6 656.649 16.7080   5
  -2   0   6 641.264 16.8803   2
  -2   0   6 639.113 16.3173   4
   1   0  -6 0.10972 0.55772   1
   1   0  -6 0.94945 0.38868   5
  -1   0   6 0.79428 0.31864   4
  -1   0   6 3.07830 0.38087   2
  -1   0   6 0.74361 0.41165   3
  -1   0   6 0.99003 0.37260   5
   0   0  -6 553.611 14.5342   5
   0   0  -6 558.129 14.1897   4
   0   0   6 559.573 14.7399   2
   0   0   6 561.821 14.5616   5
   0   0   6 567.605 14.2402   4
  -1   0  -6 208.727 6.29382   1
  -1   0  -6 209.319 5.62346   5
   1   0   6 208.412 5.66389   5
   1   0   6 208.427 5.70115   2
   1   0   6 221.693 5.53044   4
  -2   0  -6 1020.05 29.0565   1
  -2   0  -6 999.213 26.5933   2
  -2   0  -6 1047.12 26.2607   3
  -2   0  -6 995.089 26.2421   5
  -2   0  -6 998.836 25.6848   4
   2   0   6 1006.90 26.2817   5
   2   0   6 1040.35 25.7399   4
   2   0   6 1016.14 26.6539   2
  -3   0  -6 240.881 6.59097   5
  -3   0  -6 245.241 7.28327   1
  -3   0  -6 235.616 6.55137   2
  -3   0  -6 245.076 6.38271   4
   3   0   6 247.869 6.61123   5
   3   0   6 243.349 6.42001   4
   3   0   6 237.793 6.61686   2
  -4   0  -6 75.1205 2.51183   3
  -4   0  -6 70.4837 2.39782   4
  -4   0  -6 72.4220 2.56803   5
  -4   0  -6 72.3450 2.80441   1
   4   0   6 70.8149 2.53333   5
   4   0   6 70.7803 2.43791   2
  -5   0  -6 89.9612 2.89403   2
  -5   0  -6 88.7010 2.96201   4
  -5   0  -6 87.8284 3.14156   5
  -5   0  -6 90.3092 3.41732   1
  -5   0  -6 89.5939 3.00400   3
   5   0   6 82.0441 2.84781   2
   5   0   6 84.1367 2.90365   4
   5   0   6 83.8362 3.10899   5
  -6   0  -6 -0.5551 1.29979   1
  -6   0  -6 1.63157 1.17669   4
  -6   0  -6 1.16399 1.27162   5
  -6   0  -6 -0.0770 1.02253   2
   6   0   6 0.62166 1.12567   4
   6   0   6 -1.7723 1.31007   5
  -7   0  -6 3.17579 1.49556   4
  -7   0  -6 3.93317 1.65928   1
  -7   0  -6 4.29394 1.37171   2
   7   0   6 1.65284 1.70770   5
   7   0   6 2.52195 1.27560   4
  -8   0  -6 4.04983 1.77938   4
  -8   0  -6 5.86333 1.66432   2
   8   0   6 4.09716 2.10038   5
   7  -1  -6 1.56452 2.35802   1
  -7   1   6 -0.1525 1.91128   1
  -7   1   6 0.15903 1.39520   2
   6  -1  -6 28.3309 2.54746   1
  -6   1   6 24.5237 2.14517   1
  -6   1   6 28.4129 1.72111   2
   5  -1  -6 38.1569 2.80988   1
  -5   1   6 36.8161 1.84350   2
   4  -1  -6 35.6643 2.33259   1
  -4   1   6 35.0192 1.54164   2
   3  -1  -6 152.789 4.81616   1
  -3   1   6 141.972 4.04622   2
   2  -1  -6 8.04728 0.90188   1
  -2   1   6 8.41716 0.55041   2
   1  -1  -6 616.294 18.4224   1
  -1   1   6 661.971 16.5997   3
   0  -1  -6 392.188 11.3348   1
   0  -1  -6 376.246 10.0955   5
   0  -1  -6 388.269 10.0987   5
   0   1   6 391.320 10.2370   2
   0   1   6 398.913 10.2023   3
  -1  -1  -6 51.7988 1.87013   1
  -1  -1  -6 44.6442 1.52740   5
   1   1   6 52.6540 1.65007   3
   1   1   6 52.7848 1.60110   5
   1   1   6 51.4234 1.60154   2
   1   1   6 52.9868 1.54040   4
  -2  -1  -6 493.074 13.1739   5
  -2  -1  -6 509.445 14.5985   1
  -2  -1  -6 506.449 12.8516   4
   2   1   6 505.575 12.9495   4
   2   1   6 506.955 13.2785   3
   2   1   6 508.827 13.2282   5
   2   1   6 508.940 13.4244   2
  -3  -1  -6 -0.6626 0.59405   1
  -3  -1  -6 0.92479 0.60820   5
  -3  -1  -6 -0.0622 0.33996   4
  -3  -1  -6 0.31463 0.41678   2
  -3  -1  -6 0.77774 0.59540   3
   3   1   6 0.93056 0.59703   4
   3   1   6 2.82937 0.70887   3
   3   1   6 0.43198 0.56746   5
   3   1   6 -0.9527 0.57715   2
  -4  -1  -6 201.344 5.47588   2
  -4  -1  -6 203.018 5.64223   5
  -4  -1  -6 201.846 6.11959   1
  -4  -1  -6 202.379 5.38244   4
   4   1   6 192.906 5.62622   2
   4   1   6 192.695 5.70996   3
   4   1   6 190.981 5.46253   4
   4   1   6 200.051 5.63108   5
  -5  -1  -6 27.2758 1.52599   2
  -5  -1  -6 27.3561 1.94412   5
  -5  -1  -6 25.8258 1.73211   4
  -5  -1  -6 28.5667 2.00310   1
   5   1   6 21.9429 1.43254   4
   5   1   6 26.8429 1.90124   5
   5   1   6 25.2051 1.86496   2
  -6  -1  -6 10.6472 1.22235   2
  -6  -1  -6 9.88100 1.46951   1
  -6  -1  -6 11.4666 1.51950   5
  -6  -1  -6 12.5312 1.37469   4
   6   1   6 10.0706 1.57958   5
   6   1   6 11.6051 1.41516   4
   6   1   6 11.4777 1.35591   2
  -7  -1  -6 20.1185 1.91203   5
  -7  -1  -6 25.1971 1.94469   4
  -7  -1  -6 23.2287 1.66662   2
   7   1   6 19.4312 2.18078   5
   7   1   6 17.4339 1.88143   4
  -8  -1  -6 5.87598 1.79030   4
  -8  -1  -6 5.57831 1.52756   2
   8   1   6 3.90482 2.22069   5
   8   1   6 3.47747 1.60297   4
   7  -2  -6 2.35739 2.58490   1
  -7   2   6 2.50001 2.07028   1
  -7   2   6 2.35866 1.44963   2
   6  -2  -6 25.0881 2.56725   1
  -6   2   6 20.4899 2.25426   1
   5  -2  -6 3.66611 1.65298   1
  -5   2   6 6.17186 1.53986   1
   4  -2  -6 81.3582 3.48369   1
   3  -2  -6 -0.3848 0.16082   1
   2  -2  -6 4.16313 0.89427   1
  -2   2   6 5.01125 0.55637   3
   1  -2  -6 1124.85 32.2128   1
  -1   2   6 1124.63 28.9810   3
   0  -2  -6 2.83836 0.61796   1
   0   2   6 3.50499 0.40893   3
  -1  -2  -6 587.277 14.6305   5
  -1  -2  -6 564.800 14.6136   5
  -1  -2  -6 550.321 16.3023   1
   1   2   6 562.152 14.7463   3
  -2  -2  -6 167.720 4.93921   1
   2   2   6 159.948 4.54172   2
   2   2   6 161.197 4.49264   5
   2   2   6 156.355 4.37082   4
   2   2   6 169.518 4.56300   3
  -3  -2  -6 86.9554 2.66374   5
  -3  -2  -6 88.6087 2.88247   1
  -3  -2  -6 85.1003 2.45355   4
   3   2   6 87.1473 2.81861   3
   3   2   6 88.0638 2.71251   4
   3   2   6 86.6469 2.73634   5
   3   2   6 88.7152 2.82875   2
  -4  -2  -6 68.8503 2.53231   1
  -4  -2  -6 70.5250 2.46758   5
  -4  -2  -6 69.6544 2.19737   4
  -4  -2  -6 67.6802 2.09290   2
   4   2   6 70.9807 2.53553   5
   4   2   6 69.7068 2.49791   4
   4   2   6 66.7424 2.56267   3
   4   2   6 63.2775 2.51495   2
  -5  -2  -6 18.4824 1.44676   5
  -5  -2  -6 17.5536 1.25551   2
  -5  -2  -6 19.5334 1.35711   1
  -5  -2  -6 16.9133 1.18241   4
   5   2   6 16.6437 1.48396   4
   5   2   6 14.4233 1.42026   2
   5   2   6 19.3913 1.57694   5
  -6  -2  -6 1.11139 1.34966   5
  -6  -2  -6 0.96692 1.10586   4
  -6  -2  -6 -0.2599 0.85477   2
   6   2   6 -0.5166 1.43757   2
   6   2   6 -0.7864 1.32841   4
   6   2   6 -0.7072 1.36977   5
  -7  -2  -6 3.78202 1.46241   4
  -7  -2  -6 2.50580 1.71273   5
  -7  -2  -6 3.82961 1.11882   2
   7   2   6 3.60190 1.74669   4
   7   2   6 6.59640 1.86354   5
   7   2   6 4.59046 1.52724   2
  -8  -2  -6 0.13940 1.84650   5
  -8  -2  -6 -3.2166 1.66245   4
   8   2   6 1.72624 1.94664   4
   8   2   6 1.29581 2.15367   5
   7  -3  -6 4.05871 2.70261   1
  -7   3   6 -3.5756 2.17936   1
   6  -3  -6 4.12007 2.24281   1
  -6   3   6 8.46015 1.98961   1
   5  -3  -6 9.15413 1.97921   1
  -5   3   6 6.66947 1.62685   1
   4  -3  -6 73.2804 3.40488   1
   3  -3  -6 0.84878 1.18307   1
   2  -3  -6 199.411 6.39046   1
  -2   3   6 204.405 5.46425   3
  -2   3   6 208.909 5.44689   3
   1  -3  -6 218.789 6.80777   1
  -1   3   6 228.356 5.87025   3
  -1   3   6 224.233 5.88976   3
   0  -3  -6 826.878 23.7366   1
   0   3   6 812.093 21.3117   3
   0   3   6 839.985 21.2885   3
  -1  -3  -6 222.405 6.32314   1
   1   3   6 200.727 5.66235   3
  -2  -3  -6 116.417 3.20229   5
  -2  -3  -6 122.135 3.21037   5
   2   3   6 122.624 3.45755   3
   2   3   6 110.078 3.32489   2
   2   3   6 116.479 3.26774   4
  -3  -3  -6 151.404 4.68774   1
   3   3   6 158.440 4.51905   2
   3   3   6 148.245 4.30783   4
   3   3   6 157.587 4.52896   3
   3   3   6 153.844 4.43922   5
  -4  -3  -6 5.90816 0.64676   4
  -4  -3  -6 6.76634 0.91101   5
   4   3   6 8.14149 1.12273   2
   4   3   6 4.37311 1.04901   3
   4   3   6 5.86591 1.07718   5
   4   3   6 6.85947 1.07106   4
  -5  -3  -6 33.2226 1.62845   4
  -5  -3  -6 35.7519 2.13413   5
   5   3   6 30.1874 2.24812   3
   5   3   6 30.2885 2.15961   4
   5   3   6 33.7696 2.29142   2
   5   3   6 30.1126 2.16936   5
  -6  -3  -6 5.06645 1.13502   4
  -6  -3  -6 5.43079 1.44506   5
   6   3   6 6.39319 1.67801   2
   6   3   6 3.16621 1.56912   4
   6   3   6 3.84990 1.52598   5
  -7  -3  -6 3.46868 1.73283   5
  -7  -3  -6 -0.0889 1.35913   4
   7   3   6 -0.0575 1.86324   5
   7   3   6 3.47544 1.86382   2
   7   3   6 3.40224 1.85931   4
   6  -4  -6 0.42170 2.30863   1
  -6   4   6 -1.8607 1.91972   1
   5  -4  -6 11.9607 2.14040   1
  -5   4   6 13.5979 2.00269   1
   4  -4  -6 -0.5064 1.48477   1
  -4   4   6 -0.2356 1.36539   1
   3  -4  -6 0.82509 1.35950   1
   2  -4  -6 172.213 5.65761   1
  -2   4   6 172.251 4.60014   3
   1  -4  -6 2.72225 0.92083   1
   0  -4  -6 109.057 3.53290   1
   0   4   6 105.231 2.85663   3
   0   4   6 103.568 2.88950   3
  -1  -4  -6 3.52478 0.73171   1
   1   4   6 3.91456 0.58604   3
   1   4   6 2.70693 0.47221   3
   2   4   6 27.4417 1.04926   2
   2   4   6 24.9244 1.28847   3
  -3  -4  -6 5.25524 0.62334   5
   3   4   6 6.34609 0.99191   3
   3   4   6 4.84971 0.86448   2
  -4  -4  -6 2.87900 0.80370   5
   4   4   6 1.51014 0.94271   4
   4   4   6 4.60827 1.17542   3
   4   4   6 2.55109 1.12223   2
  -5  -4  -6 3.57137 1.09293   5
   5   4   6 3.39170 1.32542   2
   5   4   6 1.69291 1.42495   3
   5   4   6 2.87657 1.29425   4
  -6  -4  -6 2.25336 1.40810   5
  -6  -4  -6 3.81720 0.91575   4
   6   4   6 1.99428 1.73371   2
   6   4   6 1.72527 1.55387   4
  -7  -4  -6 6.19958 1.22758   4
  -7  -4  -6 0.39360 1.70767   5
   7   4   6 6.23160 2.03901   4
   7   4   6 6.51233 2.09176   2
   6  -5  -6 6.58165 2.50076   1
  -6   5   6 3.49488 2.24810   1
   5  -5  -6 8.11232 2.33165   1
  -5   5   6 8.48564 2.02815   1
   4  -5  -6 19.6076 2.26406   1
  -4   5   6 20.9655 1.98980   1
   3  -5  -6 1.54349 1.48763   1
  -3   5   6 -1.2581 1.26148   1
   2  -5  -6 10.4679 1.50438   1
   1  -5  -6 206.100 6.52838   1
   0  -5  -6 45.3556 2.10342   1
   0   5   6 41.7732 1.35108   3
  -1  -5  -6 35.6327 1.67537   1
   1   5   6 31.7255 1.34943   3
   2   5   6 62.2302 2.20132   3
   3   5   6 1.41835 0.76957   2
   3   5   6 0.13719 0.94160   3
  -4  -5  -6 8.78794 0.88140   5
   4   5   6 11.2712 1.41244   3
   4   5   6 9.35499 1.26016   2
  -5  -5  -6 3.45253 1.07626   5
   5   5   6 3.57647 1.47583   2
   5   5   6 2.57987 1.23496   4
   5   5   6 0.70787 1.41950   3
  -6  -5  -6 -1.4965 1.35414   5
   6   5   6 0.14133 1.75920   2
   6   5   6 -2.2018 1.58735   4
  -7  -5  -6 2.62493 1.73924   5
   7   5   6 0.31357 2.04467   4
   7   5   6 5.91184 2.17445   2
   5  -6  -6 -1.0305 2.27680   1
  -5   6   6 0.81231 2.03995   1
   4  -6  -6 26.3166 2.59405   1
  -4   6   6 23.4662 2.25352   1
   3  -6  -6 1.01431 1.77368   1
  -3   6   6 2.42751 1.40990   1
   2  -6  -6 4.58191 1.52936   1
  -2   6   6 5.85133 1.29211   1
   1  -6  -6 8.19661 1.35658   1
   0  -6  -6 33.6289 2.05432   1
   1   6   6 1.01923 0.66283   3
   2   6   6 -0.4631 0.78187   3
   3   6   6 1.23035 0.99632   3
   4   6   6 2.47381 1.15642   2
   4   6   6 -0.0434 1.25541   3
  -5  -6  -6 0.19253 0.98588   5
   5   6   6 -0.1412 1.49579   3
   5   6   6 2.32940 1.65165   2
  -6  -6  -6 0.19847 1.35783   5
   6   6   6 -0.0897 1.83446   3
   6   6   6 1.25645 1.90543   2
   5  -7  -6 4.73088 2.76497   1
  -5   7   6 1.48321 2.24464   1
   4  -7  -6 0.78559 2.24356   1
  -4   7   6 2.16098 1.87293   1
   3  -7  -6 0.15868 1.92047   1
  -3   7   6 -0.6572 1.55216   1
   2  -7  -6 43.3627 3.20440   1
  -2   7   6 42.5785 2.74498   1
   1  -7  -6 3.48760 1.46697   1
  -1   7   6 2.89864 1.14351   1
   1   7   6 3.99796 0.80463   3
   2   7   6 4.30661 0.97464   3
   3   7   6 3.28806 1.13379   3
   4   7   6 -0.2125 1.34667   3
   5   7   6 1.38647 1.63697   3
   5   7   6 4.30817 1.76371   2
   6   7   6 2.16614 1.90487   3
   6   7   6 3.30514 1.98489   2
   4  -8  -6 2.20102 2.61503   1
  -4   8   6 0.86678 2.09220   1
   3  -8  -6 0.94812 2.27049   1
  -3   8   6 -2.1223 1.72945   1
   0   8   6 3.24573 0.79046   3
   1   8   6 1.52110 0.91595   3
   2   8   6 0.08498 1.02387   3
   3   8   6 4.05975 1.27618   3
   4   8   6 -0.2031 1.43302   3
   5   8   6 3.56081 1.79341   3
   5   8   6 0.50929 1.82831   2
   0   9   6 -1.1246 0.92109   3
   1   9   6 2.95796 1.08311   3
   2   9   6 -0.4095 1.17269   3
   3   9   6 0.67981 1.36055   3
   4   9   6 0.81099 1.61068   3
   0  10   6 1.95609 1.09080   3
   1  10   6 0.31273 1.25144   3
   2  10   6 -2.6648 1.39765   3
   0  10  -7 0.41027 1.60134   3
   3   9  -7 10.2353 1.98483   2
   3   9  -7 5.97430 1.94777   3
   2   9  -7 0.64124 1.67801   2
   2   9  -7 1.63755 1.70342   3
   1   9  -7 0.85361 1.48352   2
   1   9  -7 -1.6762 1.38494   2
   1   9  -7 -0.6656 1.52335   3
   0   9  -7 -1.8943 1.42785   3
  -1   9  -7 3.60331 1.47190   3
  -2   9  -7 1.96406 1.47396   3
  -3   9  -7 0.19888 1.50227   3
   4   8  -7 2.53671 1.75322   4
   4   8  -7 2.04104 1.92031   2
  -4  -8   7 2.95092 1.60543   5
   3   8  -7 -1.4934 1.61161   3
   3   8  -7 -1.1895 1.69523   2
  -3  -8   7 3.07649 1.30211   5
   2   8  -7 17.7323 1.72692   2
   2   8  -7 14.0744 1.77321   3
   1   8  -7 1.32753 1.36652   3
   1   8  -7 -0.1374 1.18834   2
   0   8  -7 2.35862 1.11233   2
   0   8  -7 3.11834 1.35359   3
  -1   8  -7 0.80750 1.27664   3
  -2   8  -7 0.57560 1.62451   1
  -2   8  -7 1.38114 1.28470   3
  -3   8  -7 5.65116 1.40598   3
  -3   8  -7 4.87850 1.84824   1
  -4   8  -7 -0.1366 1.96126   1
  -4   8  -7 -1.3731 1.37211   3
   5   7  -7 2.04678 1.92951   4
   5   7  -7 1.61890 2.11065   2
  -5  -7   7 4.91316 1.78037   5
   4   7  -7 1.43675 1.64803   4
   4   7  -7 1.47997 1.73849   2
  -4  -7   7 0.82016 1.46664   5
   3   7  -7 2.23480 1.32862   4
   3   7  -7 3.48389 1.47880   2
   3   7  -7 2.95035 1.44596   4
   3   7  -7 2.45459 1.51600   3
  -3  -7   7 2.05533 1.26037   5
   2   7  -7 0.37101 1.33606   3
   2   7  -7 2.22409 1.30834   2
  -2  -7   7 0.61610 1.01331   5
   1   7  -7 3.47607 1.09398   2
   1   7  -7 3.22097 1.26278   3
  -1  -7   7 3.03450 0.90727   5
   0   7  -7 18.7150 1.29334   2
   0   7  -7 17.6309 1.52884   3
  -1   7  -7 2.24863 0.93930   2
  -1   7  -7 4.52800 1.17640   3
  -1   7  -7 3.77308 1.28649   1
  -2   7  -7 6.79473 1.54981   1
  -2   7  -7 6.56827 1.25585   3
  -3   7  -7 6.67239 1.29061   3
  -3   7  -7 4.42517 1.68034   1
  -4   7  -7 -0.4392 1.29798   3
  -4   7  -7 -2.6145 1.83812   1
  -5   7  -7 1.06175 1.45924   3
  -5   7  -7 -0.4855 2.04327   1
   6   6  -7 6.05124 2.08765   2
   6   6  -7 2.41555 2.22747   4
  -6  -6   7 0.85361 1.84430   5
  -6  -6   7 4.57008 1.56358   4
   5   6  -7 0.58835 1.94420   2
   5   6  -7 1.44771 1.80646   4
  -5  -6   7 2.17159 1.64290   5
  -5  -6   7 1.78432 1.29724   4
   4   6  -7 3.11727 1.63470   2
   4   6  -7 0.58885 1.43329   4
  -4  -6   7 3.34400 1.06457   4
  -4  -6   7 1.76931 1.39181   5
   3   6  -7 30.2168 2.00000   3
   3   6  -7 34.8613 2.26211   4
   3   6  -7 31.7106 2.21304   4
   3   6  -7 32.0413 1.96427   2
  -3  -6   7 31.5805 2.09915   5
   2   6  -7 15.7213 1.55753   3
   2   6  -7 17.2770 1.38454   2
   2   6  -7 15.9468 1.31324   4
  -2  -6   7 14.3573 1.23212   5
   1   6  -7 31.3646 2.01130   3
   1   6  -7 32.0999 1.83402   4
   1   6  -7 30.2238 1.76921   2
  -1  -6   7 35.0956 1.66957   5
   0   6  -7 22.0375 1.84503   1
   0   6  -7 24.6614 1.54504   2
   0   6  -7 24.1732 1.79507   3
   0  -6   7 25.0986 1.37382   5
  -1   6  -7 16.2231 1.33074   3
  -1   6  -7 19.4995 1.42388   2
  -1   6  -7 19.6237 1.49069   1
  -2   6  -7 39.2928 1.97422   3
  -2   6  -7 35.6334 1.78314   2
  -2   6  -7 35.2141 2.47206   1
  -3   6  -7 20.4928 1.48351   3
  -3   6  -7 20.4920 1.87280   1
  -4   6  -7 53.1833 3.36567   1
  -4   6  -7 54.5209 2.54946   3
  -5   6  -7 8.75971 2.04276   1
  -5   6  -7 7.75658 1.48250   3
  -6   6  -7 -0.8491 2.14640   1
  -6   6  -7 2.88597 1.55933   3
   6   5  -7 0.81972 1.79841   5
   6   5  -7 6.46819 2.11009   4
  -6  -5   7 7.40338 1.66148   4
  -6  -5   7 7.50338 1.84101   5
   5   5  -7 1.96881 1.77244   2
   5   5  -7 -0.0109 1.68866   4
   5   5  -7 1.56406 1.70698   5
   5   5  -7 1.45342 1.59736   5
  -5  -5   7 -0.4694 1.38649   5
  -5  -5   7 -0.0667 1.26767   4
   4   5  -7 27.2081 1.94545   2
   4   5  -7 25.1668 1.80961   4
   4   5  -7 26.2022 1.93178   5
  -4  -5   7 29.5469 1.84291   5
  -4  -5   7 28.6911 1.85557   4
   3   5  -7 37.7762 2.22823   3
   3   5  -7 40.3708 2.10941   4
   3   5  -7 35.6064 2.19012   2
   3   5  -7 39.2478 2.28245   5
  -3  -5   7 36.0979 2.08049   5
  -3  -5   7 35.5296 1.74075   4
   2   5  -7 88.5833 2.96857   4
   2   5  -7 87.7729 3.06623   2
   2   5  -7 94.1164 3.18981   3
   2   5  -7 86.2933 3.16319   1
  -2  -5   7 90.4917 2.67841   4
  -2  -5   7 89.1197 2.99170   5
   1   5  -7 86.2423 2.72614   4
   1   5  -7 83.4271 3.03594   1
   1   5  -7 82.6164 2.89499   3
   1   5  -7 83.0202 2.76736   2
   1   5  -7 84.6342 2.77355   2
  -1  -5   7 83.4670 2.72482   5
   0   5  -7 74.7141 2.43594   2
   0   5  -7 71.2480 2.59621   3
   0   5  -7 73.6953 2.79601   1
   0   5  -7 72.2009 2.40544   4
   0  -5   7 76.1150 2.43685   5
  -1   5  -7 160.137 4.75655   3
  -1   5  -7 167.873 4.65353   2
  -1   5  -7 160.346 4.50732   4
  -1   5  -7 162.790 5.27583   1
   1  -5   7 168.338 4.55909   5
  -2   5  -7 25.6330 1.42366   2
  -2   5  -7 24.2817 1.61864   3
  -2   5  -7 25.8222 2.06153   1
   2  -5   7 23.7698 1.25895   5
  -3   5  -7 69.8004 2.44631   2
  -3   5  -7 64.6079 2.50143   3
  -3   5  -7 64.5388 3.13442   1
  -4   5  -7 8.23544 1.26540   3
  -4   5  -7 12.3976 1.65219   1
  -4   5  -7 10.4828 1.18070   2
  -5   5  -7 11.3412 1.48909   3
  -5   5  -7 10.8541 1.97024   1
  -5   5  -7 11.2886 1.37253   2
  -6   5  -7 4.43663 1.54982   3
  -6   5  -7 4.22533 1.44620   2
  -6   5  -7 3.94872 2.04682   1
   6   4  -7 -1.6758 1.76590   5
   6   4  -7 0.47269 1.72026   4
  -6  -4   7 0.96111 1.24209   2
  -6  -4   7 -1.1533 1.53164   5
  -6  -4   7 0.86044 1.49194   4
   5   4  -7 5.45828 1.46755   2
   5   4  -7 1.96429 1.46206   5
   5   4  -7 3.45445 1.57939   4
  -5  -4   7 2.46821 1.34484   5
  -5  -4   7 4.00276 1.10037   2
  -5  -4   7 3.03968 1.22225   4
   4   4  -7 32.9239 1.95138   5
   4   4  -7 32.2665 2.36740   2
   4   4  -7 29.5849 2.16434   4
  -4  -4   7 29.7791 1.85621   4
  -4  -4   7 28.5805 2.07221   5
  -4  -4   7 31.1900 1.75304   2
   3   4  -7 13.1808 1.16008   1
   3   4  -7 13.8605 1.20794   4
   3   4  -7 15.3656 1.38617   5
   3   4  -7 14.4122 1.32018   2
  -3  -4   7 14.4962 1.18340   5
  -3  -4   7 13.6753 1.02917   4
  -3  -4   7 17.1607 1.03323   2
   2   4  -7 172.955 5.05691   2
   2   4  -7 176.522 5.13944   3
   2   4  -7 178.074 5.05323   5
   2   4  -7 171.646 5.43140   1
   2   4  -7 178.411 4.91645   4
  -2  -4   7 172.433 5.01371   5
  -2  -4   7 173.923 4.85472   2
  -2  -4   7 178.304 4.80295   4
   1   4  -7 73.1608 2.40145   2
   1   4  -7 68.8337 2.29961   4
   1   4  -7 70.4007 2.63586   1
   1   4  -7 68.2798 2.43013   5
   1   4  -7 70.6160 2.49771   3
  -1  -4   7 72.3524 2.17994   4
  -1  -4   7 71.9746 2.36606   5
  -1  -4   7 71.2837 2.08900   2
   0   4  -7 123.664 3.62373   2
   0   4  -7 126.812 3.53243   4
   0   4  -7 122.904 4.06887   1
   0   4  -7 127.169 3.72543   3
   0   4  -7 126.102 3.69132   5
   0  -4   7 128.257 3.63515   5
   0  -4   7 122.580 3.38910   4
  -1   4  -7 142.548 4.21084   3
  -1   4  -7 146.304 4.14751   2
  -1   4  -7 146.760 4.71455   1
  -1   4  -7 146.224 4.17377   5
  -1   4  -7 148.999 4.02768   4
  -2   4  -7 38.6260 1.58243   4
  -2   4  -7 35.7399 1.65041   3
  -2   4  -7 36.2533 1.54520   2
  -2   4  -7 34.7576 2.04379   1
  -3   4  -7 469.795 12.4019   2
  -3   4  -7 460.217 13.7658   1
  -3   4  -7 459.627 12.3342   3
  -3   4  -7 457.057 12.0069   4
   3  -4   7 465.951 12.1814   5
  -4   4  -7 40.4434 2.62771   1
  -4   4  -7 42.8576 2.02161   2
  -4   4  -7 39.1949 2.10593   3
   4  -4   7 41.0892 1.78680   5
  -5   4  -7 16.1955 1.93910   1
  -5   4  -7 17.3556 1.39895   2
  -5   4  -7 17.3884 1.57257   3
   5  -4   7 18.0272 1.22851   5
  -6   4  -7 -0.6884 1.77980   1
  -6   4  -7 -0.1424 1.31215   2
  -6   4  -7 -0.8209 1.37593   3
  -7   4  -7 0.89572 1.53455   2
  -7   4  -7 4.98004 2.26557   1
  -7   4  -7 2.75588 1.68479   3
   7   3  -7 -1.0760 2.02261   5
  -7  -3   7 -0.3527 1.71373   4
  -7  -3   7 0.33966 1.45388   2
   6   3  -7 2.69647 1.49746   4
   6   3  -7 2.09150 1.79217   5
  -6  -3   7 1.65804 1.40303   4
  -6  -3   7 1.24676 1.29665   2
   5   3  -7 22.7882 1.90289   5
   5   3  -7 28.4550 1.78755   4
  -5  -3   7 26.6035 1.64901   4
  -5  -3   7 24.6828 1.86448   2
  -5  -3   7 22.0702 1.68997   5
   4   3  -7 47.8483 2.40830   2
   4   3  -7 47.9456 2.39822   1
   4   3  -7 44.5451 2.43179   5
   4   3  -7 48.4495 2.32981   4
   4   3  -7 47.3055 2.47483   5
  -4  -3   7 47.4879 2.05027   2
  -4  -3   7 49.0509 2.25653   5
  -4  -3   7 47.6610 2.12083   4
   3   3  -7 111.059 3.78417   1
   3   3  -7 112.322 3.55460   5
   3   3  -7 113.419 3.57395   2
   3   3  -7 111.079 3.43142   4
  -3  -3   7 108.039 3.34879   2
  -3  -3   7 111.906 3.49894   5
  -3  -3   7 110.403 3.33741   4
   2   3  -7 243.909 6.58069   3
   2   3  -7 236.396 6.55715   2
   2   3  -7 231.793 6.50869   5
   2   3  -7 234.787 7.11986   1
   2   3  -7 236.252 6.33176   4
   2   3  -7 239.319 6.33652   4
  -2  -3   7 229.796 6.48413   5
  -2  -3   7 235.226 6.46610   2
  -2  -3   7 238.262 6.30489   4
   1   3  -7 248.792 6.46858   4
   1   3  -7 242.062 6.68734   3
   1   3  -7 245.340 6.65163   5
   1   3  -7 246.078 7.33401   1
  -1  -3   7 240.491 6.60488   2
  -1  -3   7 241.045 6.42954   4
  -1  -3   7 245.520 6.65103   5
   0   3  -7 578.383 16.6691   1
   0   3  -7 581.272 15.1007   3
   0   3  -7 570.938 15.0526   5
   0   3  -7 574.220 15.2166   2
   0   3  -7 567.219 14.7049   4
   0  -3   7 565.745 15.0485   5
   0  -3   7 580.731 14.6911   4
   0  -3   7 583.119 15.1646   2
  -1   3  -7 1.01882 0.52874   4
  -1   3  -7 0.69329 0.56267   5
  -1   3  -7 0.19050 0.59116   3
  -1   3  -7 0.03171 0.69218   1
  -1   3  -7 0.11013 0.50101   2
   1  -3   7 0.14194 0.45119   4
   1  -3   7 -0.7152 0.51503   5
  -2   3  -7 134.398 4.44636   1
  -2   3  -7 134.034 3.90069   5
  -2   3  -7 142.691 3.93617   3
  -2   3  -7 135.325 3.77594   4
  -2   3  -7 133.394 3.86329   2
   2  -3   7 135.085 3.86326   5
   2  -3   7 133.774 3.62938   4
  -3   3  -7 191.205 5.30933   2
  -3   3  -7 186.362 5.32658   3
  -3   3  -7 188.771 5.16523   4
  -4   3  -7 160.686 4.54163   2
  -4   3  -7 159.469 4.46055   4
  -4   3  -7 149.631 5.21630   1
  -4   3  -7 149.473 4.56059   3
   4  -3   7 146.828 4.46686   5
  -5   3  -7 40.3858 2.82996   1
  -5   3  -7 40.1800 2.25422   3
  -5   3  -7 42.7034 2.16049   2
  -5   3  -7 41.0814 2.20245   4
   5  -3   7 39.9654 2.09422   5
  -6   3  -7 1.50619 1.39455   3
  -6   3  -7 0.99826 1.73149   1
  -6   3  -7 -0.3755 1.23765   2
   6  -3   7 0.48021 1.27107   5
  -7   3  -7 0.68926 1.53317   2
  -7   3  -7 3.35871 1.66906   3
  -7   3  -7 2.96617 2.14026   1
   7  -3   7 4.05815 1.47581   5
   7   2  -7 -0.1748 1.87682   5
  -7  -2   7 2.03235 1.54368   2
  -7  -2   7 2.28229 1.64898   4
   6   2  -7 11.7106 1.83064   5
  -6  -2   7 10.9944 1.55592   4
  -6  -2   7 10.9812 1.42747   2
   5   2  -7 10.4847 1.54441   1
   5   2  -7 10.2165 1.52477   5
   5   2  -7 12.1179 1.26524   4
  -5  -2   7 11.4493 1.18770   2
  -5  -2   7 12.5639 1.29532   4
   4   2  -7 62.4231 2.43837   4
   4   2  -7 60.8997 2.63073   5
   4   2  -7 62.0982 2.76449   1
  -4  -2   7 64.5961 2.37232   4
  -4  -2   7 62.0202 2.29780   2
  -4  -2   7 64.1545 2.50949   5
   3   2  -7 237.936 6.55175   5
   3   2  -7 237.564 7.16927   1
   3   2  -7 239.408 6.51963   2
   3   2  -7 243.949 6.36849   4
  -3  -2   7 244.551 6.53085   5
  -3  -2   7 237.594 6.33387   4
  -3  -2   7 206.170 6.45104   2
   2   2  -7 0.53035 0.67849   5
   2   2  -7 1.32029 0.69588   3
   2   2  -7 -0.0867 0.27344   4
   2   2  -7 1.49267 0.68755   2
   2   2  -7 1.09316 0.74500   1
  -2  -2   7 0.45256 0.51071   4
  -2  -2   7 0.23678 0.58180   5
   1   2  -7 544.851 14.5418   2
   1   2  -7 543.704 15.9117   1
   1   2  -7 553.109 14.3808   5
   1   2  -7 542.774 14.0429   4
   1   2  -7 549.069 14.4090   3
  -1  -2   7 559.049 14.0645   4
  -1  -2   7 557.864 14.5473   2
  -1  -2   7 541.594 14.3875   5
   0   2  -7 3.89055 0.70162   1
   0   2  -7 3.56219 0.53412   4
   0   2  -7 4.86540 0.65527   5
   0   2  -7 3.57449 0.48833   2
   0  -2   7 4.53207 0.58316   5
   0  -2   7 5.86436 0.66000   3
   0  -2   7 4.51704 0.51662   2
   0  -2   7 4.35833 0.50699   4
  -1   2  -7 199.121 5.28061   3
  -1   2  -7 191.386 5.24343   5
  -1   2  -7 189.732 5.09369   4
  -1   2  -7 191.911 5.26240   2
  -1   2  -7 196.123 5.89324   1
   1  -2   7 189.016 5.27846   5
   1  -2   7 196.789 5.11521   4
   1  -2   7 189.715 5.31523   3
   1  -2   7 191.593 5.24725   2
  -2   2  -7 110.388 3.22579   3
  -2   2  -7 108.850 3.09522   4
  -2   2  -7 107.611 3.20147   5
  -2   2  -7 105.626 3.16270   2
   2  -2   7 108.939 3.07461   4
   2  -2   7 114.425 3.24377   5
   2  -2   7 112.675 3.10525   2
  -3   2  -7 39.7097 1.62937   4
  -3   2  -7 39.9967 1.66350   3
  -3   2  -7 37.2795 1.70612   5
  -3   2  -7 38.6062 1.59845   2
   3  -2   7 37.8959 1.32326   2
   3  -2   7 37.9954 1.62453   5
   3  -2   7 40.2724 1.50615   4
  -4   2  -7 8.23291 1.06798   3
  -4   2  -7 7.43736 1.22697   1
  -4   2  -7 7.70999 1.06970   5
  -4   2  -7 9.28972 1.04133   4
  -4   2  -7 7.36382 0.88300   2
   4  -2   7 8.50269 0.98640   5
   4  -2   7 9.27845 0.82946   4
  -5   2  -7 0.12507 1.10469   3
  -5   2  -7 0.20846 0.98989   4
  -5   2  -7 -0.4291 1.32281   1
  -5   2  -7 0.68653 0.95147   2
   5  -2   7 0.11281 1.01116   5
  -6   2  -7 4.00882 1.33759   4
  -6   2  -7 3.68603 1.24640   2
  -6   2  -7 1.64116 1.41966   3
  -6   2  -7 4.69517 1.64381   1
   6  -2   7 3.95222 1.33435   5
  -7   2  -7 3.58354 1.58001   4
  -7   2  -7 4.67061 1.50575   2
  -7   2  -7 6.12514 1.93734   1
   7  -2   7 5.70032 1.72043   5
   7   1  -7 3.34833 1.70076   5
  -7  -1   7 0.39981 1.60921   4
  -7  -1   7 1.47461 1.54823   2
   6   1  -7 40.2589 2.63302   5
   6   1  -7 52.1472 3.33099   1
  -6  -1   7 44.4548 2.97091   1
  -6  -1   7 46.3692 2.55440   2
  -6  -1   7 46.3873 2.48952   4
   5   1  -7 0.14460 1.20874   5
   5   1  -7 2.69682 1.42269   1
  -5  -1   7 -0.3084 0.93030   2
  -5  -1   7 -0.6892 0.93947   4
   4   1  -7 98.8834 3.35293   5
   4   1  -7 101.970 3.75893   1
  -4  -1   7 102.719 3.14126   4
  -4  -1   7 99.8872 3.20695   2
   3   1  -7 57.6382 2.20575   5
   3   1  -7 55.9948 2.46459   1
   3   1  -7 59.5638 2.20888   5
   3   1  -7 57.0319 1.99462   4
  -3  -1   7 57.2962 1.96349   4
  -3  -1   7 57.1533 2.00717   2
  -3  -1   7 58.9291 2.10188   5
   2   1  -7 192.305 5.90033   1
   2   1  -7 195.458 5.12859   4
   2   1  -7 190.340 5.27992   5
   2   1  -7 183.648 5.19964   2
  -2  -1   7 196.299 5.14903   4
  -2  -1   7 194.949 5.30013   2
  -2  -1   7 192.266 5.30973   5
   1   1  -7 555.172 16.2595   1
   1   1  -7 552.887 14.3011   4
   1   1  -7 551.956 14.3012   4
   1   1  -7 566.742 14.6562   5
   1   1  -7 563.345 14.7977   2
  -1  -1   7 566.101 14.3463   4
  -1  -1   7 566.789 14.8447   2
  -1  -1   7 564.768 14.7045   3
  -1  -1   7 565.230 14.6860   5
   0   1  -7 199.936 5.48272   2
   0   1  -7 201.439 5.32010   4
   0   1  -7 210.577 5.52390   3
   0   1  -7 210.178 6.15872   1
   0   1  -7 195.169 5.47505   5
   0  -1   7 198.570 5.34893   4
   0  -1   7 204.964 5.52581   2
   0  -1   7 204.137 5.51528   5
  -1   1  -7 299.494 7.94877   5
  -1   1  -7 301.217 8.00918   2
  -1   1  -7 308.395 7.97545   3
  -1   1  -7 295.056 7.74803   4
   1  -1   7 301.298 8.03472   3
   1  -1   7 298.224 7.98875   5
   1  -1   7 296.881 7.78355   4
  -2   1  -7 200.058 5.27895   4
  -2   1  -7 201.308 5.43784   5
  -2   1  -7 201.400 6.09914   1
  -2   1  -7 176.535 5.41255   2
   2  -1   7 202.552 5.48132   5
   2  -1   7 202.114 5.47392   2
   2  -1   7 203.439 5.52801   3
   2  -1   7 211.181 5.33392   4
  -3   1  -7 407.051 10.5346   3
  -3   1  -7 394.937 11.6775   1
  -3   1  -7 394.213 10.5181   5
  -3   1  -7 398.693 10.2476   4
   3  -1   7 396.372 10.5929   3
   3  -1   7 383.041 10.5547   2
   3  -1   7 391.986 10.5246   5
  -4   1  -7 43.9025 1.78768   2
  -4   1  -7 41.5777 2.00003   5
  -4   1  -7 44.6718 1.90261   4
  -4   1  -7 39.8452 2.26980   1
  -4   1  -7 44.2820 1.92130   3
   4  -1   7 41.6908 1.91606   5
   4  -1   7 43.7432 1.69906   2
   4  -1   7 44.5508 1.77135   4
  -5   1  -7 5.08560 1.12305   3
  -5   1  -7 4.30664 1.33472   1
  -5   1  -7 2.62642 1.12044   5
  -5   1  -7 3.73514 0.90818   2
  -5   1  -7 3.50504 1.07561   4
   5  -1   7 3.95731 0.95553   4
   5  -1   7 4.45502 1.09220   5
  -6   1  -7 8.39892 1.69471   1
  -6   1  -7 6.15764 1.45035   3
  -6   1  -7 6.80634 1.24470   2
  -6   1  -7 7.09048 1.38441   4
   6  -1   7 6.56580 1.09590   4
   6  -1   7 5.50570 1.40251   5
  -7   1  -7 0.04368 1.77959   1
  -7   1  -7 -0.0914 1.34583   2
  -7   1  -7 2.47708 1.48259   4
   7  -1   7 0.64178 1.73232   5
  -8   1  -7 -2.1182 1.79051   4
  -8   1  -7 4.60733 2.15185   1
  -8   1  -7 -0.0440 1.63611   2
   8  -1   7 1.25116 2.13202   5
   7   0  -7 -4.4448 2.25624   1
  -7   0   7 0.08466 1.89042   1
  -7   0   7 -0.9062 1.47017   2
   6   0  -7 17.1305 1.49316   5
   6   0  -7 21.7319 2.27272   1
  -6   0   7 22.0721 1.63721   2
  -6   0   7 22.6533 2.05625   1
   5   0  -7 62.0523 2.55226   5
   5   0  -7 71.8881 3.40135   1
  -5   0   7 69.1058 2.60957   2
   4   0  -7 134.424 4.03450   5
   4   0  -7 137.628 4.74140   1
  -4   0   7 138.116 3.93282   4
  -4   0   7 135.306 4.03108   2
   3   0  -7 81.1569 3.06018   1
  -3   0   7 77.7603 2.48494   2
  -3   0   7 80.9830 2.43553   4
   2   0  -7 593.907 17.1877   1
  -2   0   7 582.865 15.1155   4
  -2   0   7 585.162 15.6296   2
  -2   0   7 606.879 15.4985   5
   1   0  -7 -0.0006 0.64347   1
   1   0  -7 0.44562 0.45081   5
  -1   0   7 0.55270 0.41118   5
  -1   0   7 0.33837 0.36984   4
  -1   0   7 1.20562 0.47597   3
  -1   0   7 0.43911 0.37284   2
   0   0  -7 922.323 24.3016   5
   0   0  -7 930.018 23.7542   4
   0   0   7 958.351 24.3523   5
   0   0   7 942.336 24.6707   2
   0   0   7 961.068 24.3924   3
   0   0   7 931.125 23.8204   4
  -1   0  -7 25.9698 0.95393   2
  -1   0  -7 25.5106 1.12158   5
  -1   0  -7 29.4237 1.39224   1
  -1   0  -7 27.0641 1.00851   4
  -1   0  -7 26.3687 0.98799   2
   1   0   7 28.9788 1.11326   2
   1   0   7 28.6671 1.20980   3
   1   0   7 27.6096 1.08762   4
   1   0   7 27.0880 1.14072   5
  -2   0  -7 379.797 9.81112   4
  -2   0  -7 391.183 10.0865   3
  -2   0  -7 373.843 10.0592   5
  -2   0  -7 380.992 10.1335   2
  -2   0  -7 382.733 11.1928   1
   2   0   7 387.153 10.2208   2
   2   0   7 372.360 10.1603   3
   2   0   7 381.988 10.1163   5
   2   0   7 389.769 9.88855   4
  -3   0  -7 47.7095 1.65435   4
  -3   0  -7 42.7766 2.07202   1
  -3   0  -7 45.8540 1.81077   5
  -3   0  -7 47.9086 1.62307   2
   3   0   7 48.3225 1.75720   2
   3   0   7 44.8136 1.78443   5
   3   0   7 44.0949 1.83810   3
   3   0   7 46.4810 1.71991   4
  -4   0  -7 105.605 3.38053   5
  -4   0  -7 110.350 3.33869   3
  -4   0  -7 108.848 3.20983   4
  -4   0  -7 102.834 3.17868   2
  -4   0  -7 109.012 3.73993   1
   4   0   7 103.319 3.36461   5
   4   0   7 102.897 3.56382   3
   4   0   7 102.603 3.21250   4
   4   0   7 106.103 3.29792   2
  -5   0  -7 15.0995 1.38799   5
  -5   0  -7 16.9604 1.16668   2
  -5   0  -7 15.1160 1.25745   4
  -5   0  -7 17.1509 1.55339   1
   5   0   7 16.2073 1.43301   5
   5   0   7 14.9240 1.24395   4
   5   0   7 17.3422 1.25928   2
  -6   0  -7 9.02015 1.22034   2
  -6   0  -7 11.8854 1.64437   1
  -6   0  -7 9.30965 1.31849   4
  -6   0  -7 10.8836 1.51058   5
   6   0   7 7.52080 1.31411   4
   6   0   7 4.46187 1.42363   5
  -7   0  -7 6.07471 1.53443   4
  -7   0  -7 5.55338 1.39143   2
  -7   0  -7 4.62643 1.75818   1
   7   0   7 4.82803 1.81384   5
   7   0   7 4.80175 1.43137   4
  -8   0  -7 2.17333 1.53274   2
  -8   0  -7 1.02380 1.75319   4
   8   0   7 0.10979 2.07424   5
   7  -1  -7 3.60369 2.53911   1
  -7   1   7 6.45160 1.55856   2
  -7   1   7 4.55054 2.03362   1
   6  -1  -7 0.84275 2.04381   1
  -6   1   7 5.01146 1.72647   1
  -6   1   7 0.42937 1.17989   2
   5  -1  -7 61.1482 3.38503   1
  -5   1   7 57.5986 2.36325   2
   4  -1  -7 0.04603 1.27131   1
  -4   1   7 0.65285 0.68561   2
   3  -1  -7 146.188 4.75494   1
  -3   1   7 139.480 3.97635   2
   2  -1  -7 13.6824 1.17081   1
  -2   1   7 14.2292 0.78360   4
  -2   1   7 14.3344 0.76007   2
   1  -1  -7 81.0743 2.92752   1
  -1   1   7 91.7121 2.40411   4
  -1   1   7 82.4501 2.52027   3
   0  -1  -7 388.497 10.1413   5
   0  -1  -7 374.642 10.1344   5
   0  -1  -7 385.160 11.3995   1
   0   1   7 395.777 9.95699   4
   0   1   7 395.723 10.2608   3
   0   1   7 398.772 10.2953   2
  -1  -1  -7 318.280 9.29257   1
  -1  -1  -7 282.137 8.26801   5
   1   1   7 334.123 8.36542   5
   1   1   7 318.825 8.40526   3
   1   1   7 313.288 8.13567   4
   1   1   7 327.800 8.44046   2
  -2  -1  -7 472.432 12.0663   4
  -2  -1  -7 471.822 12.3908   5
  -2  -1  -7 482.333 13.7624   1
   2   1   7 465.214 12.5061   3
   2   1   7 483.993 12.4719   5
   2   1   7 459.333 12.1736   4
   2   1   7 483.715 12.6337   2
  -3  -1  -7 153.956 4.34693   3
  -3  -1  -7 158.584 4.81691   1
  -3  -1  -7 154.084 4.21343   2
  -3  -1  -7 150.600 4.33455   5
   3   1   7 149.111 4.46114   3
   3   1   7 151.493 4.27106   4
   3   1   7 151.109 4.38984   5
   3   1   7 156.227 4.42987   2
  -4  -1  -7 22.1002 1.30557   4
  -4  -1  -7 24.4958 1.25112   2
  -4  -1  -7 23.1796 1.65419   5
  -4  -1  -7 25.6095 1.77388   1
   4   1   7 20.9940 1.54689   4
   4   1   7 22.2006 1.59257   5
   4   1   7 22.9734 1.48106   3
   4   1   7 21.7409 1.63947   2
  -5  -1  -7 23.8810 1.44273   2
  -5  -1  -7 21.3976 1.34035   4
  -5  -1  -7 20.6929 1.55716   1
  -5  -1  -7 20.5675 1.51057   5
   5   1   7 17.6225 1.37739   4
   5   1   7 18.9161 1.54558   5
   5   1   7 18.4959 1.45083   2
  -6  -1  -7 0.66261 1.13627   4
  -6  -1  -7 -0.6848 1.30921   5
  -6  -1  -7 -0.6809 1.28368   1
  -6  -1  -7 0.02896 0.96460   2
   6   1   7 -0.6308 1.29094   4
   6   1   7 2.49203 1.28964   2
   6   1   7 -0.6931 1.40041   5
  -7  -1  -7 8.13463 1.81760   5
  -7  -1  -7 9.86037 1.58078   4
  -7  -1  -7 5.79391 1.30217   2
   7   1   7 4.49701 1.71979   4
   7   1   7 6.39259 1.94405   5
  -8  -1  -7 2.51413 1.44248   2
  -8  -1  -7 4.17571 1.81527   4
   8   1   7 5.10269 2.24136   5
   8   1   7 3.77745 1.72318   4
   7  -2  -7 -0.0245 2.53856   1
  -7   2   7 2.29488 2.08918   1
   6  -2  -7 20.7926 2.62936   1
  -6   2   7 19.4157 2.20815   1
   5  -2  -7 5.15762 1.78173   1
   4  -2  -7 60.1895 3.14088   1
   3  -2  -7 169.358 5.52609   1
   2  -2  -7 1.28448 0.46766   1
   1  -2  -7 242.492 7.32909   1
  -1   2   7 241.312 6.45429   3
   0  -2  -7 1.03030 0.66302   1
  -1  -2  -7 240.427 6.02130   5
  -1  -2  -7 231.282 6.84519   1
  -1  -2  -7 232.059 6.00286   5
   1   2   7 227.792 6.16238   3
   1   2   7 218.061 6.12831   2
   1   2   7 221.910 5.94277   4
  -2  -2  -7 360.345 10.2387   1
   2   2   7 348.583 9.33203   3
   2   2   7 347.675 9.06803   4
   2   2   7 353.802 9.28011   5
   2   2   7 335.697 9.37376   2
  -3  -2  -7 59.5602 1.96885   5
  -3  -2  -7 55.4756 1.73161   4
  -3  -2  -7 59.2047 2.18201   1
   3   2   7 57.6677 2.10470   5
   3   2   7 56.8152 2.18653   2
   3   2   7 56.1137 2.15924   3
   3   2   7 55.5382 2.05642   4
  -4  -2  -7 126.159 4.03887   1
  -4  -2  -7 124.332 3.74866   5
  -4  -2  -7 121.573 3.43353   2
  -4  -2  -7 123.159 3.47026   4
   4   2   7 122.741 3.86998   5
   4   2   7 124.783 3.95502   3
   4   2   7 117.893 3.85398   2
   4   2   7 123.751 3.78564   4
  -5  -2  -7 10.7228 1.25723   5
  -5  -2  -7 10.1007 1.03169   4
  -5  -2  -7 8.98527 1.15012   1
  -5  -2  -7 7.74870 0.78456   2
   5   2   7 6.59137 1.26791   4
   5   2   7 5.44297 1.27281   5
   5   2   7 8.90086 1.28187   2
  -6  -2  -7 20.5914 1.77346   5
  -6  -2  -7 20.5538 1.56409   2
  -6  -2  -7 22.1374 1.49041   4
   6   2   7 23.0736 1.88367   2
   6   2   7 18.8159 1.76729   4
   6   2   7 22.9871 1.95547   5
  -7  -2  -7 4.36482 1.67034   5
  -7  -2  -7 4.57076 1.46108   4
   7   2   7 2.42372 1.79698   4
   7   2   7 0.32941 1.55406   2
   7   2   7 1.89489 1.85206   5
  -8  -2  -7 -0.6518 1.99061   5
  -8  -2  -7 -1.1228 1.69321   4
   8   2   7 1.94237 2.16172   5
   8   2   7 1.20863 2.06054   4
   6  -3  -7 17.9433 2.63223   1
  -6   3   7 17.3790 2.38200   1
   5  -3  -7 2.90798 1.85657   1
  -5   3   7 3.71122 1.65301   1
   4  -3  -7 58.8149 3.26483   1
   3  -3  -7 0.29885 1.18051   1
   2  -3  -7 141.804 4.81113   1
  -2   3   7 145.875 3.99722   3
   1  -3  -7 144.300 4.69042   1
  -1   3   7 142.074 3.87837   3
  -1   3   7 144.767 3.92458   3
   0  -3  -7 -0.3267 0.73843   1
   0   3   7 1.25609 0.44590   3
   0   3   7 1.31731 0.38481   3
  -2  -3  -7 60.9275 1.85412   5
  -2  -3  -7 68.6555 1.91376   5
  -2  -3  -7 68.1579 2.34137   1
   2   3   7 65.0453 2.19001   3
   2   3   7 61.5339 2.06683   2
   2   3   7 58.9725 2.01715   4
  -3  -3  -7 66.9270 2.37399   1
   3   3   7 64.9357 2.38116   3
   3   3   7 63.5623 2.35034   2
   3   3   7 59.6434 2.20411   4
  -4  -3  -7 52.5823 2.08436   5
   4   3   7 51.6702 2.41161   3
   4   3   7 51.7204 2.26506   4
   4   3   7 55.0168 2.41780   2
  -5  -3  -7 0.48040 1.06114   5
  -5  -3  -7 0.61665 0.79689   4
   5   3   7 -0.4066 1.21185   2
   5   3   7 1.90275 1.30290   4
   5   3   7 1.96752 1.31543   3
  -6  -3  -7 18.2654 1.34674   4
  -6  -3  -7 16.4706 1.66768   5
   6   3   7 18.1770 1.93310   2
   6   3   7 16.6926 1.90316   4
  -7  -3  -7 2.00395 1.38200   4
  -7  -3  -7 2.68139 1.74493   5
   7   3   7 3.82424 1.98664   5
   7   3   7 3.35952 1.92549   2
   7   3   7 1.08205 1.88986   4
   6  -4  -7 3.23993 2.41975   1
  -6   4   7 2.12524 2.05649   1
   5  -4  -7 20.2783 2.41417   1
  -5   4   7 21.3884 2.16632   1
   4  -4  -7 33.3186 2.42938   1
   3  -4  -7 6.03653 1.48744   1
   2  -4  -7 50.6216 2.62556   1
  -2   4   7 46.3290 1.60929   3
   1  -4  -7 26.9666 1.92265   1
  -1   4   7 26.4657 0.95272   3
  -1   4   7 26.7523 1.03472   3
   0  -4  -7 221.086 6.66161   1
   0   4   7 212.648 5.70993   3
   0   4   7 215.226 5.75879   3
  -1  -4  -7 80.0836 2.65410   1
   1   4   7 64.5355 2.18566   3
  -2  -4  -7 3.40822 0.80334   1
   2   4   7 1.81415 0.53487   2
   2   4   7 3.27024 0.77575   3
  -3  -4  -7 50.3040 1.64212   5
   3   4   7 46.5837 2.17050   3
   3   4   7 44.1023 2.01406   2
  -4  -4  -7 0.21432 0.76244   5
   4   4   7 -0.3761 1.03450   2
   4   4   7 0.45172 1.12405   3
   4   4   7 -0.0906 0.91473   4
  -5  -4  -7 21.1059 1.44689   5
   5   4   7 20.8196 1.62194   4
   5   4   7 21.7579 1.91717   3
   5   4   7 19.4827 1.74642   2
  -6  -4  -7 1.22136 1.40057   5
   6   4   7 1.59671 1.65084   4
   6   4   7 -1.5156 1.65855   2
  -7  -4  -7 2.98274 1.76471   5
   7   4   7 3.78651 2.04740   4
   7   4   7 2.08969 2.00993   2
   6  -5  -7 0.03615 2.46538   1
  -6   5   7 -0.1339 2.16909   1
   5  -5  -7 7.44517 2.33414   1
  -5   5   7 7.89771 2.01145   1
   4  -5  -7 0.58235 1.90252   1
  -4   5   7 0.91878 1.57261   1
   3  -5  -7 35.9762 2.97741   1
   2  -5  -7 34.5652 2.59844   1
   1  -5  -7 0.68118 1.15734   1
   0  -5  -7 204.052 6.17912   1
   0   5   7 189.947 5.24921   3
  -1  -5  -7 14.5108 1.13479   1
   1   5   7 12.4187 0.90048   3
   2   5   7 97.5340 3.08338   3
   3   5   7 26.0149 1.79749   3
   3   5   7 24.0174 1.56749   2
  -4  -5  -7 2.11912 0.79243   5
   4   5   7 1.88663 1.18364   2
   4   5   7 2.38502 1.23351   3
  -5  -5  -7 18.8914 1.36904   5
   5   5   7 16.1024 1.75840   2
   5   5   7 17.1558 1.92838   3
  -6  -5  -7 0.82646 1.39449   5
   6   5   7 0.20185 1.80381   2
   6   5   7 3.45365 1.70791   4
  -7  -5  -7 7.18530 1.81723   5
   7   5   7 4.62526 2.18081   2
   7   5   7 5.35057 2.13841   4
   5  -6  -7 1.52607 2.38290   1
  -5   6   7 -0.3777 2.08196   1
   4  -6  -7 2.16438 2.14372   1
  -4   6   7 -0.4346 1.73225   1
   3  -6  -7 -1.1356 1.75439   1
  -3   6   7 -0.1955 1.53923   1
   2  -6  -7 7.67532 1.68126   1
   1  -6  -7 13.0744 1.61449   1
   0  -6  -7 18.9028 1.50760   1
   0   6   7 18.8831 1.01241   3
   1   6   7 3.19831 0.76526   3
   2   6   7 0.68474 0.85280   3
   3   6   7 5.04118 1.14021   3
   4   6   7 1.29574 1.21727   2
   4   6   7 2.85386 1.29953   3
   5   6   7 -1.5196 1.50346   3
   5   6   7 -0.1996 1.58585   2
  -6  -6  -7 0.15271 1.30109   5
   6   6   7 1.26174 1.91523   3
   6   6   7 -0.5003 1.90748   2
   4  -7  -7 5.73086 2.52222   1
  -4   7   7 3.95749 1.98253   1
   3  -7  -7 4.42390 2.15504   1
  -3   7   7 4.66457 1.80769   1
   2  -7  -7 -0.3956 1.76948   1
  -2   7   7 -1.8671 1.36694   1
   1  -7  -7 31.2478 2.19967   1
  -1   7   7 32.6845 2.30671   1
   1   7   7 24.9916 1.47408   3
   2   7   7 9.56231 1.13336   3
   3   7   7 1.70755 1.16140   3
   4   7   7 3.62414 1.46148   3
   5   7   7 -0.2686 1.58327   3
   5   7   7 1.88221 1.84160   2
   6   7   7 1.50711 2.00555   3
   6   7   7 2.88111 2.06357   2
   4  -8  -7 3.68515 2.75984   1
  -4   8   7 -0.4753 2.05590   1
   3  -8  -7 3.49883 2.35681   1
  -3   8   7 0.96652 1.87620   1
   0   8   7 2.54953 0.79488   3
   1   8   7 4.09317 1.01912   3
   2   8   7 0.03570 1.06105   3
   3   8   7 0.25167 1.26393   3
   4   8   7 -1.1726 1.46267   3
   5   8   7 -0.7283 1.70462   3
   5   8   7 1.24427 1.87394   2
   0   9   7 4.44016 0.98855   3
   1   9   7 1.07406 1.12407   3
   2   9   7 0.78800 1.27051   3
   3   9   7 -0.7587 1.35836   3
   4   9   7 0.05763 1.63129   3
   0  10   7 -0.4641 1.10415   3
   1  10   7 0.66476 1.28763   3
   2   9  -8 0.49941 1.71702   3
   2   9  -8 2.10573 1.74881   2
   1   9  -8 2.11753 1.73289   3
   1   9  -8 6.39432 1.62328   2
   1   9  -8 4.77045 1.56109   2
   0   9  -8 2.40364 1.61582   3
  -1   9  -8 1.32606 1.58761   3
  -2   9  -8 0.61357 1.57580   3
  -3   9  -8 2.21060 1.61011   3
   4   8  -8 -0.8738 1.95816   2
   4   8  -8 1.23935 1.87794   4
  -4  -8   8 0.57746 1.60490   5
   3   8  -8 2.94322 1.78533   2
   3   8  -8 2.47775 1.80699   3
  -3  -8   8 2.62251 1.42978   5
   2   8  -8 9.91348 1.72479   2
   2   8  -8 12.7222 1.88247   3
  -2  -8   8 14.8476 1.34058   5
   1   8  -8 27.4117 1.80320   2
   1   8  -8 23.5628 1.73007   2
   1   8  -8 18.7166 1.88486   3
   0   8  -8 10.8075 1.33690   2
   0   8  -8 11.3085 1.63452   3
  -1   8  -8 7.71633 1.51621   3
  -2   8  -8 -0.6690 1.36305   3
  -2   8  -8 -1.2927 1.59209   1
  -3   8  -8 4.05746 1.48193   3
  -3   8  -8 4.34957 1.93207   1
  -4   8  -8 2.36424 2.10468   1
  -4   8  -8 2.05722 1.53399   3
   5   7  -8 8.76579 2.26646   2
   5   7  -8 4.52811 2.13949   4
  -5  -7   8 7.64354 1.88460   5
   4   7  -8 1.59256 1.84906   2
   4   7  -8 -0.1714 1.68022   4
  -4  -7   8 0.88021 1.57711   5
   3   7  -8 1.43608 1.38559   4
   3   7  -8 -0.8567 1.46661   4
   3   7  -8 1.29279 1.53483   2
  -3  -7   8 2.00461 1.38587   5
   2   7  -8 17.3934 1.84015   3
   2   7  -8 20.9575 1.70129   2
   2   7  -8 19.5260 1.66921   4
  -2  -7   8 21.0995 1.51531   5
   1   7  -8 9.90255 1.35243   2
   1   7  -8 6.08754 1.22336   2
   1   7  -8 7.41460 1.44977   3
  -1  -7   8 10.2275 1.12593   5
   0   7  -8 12.8592 1.20630   2
   0   7  -8 10.1723 1.50408   3
  -1   7  -8 4.22452 1.26586   3
  -1   7  -8 5.78098 1.06769   2
  -1   7  -8 5.65671 1.39083   1
  -2   7  -8 1.78410 1.25413   3
  -2   7  -8 2.74667 1.49122   1
  -2   7  -8 2.54106 1.06068   2
  -3   7  -8 11.1019 1.90226   1
  -3   7  -8 9.15907 1.47030   3
  -4   7  -8 0.45168 1.84444   1
  -4   7  -8 1.63769 1.38130   3
  -5   7  -8 2.20010 2.16706   1
  -5   7  -8 2.15033 1.55463   3
   5   6  -8 3.00721 1.95722   4
   5   6  -8 1.50028 1.98479   2
  -5  -6   8 1.46259 1.78720   5
  -5  -6   8 1.79544 1.38676   4
   4   6  -8 5.11611 1.62218   4
   4   6  -8 2.45595 1.70223   2
  -4  -6   8 1.89989 1.13717   4
  -4  -6   8 1.72261 1.51144   5
   3   6  -8 6.78158 1.49058   2
   3   6  -8 5.37873 1.37114   4
   3   6  -8 8.41536 1.45171   4
  -3  -6   8 6.59097 1.32903   5
  -3  -6   8 7.85773 0.98298   4
   2   6  -8 87.3792 3.26723   2
   2   6  -8 89.8845 3.15842   4
   2   6  -8 80.4415 3.34701   3
  -2  -6   8 91.4247 3.10265   5
   1   6  -8 63.3278 2.73861   3
   1   6  -8 61.8162 2.49726   4
   1   6  -8 62.9225 2.54479   2
   1   6  -8 65.2753 2.51252   2
  -1  -6   8 61.3986 2.39409   5
   0   6  -8 23.5100 1.62694   2
   0   6  -8 24.6309 1.64293   1
   0   6  -8 25.2393 1.67924   3
   0  -6   8 27.1682 1.54159   5
  -1   6  -8 11.2618 1.07267   2
  -1   6  -8 8.94300 1.26474   3
  -1   6  -8 9.72818 1.34778   1
   1  -6   8 10.8787 0.93340   5
  -2   6  -8 8.75922 1.06075   2
  -2   6  -8 10.4028 1.26013   3
  -2   6  -8 9.88430 1.55393   1
  -3   6  -8 10.5783 1.69580   1
  -3   6  -8 11.0068 1.20005   2
  -3   6  -8 10.9156 1.35994   3
  -4   6  -8 8.22313 1.84931   1
  -4   6  -8 5.90171 1.27017   2
  -4   6  -8 8.77030 1.45329   3
  -5   6  -8 8.91390 1.60437   3
  -5   6  -8 8.67017 1.54343   2
  -5   6  -8 6.97155 2.18638   1
  -6   6  -8 5.16145 1.67212   3
  -6   6  -8 3.17014 1.66766   2
  -6   6  -8 7.73530 2.39791   1
   6   5  -8 23.9089 2.34046   4
   6   5  -8 19.1390 2.35749   5
  -6  -5   8 26.2166 2.36105   5
  -6  -5   8 24.0493 2.02516   4
   5   5  -8 1.52934 1.82655   2
   5   5  -8 2.76183 1.82872   5
   5   5  -8 2.63530 1.77521   4
   5   5  -8 -0.0516 1.65715   5
  -5  -5   8 0.19967 1.35481   4
  -5  -5   8 0.28721 1.46982   5
   4   5  -8 18.0742 1.77458   5
   4   5  -8 17.2658 1.75422   4
   4   5  -8 20.1507 1.90660   2
  -4  -5   8 17.0094 1.43377   4
  -4  -5   8 18.2410 1.68515   5
   3   5  -8 1.55172 1.20339   4
   3   5  -8 0.41280 1.27749   5
   3   5  -8 1.10925 1.22635   2
  -3  -5   8 2.64855 1.11451   5
  -3  -5   8 1.41084 0.90643   4
   2   5  -8 29.2131 1.70953   5
   2   5  -8 25.7575 1.89383   2
   2   5  -8 26.0081 1.83496   1
   2   5  -8 27.0269 1.73401   3
   2   5  -8 24.2095 1.47418   4
  -2  -5   8 26.5586 1.48667   4
  -2  -5   8 25.7660 1.79407   5
   1   5  -8 48.5505 2.02461   4
   1   5  -8 45.0718 2.27409   1
   1   5  -8 46.9797 2.17304   3
   1   5  -8 48.4689 2.08636   2
  -1  -5   8 47.4989 2.02226   5
  -1  -5   8 48.6828 1.69368   4
   0   5  -8 0.37691 0.98018   1
   0   5  -8 1.26933 0.75121   2
   0   5  -8 1.08220 0.79665   4
   0   5  -8 1.47561 0.98426   3
   0  -5   8 2.23858 0.76207   5
  -1   5  -8 56.2348 2.66151   1
  -1   5  -8 56.9885 2.31406   3
  -1   5  -8 59.5154 2.12850   4
  -1   5  -8 60.9863 2.18010   2
   1  -5   8 58.9163 2.09539   5
  -2   5  -8 7.09739 1.14252   3
  -2   5  -8 7.80188 0.91326   2
  -2   5  -8 7.63787 1.35050   1
   2  -5   8 6.00398 0.81752   5
  -3   5  -8 2.00517 1.07793   3
  -3   5  -8 0.53892 1.27126   1
  -3   5  -8 0.15251 0.89521   2
   3  -5   8 1.00698 0.76490   5
  -4   5  -8 8.82378 1.22291   2
  -4   5  -8 9.75494 1.38040   3
  -4   5  -8 8.60929 1.76865   1
  -5   5  -8 2.51119 1.91690   1
  -5   5  -8 4.63924 1.40570   3
  -5   5  -8 1.90018 1.27018   2
  -6   5  -8 3.22883 1.50646   2
  -6   5  -8 1.19501 1.57485   3
  -6   5  -8 0.77973 2.07992   1
   6   4  -8 -0.5146 1.73146   4
   6   4  -8 0.90694 1.94195   5
  -6  -4   8 1.75747 1.60106   4
  -6  -4   8 1.87993 1.32273   2
   5   4  -8 28.1085 2.08562   4
   5   4  -8 23.8383 2.06372   5
  -5  -4   8 25.6496 1.78215   4
  -5  -4   8 28.1329 1.71033   2
  -5  -4   8 27.8956 2.05631   5
   4   4  -8 26.8680 1.85026   2
   4   4  -8 28.1643 1.84014   4
   4   4  -8 22.6869 1.80285   5
  -4  -4   8 26.6636 1.88259   4
  -4  -4   8 26.9927 1.73110   2
  -4  -4   8 21.9632 1.64136   5
   3   4  -8 11.5515 1.33294   2
   3   4  -8 15.2438 1.43906   5
   3   4  -8 13.7901 1.25693   4
   3   4  -8 9.78093 1.24052   1
  -3  -4   8 15.2732 1.16543   4
  -3  -4   8 11.2971 1.23067   5
  -3  -4   8 12.5039 1.01334   2
   2   4  -8 158.336 4.51050   4
   2   4  -8 159.563 5.00827   1
   2   4  -8 155.518 4.65696   5
   2   4  -8 154.894 4.63147   2
   2   4  -8 158.130 4.72257   3
  -2  -4   8 154.538 4.38045   4
  -2  -4   8 152.265 4.61779   5
  -2  -4   8 155.736 4.43963   2
   1   4  -8 20.0973 1.35384   1
   1   4  -8 21.4263 1.34573   3
   1   4  -8 21.1010 1.54540   5
   1   4  -8 21.0938 1.47225   2
   1   4  -8 21.0437 1.24797   4
  -1  -4   8 20.4115 1.23096   4
  -1  -4   8 23.0895 1.09315   2
  -1  -4   8 19.7306 1.43379   5
   0   4  -8 48.0566 1.98190   3
   0   4  -8 45.7063 2.17906   1
   0   4  -8 48.3319 1.82362   4
   0   4  -8 46.6269 1.80404   2
   0   4  -8 47.2007 1.95169   5
   0  -4   8 46.1820 1.84468   5
   0  -4   8 46.4724 1.62903   4
  -1   4  -8 124.088 3.73488   3
  -1   4  -8 126.617 3.55229   4
  -1   4  -8 127.260 3.71484   5
  -1   4  -8 123.656 3.63829   2
  -1   4  -8 120.122 4.18623   1
   1  -4   8 120.483 3.35642   4
   1  -4   8 124.905 3.63301   5
  -2   4  -8 1.25507 0.74714   4
  -2   4  -8 2.15070 1.07693   1
  -2   4  -8 2.12960 0.76076   2
  -2   4  -8 2.47341 0.87856   3
   2  -4   8 1.12726 0.72738   5
  -3   4  -8 120.982 3.63548   2
  -3   4  -8 119.312 3.58630   4
  -3   4  -8 119.323 3.72006   3
  -3   4  -8 118.921 4.30284   1
   3  -4   8 113.830 3.56285   5
  -4   4  -8 17.6109 1.50588   3
  -4   4  -8 20.2039 1.37778   2
  -4   4  -8 23.5408 1.94128   1
   4  -4   8 22.6793 1.63951   5
  -5   4  -8 82.9980 3.29117   3
  -5   4  -8 90.8997 3.26800   2
  -5   4  -8 89.7596 4.06336   1
   5  -4   8 82.5345 2.95781   5
  -6   4  -8 8.85137 2.21801   1
  -6   4  -8 8.55578 1.54726   2
  -6   4  -8 8.86557 1.65872   3
  -7   4  -8 0.57116 1.69599   3
  -7   4  -8 1.15086 2.21425   1
  -7   4  -8 -1.8401 1.55670   2
   6   3  -8 1.23943 1.85152   5
   6   3  -8 3.35747 1.41168   4
  -6  -3   8 2.15829 1.37056   2
  -6  -3   8 2.14159 1.45263   4
   5   3  -8 33.6714 2.20576   5
   5   3  -8 32.7789 2.38576   4
  -5  -3   8 37.1993 2.20284   2
  -5  -3   8 37.8369 2.29960   4
   4   3  -8 15.6763 1.53053   5
   4   3  -8 14.2150 1.44311   1
   4   3  -8 12.1233 1.39302   4
   4   3  -8 13.1685 1.29145   2
  -4  -3   8 16.1116 1.21221   2
  -4  -3   8 13.1108 1.35594   5
  -4  -3   8 14.4458 1.24245   4
   3   3  -8 45.0495 2.19340   2
   3   3  -8 42.4105 2.24067   1
   3   3  -8 45.2634 2.22892   5
   3   3  -8 47.4348 2.07076   4
  -3  -3   8 49.4198 2.06593   5
  -3  -3   8 42.9483 1.86066   2
  -3  -3   8 42.5622 1.93161   4
   2   3  -8 264.022 8.00197   1
   2   3  -8 263.961 7.31528   2
   2   3  -8 263.223 7.07917   4
   2   3  -8 269.531 7.35053   3
   2   3  -8 268.707 7.29478   5
   2   3  -8 269.706 7.09593   4
  -2  -3   8 258.904 7.27052   5
  -2  -3   8 261.557 7.05218   4
  -2  -3   8 264.015 7.24101   2
   1   3  -8 19.3312 1.33329   3
   1   3  -8 18.6040 1.55364   1
   1   3  -8 20.9798 1.32838   4
   1   3  -8 21.0497 1.40234   5
  -1  -3   8 19.8058 1.18145   2
  -1  -3   8 21.0109 1.28563   5
  -1  -3   8 20.7436 1.17105   4
   0   3  -8 406.937 11.8958   1
   0   3  -8 401.147 10.4499   4
   0   3  -8 404.130 10.7295   5
   0   3  -8 410.813 10.7796   3
   0  -3   8 401.513 10.7304   5
   0  -3   8 399.730 10.7522   2
  -1   3  -8 38.1103 1.89658   1
  -1   3  -8 35.6650 1.46823   4
  -1   3  -8 38.3211 1.60614   5
  -1   3  -8 34.3349 1.54037   3
  -1   3  -8 38.0089 1.50139   2
   1  -3   8 36.7373 1.42463   4
   1  -3   8 34.6440 1.55448   5
   1  -3   8 36.1573 1.29998   2
  -2   3  -8 89.8463 2.87296   5
  -2   3  -8 89.8849 2.87270   3
  -2   3  -8 92.9797 2.82868   2
  -2   3  -8 91.3934 2.76259   4
  -2   3  -8 96.5269 3.35684   1
   2  -3   8 90.6471 2.85992   5
   2  -3   8 91.4108 2.65718   4
  -3   3  -8 72.6651 2.67275   5
  -3   3  -8 71.9931 2.99902   1
  -3   3  -8 73.7421 2.46919   2
  -3   3  -8 73.5028 2.56759   3
  -3   3  -8 72.5268 2.47003   4
   3  -3   8 70.6893 2.53403   5
  -4   3  -8 10.7322 1.48366   1
  -4   3  -8 11.9321 1.14720   4
  -4   3  -8 8.77363 1.06662   2
  -4   3  -8 12.6499 1.27315   3
   4  -3   8 11.0310 1.11697   5
  -5   3  -8 10.8922 1.28253   2
  -5   3  -8 10.7347 1.68697   1
  -5   3  -8 10.1437 1.39661   3
  -5   3  -8 9.38157 1.29808   4
   5  -3   8 7.95370 1.24563   5
  -6   3  -8 1.90677 1.34797   2
  -6   3  -8 1.17501 1.47349   3
  -6   3  -8 0.96302 1.43976   4
  -6   3  -8 0.59596 1.79182   1
   6  -3   8 0.61599 1.35734   5
  -7   3  -8 5.56655 1.61876   2
  -7   3  -8 3.60256 2.19014   1
  -7   3  -8 6.77046 1.84807   3
   7  -3   8 3.66452 1.62635   5
   7   2  -8 0.77789 1.89980   5
  -7  -2   8 -0.8982 1.52364   2
  -7  -2   8 -3.7431 1.66614   4
   6   2  -8 11.7709 1.88923   5
  -6  -2   8 9.48281 1.52622   4
  -6  -2   8 12.5664 1.51075   2
   5   2  -8 17.5574 1.78680   5
   5   2  -8 19.2666 1.89031   1
  -5  -2   8 23.8878 1.50479   2
  -5  -2   8 23.3330 1.61417   4
   4   2  -8 3.90584 1.07033   4
   4   2  -8 1.10069 1.16873   5
   4   2  -8 1.55673 1.15560   5
   4   2  -8 3.73967 1.23246   1
  -4  -2   8 2.85132 0.90106   2
  -4  -2   8 0.93884 0.92654   4
   3   2  -8 183.873 5.35046   5
   3   2  -8 182.672 5.16671   4
   3   2  -8 190.190 5.25982   2
   3   2  -8 185.981 5.89135   1
  -3  -2   8 190.119 5.32916   5
  -3  -2   8 181.656 5.26925   2
  -3  -2   8 185.176 5.15318   4
   2   2  -8 41.8337 1.78453   5
   2   2  -8 38.9894 1.73070   2
   2   2  -8 39.2456 1.97021   1
  -2  -2   8 40.2270 1.72537   5
  -2  -2   8 39.6862 1.60464   4
   1   2  -8 156.352 4.40793   2
   1   2  -8 158.502 4.27068   4
   1   2  -8 153.925 4.42692   5
   1   2  -8 159.628 4.93581   1
   1   2  -8 158.815 4.46443   3
  -1  -2   8 142.828 4.35965   2
  -1  -2   8 160.202 4.28780   4
  -1  -2   8 159.795 4.43643   5
   0   2  -8 373.527 9.36270   4
   0   2  -8 357.991 9.66472   2
   0   2  -8 350.734 9.65486   2
   0   2  -8 365.426 10.6905   1
   0   2  -8 360.755 9.59685   5
   0  -2   8 366.116 9.68056   2
   0  -2   8 355.599 9.61841   5
   0  -2   8 361.636 9.37104   4
  -1   2  -8 9.30522 0.77342   5
  -1   2  -8 8.86854 0.91642   1
  -1   2  -8 8.95267 0.81202   3
  -1   2  -8 7.48436 0.69530   4
   1  -2   8 8.61974 0.67738   2
   1  -2   8 10.7614 0.74370   4
   1  -2   8 7.71803 0.77073   5
   1  -2   8 9.33295 0.82273   3
  -2   2  -8 550.743 14.5150   3
  -2   2  -8 551.220 14.1599   4
  -2   2  -8 552.739 14.6445   2
  -2   2  -8 544.182 14.4849   5
   2  -2   8 571.475 14.5545   5
   2  -2   8 548.819 14.6215   2
   2  -2   8 548.198 14.5832   3
  -3   2  -8 184.074 5.06836   4
  -3   2  -8 174.549 5.84440   1
  -3   2  -8 192.429 5.20732   2
  -3   2  -8 185.245 5.23264   5
  -3   2  -8 184.614 5.23022   3
   3  -2   8 187.489 5.07433   2
   3  -2   8 186.810 5.01382   4
   3  -2   8 179.986 5.20777   5
  -4   2  -8 523.147 13.7546   5
  -4   2  -8 519.934 15.2725   1
  -4   2  -8 517.796 13.3874   4
  -4   2  -8 518.259 13.8097   2
  -4   2  -8 515.127 13.7380   3
   4  -2   8 493.297 13.6933   5
   4  -2   8 519.393 13.2724   4
  -5   2  -8 12.7729 1.31227   4
  -5   2  -8 12.5047 1.22603   2
  -5   2  -8 15.1862 1.79082   1
  -5   2  -8 16.0455 1.42605   3
   5  -2   8 11.1311 0.97270   4
   5  -2   8 13.6770 1.38622   5
  -6   2  -8 11.9074 1.61090   3
  -6   2  -8 15.6573 2.00960   1
  -6   2  -8 12.9773 1.55954   4
  -6   2  -8 10.3516 1.44765   2
   6  -2   8 13.7335 1.63061   5
  -7   2  -8 0.25080 2.00077   1
  -7   2  -8 4.78660 1.73726   4
  -7   2  -8 4.28716 1.56618   2
   7  -2   8 3.48252 1.74892   5
   7   1  -8 2.51144 1.69913   5
  -7  -1   8 0.58675 1.52585   2
   6   1  -8 8.01984 2.04842   1
   6   1  -8 6.18026 1.54963   5
  -6  -1   8 7.85951 1.36219   4
  -6  -1   8 8.10284 1.44288   2
   5   1  -8 7.27711 1.43291   5
   5   1  -8 10.7215 1.73874   1
  -5  -1   8 9.64463 1.24516   2
  -5  -1   8 9.18977 1.25010   4
   4   1  -8 4.58232 1.13074   5
   4   1  -8 5.65557 1.32845   1
  -4  -1   8 4.95310 0.95399   4
  -4  -1   8 4.79092 0.93286   2
   3   1  -8 194.269 6.07386   1
   3   1  -8 190.573 5.45879   5
   3   1  -8 192.423 5.47218   5
  -3  -1   8 198.777 5.45836   5
  -3  -1   8 190.293 5.27162   4
  -3  -1   8 187.095 5.40657   2
   2   1  -8 1.55446 0.89515   1
   2   1  -8 2.48008 0.74036   5
   2   1  -8 0.67096 0.69054   4
  -2  -1   8 1.98838 0.57922   2
  -2  -1   8 0.84993 0.59920   5
  -2  -1   8 0.38419 0.52333   4
   1   1  -8 759.148 19.6790   5
   1   1  -8 757.064 21.8420   1
   1   1  -8 761.647 19.8787   2
   1   1  -8 744.049 19.2135   4
   1   1  -8 740.051 19.2111   4
  -1  -1   8 766.463 19.9539   2
  -1  -1   8 761.049 19.7458   3
  -1  -1   8 751.441 19.2748   4
  -1  -1   8 768.721 19.7267   5
   0   1  -8 75.2845 2.32906   5
   0   1  -8 76.4569 2.23884   2
   0   1  -8 75.3587 2.34902   3
   0   1  -8 73.6698 2.70549   1
   0  -1   8 73.7543 2.22395   4
   0  -1   8 74.9033 2.29538   2
   0  -1   8 73.4519 2.34606   5
   0  -1   8 74.1826 2.38249   3
  -1   1  -8 419.395 11.2780   2
  -1   1  -8 439.874 11.2249   3
  -1   1  -8 432.408 11.1897   5
  -1   1  -8 428.862 10.9149   4
   1  -1   8 407.677 11.2729   3
   1  -1   8 424.605 11.2354   5
   1  -1   8 424.177 10.9572   4
  -2   1  -8 101.604 3.01249   5
  -2   1  -8 101.070 2.94432   2
  -2   1  -8 105.883 3.47505   1
  -2   1  -8 100.060 2.88591   4
   2  -1   8 100.790 3.04761   5
   2  -1   8 101.037 2.94191   4
   2  -1   8 98.3458 3.00611   2
  -3   1  -8 4.83691 0.99788   1
  -3   1  -8 3.85803 0.81392   3
  -3   1  -8 4.18615 0.73322   4
  -3   1  -8 5.16031 0.81351   5
   3  -1   8 4.69631 0.68954   4
   3  -1   8 2.03707 0.55098   3
   3  -1   8 4.73918 0.83155   5
   3  -1   8 4.50957 0.74543   2
  -4   1  -8 330.794 8.92222   2
  -4   1  -8 327.461 8.68150   4
  -4   1  -8 331.924 9.94741   1
  -4   1  -8 326.893 8.93923   3
  -4   1  -8 339.294 8.97426   5
   4  -1   8 315.706 8.94357   5
   4  -1   8 328.168 8.66570   4
   4  -1   8 321.632 8.88200   2
  -5   1  -8 3.95446 0.99881   2
  -5   1  -8 5.06447 1.25721   5
  -5   1  -8 5.09425 1.37931   1
  -5   1  -8 5.76426 1.16768   3
  -5   1  -8 4.38027 1.09881   4
   5  -1   8 2.72502 1.02795   4
   5  -1   8 1.66619 1.09055   5
  -6   1  -8 17.7294 1.93870   1
  -6   1  -8 15.5985 1.54334   4
  -6   1  -8 18.4241 1.51631   2
   6  -1   8 18.2718 1.38092   4
   6  -1   8 19.0684 1.78858   5
  -7   1  -8 4.08538 1.90451   1
  -7   1  -8 3.27377 1.61618   4
  -7   1  -8 0.46508 1.38997   2
   7  -1   8 1.66893 1.78397   5
   7   0  -8 8.56039 2.59037   1
  -7   0   8 2.97029 1.59199   2
  -7   0   8 4.73523 2.10024   1
   6   0  -8 6.95928 2.11405   1
  -6   0   8 5.64171 1.36476   2
   5   0  -8 17.1745 1.36404   5
   5   0  -8 18.3491 1.95496   1
  -5   0   8 18.5896 1.42458   2
   4   0  -8 150.346 4.44024   5
   4   0  -8 152.033 5.21546   1
  -4   0   8 151.867 4.45655   2
   3   0  -8 8.47432 1.22718   1
   3   0  -8 10.2674 0.97078   5
  -3   0   8 10.8432 0.85482   2
  -3   0   8 9.36753 0.82504   4
   2   0  -8 300.415 9.07851   1
  -2   0   8 304.071 8.12987   2
  -2   0   8 299.316 8.11218   5
  -2   0   8 303.954 7.88497   4
   1   0  -8 291.051 8.57020   1
   1   0  -8 271.662 7.57814   5
  -1   0   8 287.546 7.70542   3
  -1   0   8 296.944 7.67100   5
  -1   0   8 279.515 7.43173   4
  -1   0   8 290.343 7.67758   2
   0   0  -8 202.187 5.60103   5
   0   0  -8 207.817 5.39114   4
   0   0   8 215.050 5.67044   2
   0   0   8 212.452 5.66460   5
   0   0   8 207.732 5.70970   3
   0   0   8 202.670 5.47621   4
  -1   0  -8 432.060 11.3858   2
  -1   0  -8 424.658 11.3208   5
  -1   0  -8 430.567 12.6436   1
  -1   0  -8 433.250 11.0378   4
   1   0   8 440.542 11.4015   5
   1   0   8 425.284 11.1083   4
   1   0   8 444.586 11.5038   2
   1   0   8 424.869 11.4295   3
  -2   0  -8 6.79920 0.56453   2
  -2   0  -8 5.43807 0.86502   1
  -2   0  -8 6.69433 0.70625   3
  -2   0  -8 5.58634 0.67731   5
   2   0   8 5.04699 0.64725   5
   2   0   8 8.12061 0.74217   4
   2   0   8 7.24895 0.74841   2
   2   0   8 5.13149 0.75805   3
  -3   0  -8 208.731 5.80840   5
  -3   0  -8 208.941 5.59679   4
  -3   0  -8 212.469 6.49960   1
  -3   0  -8 210.935 5.75355   2
   3   0   8 207.060 5.84921   5
   3   0   8 209.298 5.93221   3
   3   0   8 212.608 5.70964   4
  -4   0  -8 0.47966 1.08006   1
  -4   0  -8 2.21142 0.80417   4
  -4   0  -8 2.15367 0.93417   5
  -4   0  -8 1.88766 0.74149   2
  -4   0  -8 1.19719 0.88681   3
   4   0   8 2.89775 0.89429   4
   4   0   8 1.55483 0.86786   5
   4   0   8 1.53209 0.87796   2
  -5   0  -8 40.9924 2.35581   5
  -5   0  -8 42.4056 1.94518   2
  -5   0  -8 38.5465 2.51471   1
  -5   0  -8 39.0348 2.04598   4
   5   0   8 37.2254 2.04486   2
   5   0   8 38.6312 2.28027   5
   5   0   8 36.1331 2.09512   4
  -6   0  -8 3.70621 1.26296   4
  -6   0  -8 3.49820 1.15132   2
  -6   0  -8 1.96924 1.45430   5
  -6   0  -8 3.62299 1.49271   1
   6   0   8 3.61080 1.35158   4
   6   0   8 3.23892 1.44314   5
  -7   0  -8 0.98639 1.72618   1
  -7   0  -8 -1.0755 1.53393   4
  -7   0  -8 1.07243 1.30072   2
   7   0   8 1.43493 1.49363   4
   7   0   8 1.37111 1.78919   5
  -8   0  -8 0.25927 1.79023   4
  -8   0  -8 -0.6928 1.48640   2
   8   0   8 -0.6734 2.09724   5
   7  -1  -8 4.07939 2.58010   1
  -7   1   8 2.77082 1.54858   2
  -7   1   8 2.98510 2.16225   1
   6  -1  -8 8.18471 2.26428   1
  -6   1   8 7.55493 1.36343   2
  -6   1   8 10.5382 1.95588   1
   5  -1  -8 20.8971 2.16784   1
  -5   1   8 20.3428 1.41333   2
   4  -1  -8 23.3515 1.89900   1
  -4   1   8 26.0680 1.52585   2
   3  -1  -8 29.7866 2.09867   1
  -3   1   8 26.9974 1.28298   2
  -2   1   8 279.747 7.49232   2
  -2   1   8 279.964 7.55820   3
   1  -1  -8 5.05524 0.87724   1
   1  -1  -8 5.41241 0.51096   5
   1  -1  -8 5.54261 0.47797   5
  -1   1   8 5.83315 0.49786   4
  -1   1   8 6.02097 0.50662   2
  -1   1   8 6.51455 0.68177   3
   0  -1  -8 622.861 16.1556   5
   0  -1  -8 619.251 18.0666   1
   0  -1  -8 621.213 16.1524   5
   0   1   8 611.354 16.4039   2
   0   1   8 630.163 16.2931   3
   0   1   8 609.728 15.8560   4
   0   1   8 651.083 16.2649   5
  -1  -1  -8 6.79810 0.60660   5
  -1  -1  -8 10.5577 0.96828   1
   1   1   8 9.24604 0.65108   4
   1   1   8 10.5749 0.73372   5
   1   1   8 8.11136 0.72622   3
   1   1   8 8.91320 0.67354   2
  -2  -1  -8 33.8185 1.40813   5
  -2  -1  -8 33.2517 1.21486   4
  -2  -1  -8 37.1260 1.72865   1
   2   1   8 36.3067 1.48396   5
   2   1   8 34.9236 1.41281   4
   2   1   8 35.3480 1.55179   3
   2   1   8 36.6260 1.49942   2
  -3  -1  -8 339.409 9.21717   2
  -3  -1  -8 351.704 8.96963   4
  -3  -1  -8 352.174 9.26796   5
  -3  -1  -8 345.257 10.2600   1
   3   1   8 346.439 9.12391   4
   3   1   8 343.611 9.43127   2
   3   1   8 352.120 9.35321   5
   3   1   8 346.018 9.41768   3
  -4  -1  -8 2.24907 0.73188   4
  -4  -1  -8 1.53003 0.62734   2
  -4  -1  -8 0.88625 0.91519   5
  -4  -1  -8 2.39729 0.96658   1
   4   1   8 1.27070 0.90694   5
   4   1   8 0.46297 0.94357   2
   4   1   8 1.96133 0.98025   3
   4   1   8 0.65191 0.85389   4
  -5  -1  -8 2.32526 0.79690   2
  -5  -1  -8 2.73544 0.95006   4
  -5  -1  -8 2.01678 1.16109   5
  -5  -1  -8 3.77550 1.25316   1
   5   1   8 3.70781 1.20004   2
   5   1   8 1.90621 1.09906   4
   5   1   8 3.67995 1.21809   5
  -6  -1  -8 1.79247 1.18441   4
  -6  -1  -8 2.87031 1.37422   5
  -6  -1  -8 2.13950 1.02651   2
  -6  -1  -8 2.68447 1.46310   1
   6   1   8 2.50900 1.36390   2
   6   1   8 3.64888 1.56349   5
   6   1   8 1.50122 1.43085   4
  -7  -1  -8 -0.2786 1.43556   4
  -7  -1  -8 -0.9132 1.20779   2
  -7  -1  -8 -1.0532 1.57717   5
   7   1   8 0.81393 1.75630   4
   7   1   8 -0.1214 1.91103   5
  -8  -1  -8 -0.3421 1.43554   2
  -8  -1  -8 -1.0121 1.73157   4
   8   1   8 2.09414 1.78894   4
   8   1   8 4.00357 2.24496   5
   6  -2  -8 0.00892 2.28516   1
  -6   2   8 -0.3086 1.82860   1
   5  -2  -8 94.4251 4.41663   1
   4  -2  -8 -0.1222 1.40262   1
   3  -2  -8 190.813 6.22024   1
   2  -2  -8 -0.1955 0.21395   1
  -2   2   8 -0.1724 0.08884   3
   0  -2  -8 333.163 9.87332   1
   0   2   8 332.481 8.84005   3
  -1  -2  -8 338.215 8.51671   5
  -1  -2  -8 336.863 8.52385   5
  -1  -2  -8 329.327 9.64099   1
   1   2   8 330.910 8.70124   3
   1   2   8 302.108 8.68155   2
   1   2   8 317.612 8.41634   4
  -2  -2  -8 126.399 3.95547   1
   2   2   8 116.062 3.50304   5
   2   2   8 118.579 3.44968   4
   2   2   8 125.573 3.63539   3
   2   2   8 122.210 3.59397   2
  -3  -2  -8 93.4148 2.60759   4
  -3  -2  -8 94.8398 2.86864   5
  -3  -2  -8 94.6040 3.23532   1
   3   2   8 92.5110 3.00887   5
   3   2   8 93.6752 2.95515   4
   3   2   8 93.1163 3.09236   2
   3   2   8 99.1203 3.12826   3
  -4  -2  -8 165.540 4.42934   4
  -4  -2  -8 165.192 5.17020   1
  -4  -2  -8 164.866 4.75092   5
   4   2   8 165.210 5.00111   3
   4   2   8 159.253 4.84877   5
   4   2   8 152.721 4.88075   2
   4   2   8 166.013 4.78005   4
  -5  -2  -8 1.99815 0.90166   4
  -5  -2  -8 1.91760 1.06304   1
  -5  -2  -8 2.46797 0.67951   2
  -5  -2  -8 2.55478 1.08272   5
   5   2   8 1.89771 1.22386   2
   5   2   8 4.10711 1.20269   4
   5   2   8 3.84722 1.22028   5
  -6  -2  -8 -0.4943 1.32055   5
  -6  -2  -8 1.10346 1.15137   4
   6   2   8 1.87838 1.56738   5
   6   2   8 1.32157 1.54722   2
   6   2   8 0.68806 1.51195   4
  -7  -2  -8 4.09344 1.75637   5
  -7  -2  -8 4.05200 1.49590   4
   7   2   8 4.10296 1.96657   5
   7   2   8 5.72654 1.78038   2
   7   2   8 3.14555 1.88380   4
   6  -3  -8 3.07939 2.39500   1
  -6   3   8 1.36853 2.08392   1
   5  -3  -8 6.63878 2.09254   1
   4  -3  -8 38.9167 3.03170   1
   3  -3  -8 54.1429 2.89719   1
   2  -3  -8 28.6101 2.12151   1
  -2   3   8 28.8474 1.32704   3
   1  -3  -8 101.063 3.61415   1
  -1   3   8 100.266 2.91973   3
   0  -3  -8 21.3658 1.68260   1
   0   3   8 21.9240 1.10114   3
  -2  -3  -8 231.028 6.66702   1
   2   3   8 220.854 6.10088   3
   2   3   8 207.133 6.05795   2
  -3  -3  -8 1.64964 0.81723   1
  -3  -3  -8 1.46701 0.64396   5
   3   3   8 0.72036 0.86444   3
   3   3   8 1.17518 0.90239   2
   3   3   8 1.74842 0.80426   4
  -4  -3  -8 10.2886 1.01273   5
   4   3   8 9.87629 1.16855   4
   4   3   8 12.4797 1.34094   3
   4   3   8 6.67816 1.22235   2
  -5  -3  -8 1.51200 0.76820   4
  -5  -3  -8 0.88164 1.09950   5
   5   3   8 1.87925 1.24511   4
   5   3   8 1.97083 1.38580   3
   5   3   8 1.36181 1.27951   2
  -6  -3  -8 0.32827 1.02433   4
  -6  -3  -8 0.20783 1.36576   5
   6   3   8 0.40621 1.65711   2
   6   3   8 -3.5132 1.52334   4
  -7  -3  -8 1.55496 1.31218   4
  -7  -3  -8 -1.5266 1.68376   5
   7   3   8 1.73098 1.91136   2
   7   3   8 4.06321 1.97922   4
   6  -4  -8 6.16023 2.71362   1
  -6   4   8 5.62314 2.22505   1
   5  -4  -8 1.78024 2.04488   1
  -5   4   8 6.79540 1.95470   1
   4  -4  -8 27.3341 2.42341   1
   3  -4  -8 1.01108 1.53772   1
   2  -4  -8 100.927 3.89868   1
  -2   4   8 100.727 2.97150   3
   1  -4  -8 15.4041 1.45429   1
  -1   4   8 13.3640 0.82207   3
   0  -4  -8 113.400 3.86497   1
   0   4   8 107.282 3.14675   3
  -1  -4  -8 70.1997 2.75097   1
  -2  -4  -8 19.1935 1.28767   1
   2   4   8 21.1207 1.43291   3
  -3  -4  -8 163.578 4.29949   5
   3   4   8 152.286 4.74466   3
   3   4   8 154.551 4.70287   2
  -4  -4  -8 5.74035 0.88100   5
   4   4   8 5.12616 1.24911   2
   4   4   8 5.52741 1.33600   3
   4   4   8 5.86014 1.16654   4
  -5  -4  -8 3.23825 1.13063   5
   5   4   8 1.21082 1.50741   2
   5   4   8 2.94787 1.28979   4
   5   4   8 4.27031 1.53280   3
  -6  -4  -8 9.79032 1.57245   5
   6   4   8 7.72002 1.92957   2
   6   4   8 8.80042 1.77153   4
  -7  -4  -8 -1.1373 1.70540   5
   7   4   8 0.38675 2.08166   4
   7   4   8 1.61886 1.97592   2
   5  -5  -8 12.5106 2.57700   1
  -5   5   8 13.5598 2.21129   1
   4  -5  -8 3.72987 1.97621   1
  -4   5   8 2.71504 1.77768   1
   3  -5  -8 19.3170 2.23696   1
   2  -5  -8 15.8171 1.87005   1
  -2   5   8 21.4204 1.15546   3
   1  -5  -8 -1.0081 1.19630   1
  -1   5   8 1.08403 0.55641   3
   0  -5  -8 10.2530 1.29509   1
   0   5   8 10.3939 0.79650   3
  -1  -5  -8 17.0648 1.36100   1
   1   5   8 16.8881 1.25719   3
   2   5   8 4.35058 0.93919   3
   3   5   8 13.3422 1.15113   2
   3   5   8 14.8247 1.37711   3
   4   5   8 -0.4938 1.19418   2
   4   5   8 -1.0838 1.26755   3
  -5  -5  -8 2.45092 1.06947   5
   5   5   8 -0.6038 1.55258   3
   5   5   8 4.27348 1.57211   2
  -6  -5  -8 4.91090 1.43306   5
   6   5   8 2.03010 1.75958   4
   6   5   8 3.73506 1.97067   2
  -7  -5  -8 -2.2433 1.63859   5
   7   5   8 1.23000 2.17739   4
   7   5   8 -0.6962 2.14005   2
   5  -6  -8 3.81573 2.55103   1
  -5   6   8 5.90256 2.29837   1
   4  -6  -8 1.21685 2.25392   1
  -4   6   8 1.06102 1.88663   1
   3  -6  -8 29.9680 2.51616   1
  -3   6   8 26.1425 2.23102   1
   2  -6  -8 -0.3818 1.65160   1
   1  -6  -8 18.4595 1.80342   1
   0  -6  -8 34.2602 2.34433   1
   0   6   8 29.2240 1.40144   3
   1   6   8 15.4488 1.09327   3
   2   6   8 9.41237 1.08495   3
   3   6   8 3.15415 1.13675   3
   4   6   8 1.47033 1.35588   3
   4   6   8 0.48596 1.23709   2
   5   6   8 5.72609 1.74127   3
   5   6   8 3.13991 1.62326   2
  -6  -6  -8 2.42457 1.23729   5
   6   6   8 2.73629 1.96567   3
   6   6   8 1.50742 1.95593   2
   4  -7  -8 0.97317 2.45455   1
  -4   7   8 -0.6583 1.88067   1
   3  -7  -8 5.34855 2.27568   1
  -3   7   8 4.49045 1.82252   1
   2  -7  -8 -0.1500 1.82140   1
  -2   7   8 -3.2471 1.40220   1
   1  -7  -8 1.64874 1.60614   1
   0   7   8 9.91851 0.90781   3
   1   7   8 18.2361 1.26139   3
   2   7   8 4.15678 1.09328   3
   3   7   8 -0.1615 1.17399   3
   4   7   8 -0.1853 1.40590   3
   5   7   8 1.49452 1.73754   3
   5   7   8 4.09078 1.78658   2
   3  -8  -8 2.89496 2.38091   1
  -3   8   8 -0.4588 1.84182   1
   0   8   8 -0.5722 0.86965   3
   1   8   8 0.56898 1.05425   3
   2   8   8 1.98773 1.19313   3
   3   8   8 2.47245 1.35724   3
   4   8   8 1.11130 1.48089   3
   5   8   8 0.90996 1.83346   3
   5   8   8 -0.5169 1.99894   2
   0   9   8 4.99773 1.09826   3
   1   9   8 2.55577 1.25964   3
   2   9   8 0.25439 1.34829   3
   3   9   8 -1.8619 1.45335   3
   2   9  -9 -2.8317 1.77778   3
   2   9  -9 1.62061 1.86433   2
   1   9  -9 1.00234 1.78681   3
   1   9  -9 -0.9965 1.66174   2
   0   9  -9 3.65424 1.72549   3
   0   9  -9 5.31998 1.55813   2
  -1   9  -9 3.13486 1.74343   3
  -2   9  -9 -1.5582 1.60611   3
   3   8  -9 0.25419 1.84464   2
   3   8  -9 -1.2290 1.70464   4
   3   8  -9 -2.3813 1.66568   4
  -3  -8   9 -0.2478 1.49453   5
   2   8  -9 -0.8342 1.62180   2
   2   8  -9 -1.2703 1.65806   3
  -2  -8   9 -0.5008 1.33505   5
   1   8  -9 2.47713 1.61526   3
   1   8  -9 1.56082 1.43111   2
   0   8  -9 -2.2434 1.51730   3
   0   8  -9 0.46370 1.28413   2
  -1   8  -9 6.48326 1.35780   2
  -1   8  -9 5.13804 1.57053   3
  -2   8  -9 6.25302 1.83831   1
  -2   8  -9 7.36074 1.67238   3
  -3   8  -9 3.75785 1.98497   1
  -3   8  -9 3.88501 1.60167   3
  -4   8  -9 1.79863 2.19960   1
  -4   8  -9 6.46349 1.73175   3
   4   7  -9 -1.8508 1.88234   2
   4   7  -9 1.08123 1.78894   4
  -4  -7   9 3.67030 1.71798   5
   3   7  -9 3.23065 1.60794   4
   3   7  -9 2.69504 1.58070   4
   3   7  -9 3.42852 1.71054   2
  -3  -7   9 1.27941 1.47805   5
   2   7  -9 9.68999 1.47286   4
   2   7  -9 10.2957 1.59832   2
   2   7  -9 11.0609 1.80583   3
  -2  -7   9 11.2512 1.43780   5
   1   7  -9 9.75320 1.60098   3
   1   7  -9 9.09843 1.42967   2
  -1  -7   9 10.1532 1.29134   5
   0   7  -9 31.4827 2.07517   3
   0   7  -9 32.0457 2.11368   2
   0  -7   9 33.0881 1.80448   5
  -1   7  -9 1.03450 1.08842   2
  -1   7  -9 -1.6083 1.31607   1
  -1   7  -9 0.74989 1.31684   3
  -2   7  -9 1.99299 1.16600   2
  -2   7  -9 0.61756 1.57040   1
  -2   7  -9 0.01471 1.31790   3
  -3   7  -9 10.8946 2.03016   1
  -3   7  -9 12.7725 1.43386   2
  -3   7  -9 9.11580 1.53783   3
  -4   7  -9 -1.5193 1.92187   1
  -4   7  -9 -2.7015 1.42082   3
  -4   7  -9 -0.3960 1.37886   2
  -5   7  -9 3.98850 2.26335   1
  -5   7  -9 5.69363 1.69585   3
   5   6  -9 18.8485 2.31711   2
   5   6  -9 12.9334 2.19271   4
  -5  -6   9 16.8273 1.69958   4
  -5  -6   9 15.0338 2.02394   5
   4   6  -9 0.32626 1.75527   2
   4   6  -9 -0.1867 1.64837   4
  -4  -6   9 0.20842 1.22980   4
  -4  -6   9 0.29153 1.54127   5
   3   6  -9 7.48180 1.51939   4
   3   6  -9 9.94157 1.58096   2
  -3  -6   9 8.64603 1.44735   5
  -3  -6   9 9.39023 1.13724   4
   2   6  -9 43.2186 2.58551   3
   2   6  -9 48.2117 2.49902   4
   2   6  -9 46.5043 2.58989   2
  -2  -6   9 50.1521 2.41361   5
   1   6  -9 -0.6156 1.24597   3
   1   6  -9 -0.4360 1.13822   2
   1   6  -9 0.58091 1.05799   4
  -1  -6   9 0.37155 0.97215   5
   0   6  -9 148.590 4.52706   2
   0   6  -9 149.495 4.42716   4
   0   6  -9 152.790 5.07415   1
   0   6  -9 150.774 4.73689   3
   0  -6   9 147.884 4.42834   5
  -1   6  -9 4.65125 1.30355   1
  -1   6  -9 5.38906 1.32182   3
  -1   6  -9 4.87832 1.03908   2
   1  -6   9 4.51358 0.98401   5
  -2   6  -9 28.9349 2.10860   3
  -2   6  -9 33.8032 1.94641   2
  -2   6  -9 34.7104 2.59895   1
   2  -6   9 32.1414 1.64488   5
  -3   6  -9 16.8930 2.02366   1
  -3   6  -9 19.4196 1.48211   2
  -3   6  -9 17.1581 1.58232   3
  -4   6  -9 2.37732 1.28153   2
  -4   6  -9 2.53984 1.81802   1
  -4   6  -9 3.21911 1.38321   3
  -5   6  -9 12.9899 2.42252   1
  -5   6  -9 9.44437 1.59372   2
  -5   6  -9 10.2729 1.68115   3
  -6   6  -9 -1.1100 1.64901   2
  -6   6  -9 -1.7480 1.65034   3
  -6   6  -9 1.45111 2.45041   1
   5   5  -9 8.15977 1.94155   5
   5   5  -9 8.74220 1.94174   5
   5   5  -9 10.1684 2.04291   2
   5   5  -9 10.7811 2.00513   4
  -5  -5   9 12.3558 1.64967   4
  -5  -5   9 11.4379 1.89696   5
   4   5  -9 3.61767 1.60747   5
   4   5  -9 0.48859 1.61793   2
   4   5  -9 2.04111 1.63089   4
  -4  -5   9 8.00021 1.31851   4
  -4  -5   9 7.21551 1.54377   5
   3   5  -9 12.6871 1.54833   2
   3   5  -9 11.3525 1.42092   4
   3   5  -9 14.3753 1.62586   5
  -3  -5   9 12.9485 1.25186   4
  -3  -5   9 13.4549 1.39796   5
   2   5  -9 17.0209 1.40052   2
   2   5  -9 14.3035 1.39917   5
   2   5  -9 18.9235 1.61027   3
   2   5  -9 15.8954 1.39260   4
   2   5  -9 15.1222 1.43086   1
  -2  -5   9 18.0232 1.14414   4
  -2  -5   9 15.7331 1.36129   5
   1   5  -9 153.461 4.55707   2
   1   5  -9 157.694 4.45789   4
   1   5  -9 153.951 5.00534   1
   1   5  -9 146.848 4.67992   3
  -1  -5   9 151.042 4.21366   4
  -1  -5   9 148.229 4.54118   5
   0   5  -9 3.94982 1.12890   3
   0   5  -9 2.90739 1.10461   1
   0   5  -9 4.53580 0.94140   2
   0   5  -9 2.79261 0.90644   4
   0  -5   9 3.58442 0.89495   5
  -1   5  -9 52.0983 2.06843   4
  -1   5  -9 49.0176 2.06974   2
  -1   5  -9 50.9308 2.54131   1
  -1   5  -9 50.7148 2.29426   3
   1  -5   9 50.9314 2.03772   5
  -2   5  -9 53.3811 2.35177   3
  -2   5  -9 49.5549 2.77104   1
  -2   5  -9 55.6078 2.19006   4
  -2   5  -9 51.6297 2.16766   2
   2  -5   9 53.8764 2.07030   5
  -3   5  -9 -1.3046 0.96263   2
  -3   5  -9 0.60426 1.45856   1
  -3   5  -9 1.02430 1.10469   3
   3  -5   9 0.40212 0.89140   5
  -4   5  -9 38.8741 2.30770   3
  -4   5  -9 36.9080 2.54244   1
  -4   5  -9 34.6432 2.23970   2
   4  -5   9 40.0417 1.89423   5
  -5   5  -9 3.71544 1.39112   2
  -5   5  -9 1.55568 1.85638   1
  -5   5  -9 0.71813 1.44469   3
  -6   5  -9 6.89206 2.22727   1
  -6   5  -9 3.16476 1.64953   3
  -6   5  -9 2.73887 1.60753   2
   6   4  -9 6.46173 2.23115   5
   6   4  -9 3.82376 1.68894   4
  -6  -4   9 7.38184 1.76130   4
  -6  -4   9 5.23870 1.44864   2
   5   4  -9 -0.9426 1.68516   5
   5   4  -9 1.01323 1.68799   4
  -5  -4   9 1.89842 1.45824   5
  -5  -4   9 2.71811 1.25338   2
  -5  -4   9 -1.2736 1.34117   4
   4   4  -9 29.9947 1.96224   4
   4   4  -9 28.5975 1.91587   2
   4   4  -9 31.0674 2.08340   5
  -4  -4   9 28.5108 1.93782   2
  -4  -4   9 30.7797 1.93353   5
  -4  -4   9 29.9157 2.05122   4
   3   4  -9 36.0991 2.32162   2
   3   4  -9 39.7329 2.40176   5
   3   4  -9 35.5540 2.31049   1
   3   4  -9 35.9148 2.11157   4
  -3  -4   9 39.2026 2.17459   5
  -3  -4   9 40.2226 1.87015   2
  -3  -4   9 36.6533 1.92871   4
   2   4  -9 22.4766 1.44267   4
   2   4  -9 18.9560 1.45113   5
   2   4  -9 18.4980 1.37096   2
   2   4  -9 21.0825 1.49805   1
  -2  -4   9 19.6759 1.40949   2
  -2  -4   9 22.2341 1.41139   5
  -2  -4   9 20.9194 1.47089   4
   1   4  -9 505.221 13.7036   3
   1   4  -9 502.637 13.6420   5
   1   4  -9 526.012 13.7771   2
   1   4  -9 514.175 15.0590   1
   1   4  -9 512.504 13.3104   4
  -1  -4   9 525.622 13.2559   4
  -1  -4   9 516.026 13.6369   2
  -1  -4   9 505.149 13.6289   5
   0   4  -9 1.04414 0.81654   2
   0   4  -9 -0.8298 0.85695   5
   0   4  -9 -0.1805 0.92020   3
   0   4  -9 -0.3152 0.94230   1
   0   4  -9 0.70547 0.79307   4
   0  -4   9 -1.3104 0.63056   4
   0  -4   9 0.50293 0.71294   5
   0  -4   9 0.32769 0.49046   2
  -1   4  -9 167.334 4.83786   2
  -1   4  -9 169.033 5.48491   1
  -1   4  -9 172.872 4.72358   4
  -1   4  -9 171.204 4.92721   3
  -1   4  -9 170.394 4.89130   5
   1  -4   9 169.160 4.56949   4
   1  -4   9 166.339 4.83720   5
  -2   4  -9 7.75433 0.92211   2
  -2   4  -9 6.67189 0.92284   4
  -2   4  -9 8.41607 1.11418   3
  -2   4  -9 6.10313 1.23476   1
   2  -4   9 6.28454 0.93518   5
  -3   4  -9 10.6833 1.21965   3
  -3   4  -9 11.7145 1.48447   1
  -3   4  -9 10.5366 1.10661   4
  -3   4  -9 10.7942 1.09047   2
   3  -4   9 8.35414 1.04367   5
  -4   4  -9 30.8943 2.01581   2
  -4   4  -9 25.5193 2.09454   1
  -4   4  -9 29.8584 1.87199   3
  -4   4  -9 29.8904 2.11012   4
   4  -4   9 29.7784 1.86655   5
  -5   4  -9 0.49304 1.69766   1
  -5   4  -9 0.25187 1.25722   2
  -5   4  -9 1.44476 1.36226   3
   5  -4   9 1.87860 1.17817   5
  -6   4  -9 23.7804 2.55674   1
  -6   4  -9 25.0510 2.09791   3
  -6   4  -9 23.2218 1.86200   2
   6  -4   9 21.2771 1.62176   5
  -7   4  -9 1.22597 1.82898   3
  -7   4  -9 3.66008 2.29639   1
  -7   4  -9 0.62365 1.68920   2
   6   3  -9 12.9532 2.16222   5
  -6  -3   9 12.8567 1.80870   4
  -6  -3   9 15.9673 1.67391   2
   5   3  -9 22.6015 2.01380   5
   5   3  -9 21.7851 1.68661   4
  -5  -3   9 21.3562 1.62325   2
  -5  -3   9 20.9245 1.66236   4
   4   3  -9 35.9855 2.45240   5
   4   3  -9 36.8618 2.26265   4
   4   3  -9 38.4692 2.47274   1
  -4  -3   9 33.3726 2.00369   2
  -4  -3   9 35.0125 2.11911   4
  -4  -3   9 32.8857 2.21236   5
   3   3  -9 56.5068 2.46835   5
   3   3  -9 53.3200 2.61027   1
   3   3  -9 54.8897 2.38853   2
   3   3  -9 50.6113 2.29203   4
  -3  -3   9 54.3899 2.34313   5
  -3  -3   9 55.4122 2.16356   2
  -3  -3   9 49.1443 2.20514   4
   2   3  -9 161.059 4.65335   4
   2   3  -9 160.361 4.83667   5
   2   3  -9 162.200 5.29919   1
   2   3  -9 162.709 4.65254   4
   2   3  -9 170.389 4.81150   2
  -2  -3   9 171.100 4.73897   2
  -2  -3   9 162.939 4.79703   5
  -2  -3   9 161.384 4.61653   4
   1   3  -9 0.33517 0.77932   2
   1   3  -9 1.18608 0.86291   5
   1   3  -9 0.99398 0.94429   1
   1   3  -9 1.93570 0.78996   4
   1   3  -9 0.71293 0.85740   3
  -1  -3   9 2.66792 0.69135   4
  -1  -3   9 1.32843 0.71111   5
  -1  -3   9 1.11854 0.64114   2
   0   3  -9 228.195 6.42648   3
   0   3  -9 233.910 6.17533   4
   0   3  -9 234.192 7.11990   1
   0   3  -9 231.839 6.37618   5
   0  -3   9 226.508 6.36367   5
   0  -3   9 227.722 6.30146   2
  -1   3  -9 80.6674 2.60572   3
  -1   3  -9 66.7098 2.39992   2
  -1   3  -9 78.3285 2.55138   5
  -1   3  -9 79.2618 2.97551   1
  -1   3  -9 79.1453 2.44328   4
   1  -3   9 79.0067 2.58720   5
   1  -3   9 78.9844 2.38082   2
  -2   3  -9 35.1053 1.65393   2
  -2   3  -9 37.3342 1.61958   4
  -2   3  -9 36.8139 1.73715   5
  -2   3  -9 39.1601 2.21730   1
  -2   3  -9 35.6318 1.71317   3
   2  -3   9 37.6827 1.51903   4
   2  -3   9 33.1766 1.68427   5
  -3   3  -9 29.1949 1.65781   2
  -3   3  -9 30.1325 1.76267   3
  -3   3  -9 29.5094 1.85708   5
  -3   3  -9 33.5071 2.30325   1
  -3   3  -9 29.6276 1.69124   4
   3  -3   9 29.6704 1.78438   5
   3  -3   9 30.5407 1.43765   4
  -4   3  -9 4.50158 1.43559   1
  -4   3  -9 3.53621 1.13761   3
  -4   3  -9 6.12850 1.03288   2
  -4   3  -9 5.35131 1.09145   4
   4  -3   9 4.12803 1.07791   5
  -5   3  -9 2.80871 1.25753   4
  -5   3  -9 -1.1084 1.25446   3
  -5   3  -9 2.90683 1.59990   1
  -5   3  -9 -0.2179 1.12778   2
   5  -3   9 1.85389 1.19430   5
  -6   3  -9 -0.3929 1.49402   3
  -6   3  -9 0.16887 1.45097   4
  -6   3  -9 2.06368 1.94985   1
  -6   3  -9 3.02442 1.37756   2
   6  -3   9 2.76610 1.52246   5
  -7   3  -9 -1.3431 1.58794   2
  -7   3  -9 1.63421 2.22561   1
  -7   3  -9 1.17010 1.76058   4
   7  -3   9 -1.0547 1.72350   5
   6   2  -9 3.13912 1.78929   5
  -6  -2   9 1.62130 1.46991   4
  -6  -2   9 4.65053 1.43503   2
   5   2  -9 61.8182 3.30663   1
   5   2  -9 56.4510 3.00602   5
  -5  -2   9 57.5855 2.73353   4
  -5  -2   9 61.8338 2.66644   2
   4   2  -9 6.67565 1.10216   4
   4   2  -9 5.15603 1.28099   5
   4   2  -9 5.32347 1.35444   5
   4   2  -9 5.89869 1.40826   1
  -4  -2   9 7.12778 1.09667   2
  -4  -2   9 7.76714 1.07404   4
   3   2  -9 19.5779 1.43982   5
   3   2  -9 22.9613 1.32890   4
   3   2  -9 22.0171 1.60168   1
  -3  -2   9 21.4163 1.39704   5
  -3  -2   9 22.6535 1.53485   4
  -3  -2   9 22.0881 1.48104   2
   2   2  -9 223.796 6.20736   5
   2   2  -9 226.105 6.00774   4
   2   2  -9 225.099 6.91451   1
   2   2  -9 223.817 6.17321   2
  -2  -2   9 226.795 6.04793   4
  -2  -2   9 233.673 6.25275   5
  -2  -2   9 201.234 6.15674   2
   1   2  -9 71.6485 2.31703   2
   1   2  -9 65.9757 2.38816   3
   1   2  -9 68.8118 2.69452   1
   1   2  -9 68.4074 2.42342   5
  -1  -2   9 67.9408 2.34574   5
  -1  -2   9 69.0355 2.24298   4
   0   2  -9 250.587 7.53356   1
   0   2  -9 243.393 6.72324   2
   0   2  -9 251.867 6.53039   4
   0   2  -9 244.492 6.72712   5
   0  -2   9 240.954 6.74675   5
   0  -2   9 244.985 6.54854   4
   0  -2   9 247.376 6.80264   3
   0  -2   9 249.953 6.74373   2
  -1   2  -9 -0.0314 0.79434   1
  -1   2  -9 0.41763 0.62831   3
  -1   2  -9 0.34805 0.59062   4
  -1   2  -9 0.46828 0.57975   2
  -1   2  -9 -0.8470 0.61152   5
   1  -2   9 -0.2203 0.12479   3
   1  -2   9 0.02238 0.59463   5
   1  -2   9 0.08634 0.59415   4
   1  -2   9 -0.6296 0.54817   2
  -2   2  -9 165.369 4.50446   4
  -2   2  -9 166.530 4.66467   5
  -2   2  -9 162.140 4.67503   3
   2  -2   9 162.912 4.61250   2
   2  -2   9 162.985 4.83150   3
   2  -2   9 161.262 4.70881   5
  -3   2  -9 24.7172 1.65245   5
  -3   2  -9 24.9962 1.51218   4
  -3   2  -9 25.4939 1.99149   1
  -3   2  -9 26.0064 1.51249   3
  -3   2  -9 26.2077 1.47233   2
   3  -2   9 24.6720 1.46132   4
   3  -2   9 24.0754 1.60801   5
   3  -2   9 27.0463 1.36354   2
  -4   2  -9 16.0372 1.21283   2
  -4   2  -9 15.0261 1.36452   3
  -4   2  -9 14.1954 1.36582   5
  -4   2  -9 17.7492 1.32293   4
  -4   2  -9 15.6025 1.58898   1
   4  -2   9 18.0935 1.18374   4
   4  -2   9 16.4014 1.28568   5
  -5   2  -9 139.448 5.12616   1
  -5   2  -9 137.324 4.45635   3
  -5   2  -9 143.987 4.35679   2
  -5   2  -9 142.962 4.32324   4
   5  -2   9 135.048 4.01488   4
   5  -2   9 133.144 4.43795   5
  -6   2  -9 -0.1862 1.30468   4
  -6   2  -9 0.31015 1.29259   2
  -6   2  -9 0.05325 1.74345   1
   6  -2   9 2.86446 1.50217   5
  -7   2  -9 1.55830 1.52286   2
  -7   2  -9 4.05097 2.07749   1
  -7   2  -9 0.35084 1.59923   4
   7  -2   9 -0.8644 1.73961   5
   6   1  -9 6.10968 2.16238   1
   6   1  -9 4.96048 1.56342   5
  -6  -1   9 6.64407 1.49657   2
   5   1  -9 43.0734 3.03691   1
   5   1  -9 41.9475 2.51299   5
  -5  -1   9 40.9641 2.29168   2
  -5  -1   9 38.0814 2.29963   4
   4   1  -9 64.3318 3.12517   1
   4   1  -9 64.5691 2.67329   5
  -4  -1   9 68.8559 2.52107   4
  -4  -1   9 65.4382 2.57055   2
   3   1  -9 227.976 6.42064   5
   3   1  -9 229.664 7.17514   1
  -3  -1   9 228.095 6.40185   2
  -3  -1   9 229.362 6.22848   4
   2   1  -9 0.54462 0.74434   4
   2   1  -9 0.35476 0.98648   1
   2   1  -9 0.30863 0.77085   5
  -2  -1   9 0.23820 0.65375   2
  -2  -1   9 0.57415 0.61153   4
  -2  -1   9 0.55742 0.66748   5
   1   1  -9 488.001 12.7907   4
   1   1  -9 488.599 13.1886   2
   1   1  -9 501.912 13.1454   5
   1   1  -9 503.167 14.6462   1
  -1  -1   9 503.166 13.3149   2
  -1  -1   9 502.788 13.2054   5
  -1  -1   9 507.588 12.8792   4
  -1  -1   9 503.913 13.2361   3
   0   1  -9 65.1935 2.22983   5
   0   1  -9 67.1884 2.10700   2
   0   1  -9 66.9776 2.08679   4
   0   1  -9 71.3654 2.27506   3
   0   1  -9 68.9450 2.64202   1
   0  -1   9 67.9441 2.18476   2
   0  -1   9 67.0102 2.24859   5
   0  -1   9 67.3020 2.27804   3
   0  -1   9 67.4554 2.13258   4
  -1   1  -9 189.093 5.21138   2
  -1   1  -9 193.433 5.07765   4
  -1   1  -9 191.611 5.27587   3
  -1   1  -9 191.197 5.25425   5
   1  -1   9 189.341 5.12504   4
   1  -1   9 192.372 5.36322   3
   1  -1   9 185.147 5.29523   5
  -2   1  -9 148.234 4.26903   2
  -2   1  -9 153.187 4.17544   4
  -2   1  -9 151.375 4.32038   5
  -2   1  -9 153.668 4.90253   1
   2  -1   9 155.948 4.43974   3
   2  -1   9 153.568 4.23773   4
   2  -1   9 152.300 4.34971   2
   2  -1   9 149.144 4.37906   5
  -3   1  -9 10.7440 1.19612   1
  -3   1  -9 9.58295 0.98993   5
  -3   1  -9 11.0157 0.87790   2
  -3   1  -9 11.6475 0.91856   4
  -3   1  -9 10.6732 0.99695   3
   3  -1   9 8.91157 0.93316   4
   3  -1   9 10.1512 0.93390   2
   3  -1   9 12.8623 1.11863   5
   3  -1   9 10.3124 1.06314   3
  -4   1  -9 15.3183 1.57181   1
  -4   1  -9 14.5811 1.30292   5
  -4   1  -9 16.5752 1.32181   3
  -4   1  -9 14.9090 1.10896   2
  -4   1  -9 16.0304 1.22491   4
   4  -1   9 15.2590 1.18876   4
   4  -1   9 15.8146 1.19009   2
   4  -1   9 16.9535 1.35162   5
  -5   1  -9 13.7934 1.25709   2
  -5   1  -9 13.6827 1.37234   4
  -5   1  -9 13.1799 1.44693   5
  -5   1  -9 13.9431 1.70568   1
   5  -1   9 14.2024 1.13020   2
   5  -1   9 12.9837 1.48924   5
   5  -1   9 15.1475 1.31194   4
  -6   1  -9 10.3726 1.95191   1
  -6   1  -9 14.1042 1.56152   4
  -6   1  -9 13.2444 1.42327   2
   6  -1   9 10.3352 1.36144   4
   6  -1   9 10.5366 1.73522   5
  -7   1  -9 0.96982 1.51487   4
  -7   1  -9 0.84703 1.88333   1
  -7   1  -9 -1.5088 1.39276   2
   7  -1   9 -0.1931 1.87908   5
   6   0  -9 12.4523 2.33857   1
  -6   0   9 14.4421 1.60906   2
   5   0  -9 -0.6974 1.08071   5
   5   0  -9 0.56527 1.69091   1
  -5   0   9 0.05344 1.08463   2
   4   0  -9 56.5504 2.40246   5
   4   0  -9 65.4924 3.13462   1
  -4   0   9 64.6362 2.43414   2
   3   0  -9 62.4520 2.90557   1
   3   0  -9 61.1393 2.29347   5
  -3   0   9 66.1838 2.25985   2
  -3   0   9 63.2743 2.20593   4
   2   0  -9 177.164 5.63207   1
  -2   0   9 176.778 4.87802   2
  -2   0   9 168.425 4.73968   4
   1   0  -9 317.810 9.40454   1
  -1   0   9 308.987 8.15772   4
  -1   0   9 316.392 8.43069   2
  -1   0   9 313.268 8.40066   5
  -1   0   9 309.998 8.45047   3
   0   0  -9 6.69541 0.53643   4
   0   0  -9 6.43239 0.68910   5
   0   0  -9 8.47984 0.60395   4
   0   0  -9 3.90512 0.74528   1
   0   0   9 6.70984 0.68575   5
   0   0   9 7.99813 0.66574   4
   0   0   9 6.66789 0.67717   2
   0   0   9 6.46820 0.75421   3
  -1   0  -9 285.728 7.72210   2
  -1   0  -9 294.434 8.74431   1
  -1   0  -9 291.824 7.52508   4
  -1   0  -9 291.265 7.76799   5
   1   0   9 298.065 7.88631   2
   1   0   9 295.930 7.84972   5
   1   0   9 287.002 7.88492   3
   1   0   9 284.672 7.61402   4
  -2   0  -9 146.398 4.05637   3
  -2   0  -9 135.876 4.56878   1
  -2   0  -9 137.594 3.91880   2
  -2   0  -9 143.775 4.03660   5
   2   0   9 142.060 4.10851   5
   2   0   9 139.420 4.16518   3
   2   0   9 142.956 4.08707   2
   2   0   9 143.031 3.97588   4
  -3   0  -9 52.1053 2.00471   5
  -3   0  -9 50.8897 2.34721   1
  -3   0  -9 49.4519 1.75978   2
   3   0   9 49.1547 1.95896   4
   3   0   9 46.6235 1.98757   5
   3   0   9 48.0671 2.07501   3
  -4   0  -9 608.649 17.5163   1
  -4   0  -9 596.201 15.3919   4
  -4   0  -9 615.242 15.8943   2
  -4   0  -9 612.979 15.8362   5
   4   0   9 579.762 15.4886   4
   4   0   9 576.903 15.8571   5
   4   0   9 593.593 16.0042   2
  -5   0  -9 19.9751 1.79133   1
  -5   0  -9 23.9287 1.68189   2
  -5   0  -9 19.8406 1.40047   4
  -5   0  -9 21.8470 1.61577   5
   5   0   9 20.7974 1.51010   2
   5   0   9 24.3024 1.66964   5
   5   0   9 19.1227 1.50796   4
  -6   0  -9 23.2364 2.06243   1
  -6   0  -9 23.1585 1.72666   4
  -6   0  -9 21.8506 1.55970   2
  -6   0  -9 18.3950 1.77085   5
   6   0   9 21.8367 1.76764   4
   6   0   9 23.5051 1.96316   5
  -7   0  -9 -0.2959 1.79950   1
  -7   0  -9 0.02156 1.35427   2
  -7   0  -9 -0.1631 1.51097   4
   7   0   9 0.07149 1.63412   4
   7   0   9 -2.5725 1.74188   5
   6  -1  -9 1.22123 2.19231   1
  -6   1   9 2.00152 1.32372   2
   5  -1  -9 11.7427 2.09246   1
  -5   1   9 11.6857 1.29664   2
   4  -1  -9 33.2490 2.62618   1
  -4   1   9 33.0483 1.78467   2
   3  -1  -9 3.80142 1.22481   1
  -3   1   9 3.77705 0.71730   2
  -2   1   9 119.418 3.38894   2
  -2   1   9 116.779 3.54213   3
   1  -1  -9 76.2998 2.24996   5
   1  -1  -9 74.4648 2.20354   5
  -1   1   9 76.9392 2.29716   2
  -1   1   9 77.4482 2.49482   3
  -1   1   9 77.9163 2.26321   4
   0  -1  -9 179.006 5.06033   5
   0  -1  -9 185.084 5.07187   5
   0  -1  -9 193.670 5.90876   1
   0   1   9 185.093 5.01326   4
   0   1   9 196.308 5.20723   5
   0   1   9 190.851 5.16129   2
   0   1   9 190.279 5.25582   3
  -1  -1  -9 282.123 8.54571   1
   1   1   9 289.336 7.69651   2
   1   1   9 284.139 7.72462   3
   1   1   9 280.579 7.43768   4
   1   1   9 285.886 7.65099   5
  -2  -1  -9 36.0510 1.28109   4
  -2  -1  -9 34.1631 1.47297   5
  -2  -1  -9 39.1239 1.89587   1
   2   1   9 37.5988 1.54404   4
   2   1   9 35.9853 1.55867   5
   2   1   9 35.6155 1.64097   3
   2   1   9 36.1170 1.60286   2
  -3  -1  -9 34.9805 1.66978   5
  -3  -1  -9 37.0550 1.47166   4
  -3  -1  -9 35.5914 1.29006   2
  -3  -1  -9 39.2883 1.97897   1
   3   1   9 36.6777 1.77156   5
   3   1   9 35.4877 1.82827   2
   3   1   9 35.2813 1.79508   3
   3   1   9 35.3217 1.71787   4
  -4  -1  -9 30.8372 1.82951   5
  -4  -1  -9 33.6319 1.56042   4
  -4  -1  -9 31.0465 2.05824   1
  -4  -1  -9 31.5142 1.42248   2
   4   1   9 29.6806 1.86647   4
   4   1   9 31.6078 1.95291   5
   4   1   9 30.6627 2.01575   3
   4   1   9 32.8359 1.94834   2
  -5  -1  -9 107.536 4.02372   1
  -5  -1  -9 111.883 3.78462   5
  -5  -1  -9 107.715 3.39836   4
  -5  -1  -9 110.755 3.33190   2
   5   1   9 105.588 3.86115   5
   5   1   9 104.611 3.65395   4
   5   1   9 108.599 3.76256   2
  -6  -1  -9 5.55267 1.53034   1
  -6  -1  -9 5.86231 1.29761   4
  -6  -1  -9 5.55626 1.56109   5
  -6  -1  -9 4.26933 1.05103   2
   6   1   9 7.26709 1.68306   5
   6   1   9 7.42812 1.54061   2
   6   1   9 6.99654 1.58935   4
  -7  -1  -9 0.79400 1.19103   2
  -7  -1  -9 2.28820 1.73853   5
  -7  -1  -9 0.66357 1.51103   4
   7   1   9 0.12005 1.84174   4
   7   1   9 1.70308 1.91022   5
   6  -2  -9 0.63917 2.25826   1
  -6   2   9 1.82374 2.03388   1
   5  -2  -9 31.5931 2.60388   1
   4  -2  -9 9.24611 1.72727   1
   3  -2  -9 99.9535 3.90035   1
   2  -2  -9 182.877 5.95037   1
  -2   2   9 182.596 5.14756   3
   1  -2  -9 7.71151 1.15472   1
   0  -2  -9 231.990 7.00956   1
   0   2   9 215.435 6.10753   2
   0   2   9 237.375 6.24216   3
  -1  -2  -9 49.5647 2.17259   1
  -1  -2  -9 49.5110 1.55704   5
  -1  -2  -9 46.7569 1.54437   5
   1   2   9 46.0014 1.81453   3
   1   2   9 47.1044 1.63950   4
   1   2   9 44.9222 1.68851   2
  -2  -2  -9 68.9969 2.58458   1
   2   2   9 64.3404 2.29855   2
   2   2   9 64.4718 2.31897   3
   2   2   9 62.6267 2.15312   4
  -3  -2  -9 185.387 5.11827   5
  -3  -2  -9 186.190 5.77178   1
   3   2   9 175.039 5.33840   2
   3   2   9 189.693 5.40008   3
   3   2   9 186.637 5.33303   5
   3   2   9 183.224 5.17500   4
  -4  -2  -9 9.05723 1.14347   1
  -4  -2  -9 11.1449 0.83038   4
  -4  -2  -9 10.2064 1.09572   5
   4   2   9 12.4918 1.36569   3
   4   2   9 8.53001 1.16324   5
   4   2   9 11.1800 1.26901   4
   4   2   9 8.77295 1.27750   2
  -5  -2  -9 46.6532 2.45635   1
  -5  -2  -9 50.2467 2.02415   4
  -5  -2  -9 48.2162 2.44567   5
   5   2   9 48.1130 2.59459   5
   5   2   9 45.0997 2.60193   2
   5   2   9 43.9197 2.51748   4
  -6  -2  -9 2.97486 1.22008   4
  -6  -2  -9 0.96435 1.41297   5
   6   2   9 0.53261 1.61331   4
   6   2   9 2.10346 1.63749   5
   6   2   9 2.45339 1.61566   2
  -7  -2  -9 2.03530 1.45346   4
  -7  -2  -9 0.23543 1.77718   5
   7   2   9 0.41018 1.95291   5
   7   2   9 1.76500 1.91986   4
   7   2   9 0.27953 1.78297   2
   6  -3  -9 -0.7146 2.45876   1
  -6   3   9 -1.1164 2.11718   1
   5  -3  -9 4.87986 2.11099   1
   4  -3  -9 4.42646 1.82659   1
   3  -3  -9 17.5426 1.77551   1
   2  -3  -9 1.85824 1.18851   1
  -2   3   9 2.54888 0.72385   3
   1  -3  -9 100.667 3.68951   1
  -1   3   9 97.6280 2.96114   3
  -1  -3  -9 98.6691 3.51117   1
  -2  -3  -9 22.2348 1.66564   1
   2   3   9 20.0130 1.36137   2
   2   3   9 20.4318 1.49755   3
  -3  -3  -9 32.0273 1.49937   5
  -3  -3  -9 36.3463 1.91463   1
   3   3   9 30.2453 1.88457   2
   3   3   9 29.0620 1.87974   3
   3   3   9 28.7592 1.68208   4
  -4  -3  -9 27.7480 1.64436   5
   4   3   9 23.4388 1.67058   2
   4   3   9 27.6832 1.93772   4
   4   3   9 27.9529 1.83425   3
  -5  -3  -9 2.40824 1.16437   5
   5   3   9 4.49785 1.42360   2
   5   3   9 1.02130 1.45623   3
   5   3   9 -0.5315 1.32884   4
  -6  -3  -9 -1.6031 1.42355   5
  -6  -3  -9 -1.4822 0.95983   4
   6   3   9 0.24190 1.70400   2
   6   3   9 0.30825 1.66711   4
  -7  -3  -9 -1.6306 1.75761   5
  -7  -3  -9 -0.2135 1.23460   4
   7   3   9 1.71754 1.93245   2
   7   3   9 0.77397 2.07463   4
   6  -4  -9 4.86156 2.74020   1
  -6   4   9 3.25478 2.22464   1
   5  -4  -9 11.7885 2.45260   1
  -5   4   9 10.2900 2.12127   1
   4  -4  -9 44.2113 3.54620   1
   3  -4  -9 39.7478 3.02369   1
   2  -4  -9 8.62188 1.52404   1
  -2   4   9 9.63825 0.91124   3
   1  -4  -9 85.2850 3.47552   1
  -1   4   9 84.9867 2.62227   3
   0  -4  -9 5.19930 1.21245   1
   0   4   9 5.76783 0.76003   3
  -1  -4  -9 171.800 5.31627   1
   1   4   9 155.703 4.63954   3
  -2  -4  -9 0.70394 0.93361   1
   2   4   9 -0.1085 0.81608   3
   3   4   9 80.5557 2.99328   3
   3   4   9 81.6509 2.89868   2
  -4  -4  -9 20.5187 1.49835   5
   4   4   9 24.9188 1.81411   3
   4   4   9 16.6647 1.58134   2
  -5  -4  -9 20.2201 1.44982   5
   5   4   9 15.6673 1.64224   4
   5   4   9 21.0442 1.99953   3
   5   4   9 18.5737 1.85639   2
  -6  -4  -9 2.86675 1.46159   5
   6   4   9 1.63473 1.71716   4
   6   4   9 2.69958 1.85633   2
  -7  -4  -9 -0.1342 1.72945   5
   7   4   9 5.45523 2.05422   4
   7   4   9 2.02028 2.06830   2
   5  -5  -9 -2.4284 2.35464   1
  -5   5   9 -1.2768 2.05561   1
   4  -5  -9 6.34597 2.19577   1
   3  -5  -9 -0.8016 1.82305   1
   2  -5  -9 28.8799 2.24954   1
  -2   5   9 30.7747 1.49158   3
   1  -5  -9 3.87105 1.38589   1
  -1   5   9 2.68122 0.69450   3
   0  -5  -9 13.3647 1.49398   1
   0   5   9 14.3172 0.97527   3
  -1  -5  -9 26.4063 2.09955   1
   1   5   9 25.9614 1.50042   3
   2   5   9 15.4329 1.25008   3
   3   5   9 2.01718 1.14540   3
   4   5   9 0.03158 1.31854   3
   4   5   9 0.91888 1.28989   2
  -5  -5  -9 2.90241 1.08471   5
   5   5   9 3.85823 1.66914   2
   5   5   9 3.78645 1.68059   3
  -6  -5  -9 -0.7857 1.35470   5
   6   5   9 -1.7039 1.95407   2
   6   5   9 1.16847 1.79014   4
   5  -6  -9 1.74813 2.81726   1
  -5   6   9 -0.8581 2.23289   1
   4  -6  -9 2.57310 2.31342   1
  -4   6   9 1.73002 1.87627   1
   3  -6  -9 9.00361 2.22574   1
   2  -6  -9 8.58983 1.94113   1
  -2   6   9 9.48434 0.91054   3
   1  -6  -9 8.20513 1.67902   1
  -1   6   9 3.27716 0.76352   3
   0  -6  -9 20.0830 1.78529   1
   0   6   9 19.7506 1.35072   3
   1   6   9 0.70096 0.89450   3
   2   6   9 57.3532 2.40839   3
   3   6   9 19.8464 1.63031   3
   4   6   9 8.65673 1.55008   3
   4   6   9 6.27707 1.49954   2
   5   6   9 -1.4183 1.65994   3
   5   6   9 -1.3473 1.65642   2
   6   6   9 -0.9658 2.04191   2
   6   6   9 1.72137 2.01046   3
   4  -7  -9 -0.1722 2.67389   1
  -4   7   9 -1.0438 2.09178   1
   3  -7  -9 1.13246 2.30218   1
  -3   7   9 1.64255 1.84815   1
   2  -7  -9 -1.1540 1.92312   1
   1  -7  -9 2.06737 1.75544   1
   0   7   9 -0.7514 0.84174   3
   1   7   9 4.05902 1.06679   3
   2   7   9 2.01859 1.13146   3
   3   7   9 -1.6013 1.23700   3
   4   7   9 1.68044 1.56739   3
   5   7   9 0.09829 1.77093   3
   5   7   9 1.94194 1.79875   2
   3  -8  -9 2.86460 2.53319   1
  -3   8   9 -0.3934 1.92756   1
   0   8   9 -0.8018 0.96627   3
   1   8   9 16.9828 1.42443   3
   2   8   9 1.44403 1.23533   3
   3   8   9 0.48131 1.37225   3
   4   8   9 -2.0724 1.56383   3
   1   9   9 3.39311 1.31735   3
   2   9   9 -0.7161 1.35793   3
   3   9   9 1.23685 1.53232   3
   1   9 -10 -0.5100 1.74873   2
   1   9 -10 -0.4070 1.90564   3
   0   9 -10 5.66333 1.92567   3
   0   9 -10 6.74577 1.74826   2
  -1   9 -10 -0.2963 1.81447   3
  -1   9 -10 -0.1542 1.50545   2
   3   8 -10 4.23612 1.91289   2
   3   8 -10 1.47933 1.90092   4
   3   8 -10 3.54836 1.79424   4
  -3  -8  10 2.14181 1.66009   5
   2   8 -10 -0.2208 1.79283   2
  -2  -8  10 2.28870 1.48745   5
   1   8 -10 1.11665 1.58048   2
   1   8 -10 -1.6046 1.62208   3
  -1  -8  10 -0.3795 1.22909   5
   0   8 -10 -0.6660 1.39277   2
   0   8 -10 0.54017 1.67333   3
  -1   8 -10 0.53021 1.65468   3
  -1   8 -10 -0.3311 1.35384   2
  -2   8 -10 -0.7359 1.59132   3
  -2   8 -10 1.74414 1.42221   2
  -2   8 -10 0.20184 1.78694   1
  -3   8 -10 0.58966 1.64316   3
  -3   8 -10 -0.5863 1.97379   1
  -3   8 -10 0.24733 1.49861   2
   4   7 -10 4.96935 2.07656   4
   4   7 -10 4.86455 2.02393   2
  -4  -7  10 3.61641 1.81781   5
   3   7 -10 -0.7344 1.67497   2
   3   7 -10 -1.0531 1.63342   4
  -3  -7  10 -2.0255 1.52450   5
   2   7 -10 1.05284 1.50318   2
   2   7 -10 1.57423 1.44906   4
  -2  -7  10 5.18942 1.43220   5
   1   7 -10 15.4206 1.87835   3
   1   7 -10 16.9732 1.65016   4
   1   7 -10 17.4780 1.69678   2
  -1  -7  10 18.8820 1.56072   5
   0   7 -10 -0.9058 1.48111   3
   0   7 -10 0.49912 1.24271   2
   0  -7  10 1.97198 1.11593   5
  -1   7 -10 54.7133 2.68953   2
  -1   7 -10 54.3849 3.08256   1
  -1   7 -10 56.9884 2.88525   3
  -2   7 -10 -1.4999 1.58557   1
  -2   7 -10 -2.3939 1.39806   3
  -2   7 -10 -0.8473 1.19986   2
  -3   7 -10 8.30442 1.50064   2
  -3   7 -10 7.36874 1.64675   3
  -3   7 -10 8.83265 1.94286   1
  -4   7 -10 1.29574 1.62037   3
  -4   7 -10 -0.7758 2.13373   1
  -4   7 -10 -0.0554 1.45803   2
   5   6 -10 6.26404 2.17245   5
   5   6 -10 4.87156 2.12027   4
   5   6 -10 8.89183 2.28881   5
  -5  -6  10 2.25956 1.86079   5
  -5  -6  10 5.66820 1.60710   4
   4   6 -10 8.28819 1.96907   2
   4   6 -10 10.3031 2.00339   4
  -4  -6  10 12.8392 1.50997   4
  -4  -6  10 12.1918 1.82751   5
   3   6 -10 21.2089 1.87756   4
   3   6 -10 22.3351 1.94115   2
  -3  -6  10 22.1035 1.49226   4
  -3  -6  10 24.4017 1.97095   5
   2   6 -10 2.53332 1.32108   2
   2   6 -10 3.92957 1.29898   4
  -2  -6  10 1.04425 1.27792   5
   1   6 -10 -1.3485 1.32125   3
   1   6 -10 0.77985 1.20136   2
   1   6 -10 2.22216 1.15352   4
  -1  -6  10 -0.0987 1.08940   5
   0   6 -10 6.98123 1.27402   4
   0   6 -10 4.96578 1.44923   3
   0   6 -10 6.18558 1.16809   2
   0   6 -10 5.60923 1.38971   1
   0  -6  10 8.02719 1.15349   5
  -1   6 -10 7.59914 1.49417   1
  -1   6 -10 7.83444 1.18386   2
  -1   6 -10 7.17898 1.42751   3
   1  -6  10 7.36468 1.09326   5
  -2   6 -10 2.06748 1.10982   2
  -2   6 -10 -0.0998 1.27910   3
  -2   6 -10 -0.2442 1.50049   1
   2  -6  10 2.70090 1.04579   5
  -3   6 -10 24.7079 2.16238   1
  -3   6 -10 22.2030 1.83535   3
  -3   6 -10 21.1002 1.59582   2
  -4   6 -10 1.18148 1.95156   1
  -4   6 -10 -0.0513 1.33584   2
  -4   6 -10 -0.5507 1.41920   3
  -5   6 -10 6.02492 2.40097   1
  -5   6 -10 6.93088 1.74086   3
  -5   6 -10 6.86331 1.67145   2
   5   5 -10 3.62655 1.99643   5
   5   5 -10 4.65635 1.95265   4
   5   5 -10 2.45363 1.95931   5
  -5  -5  10 2.59389 1.66825   5
  -5  -5  10 2.27118 1.59942   4
   4   5 -10 -0.0196 1.64748   4
   4   5 -10 0.20138 1.66279   2
   4   5 -10 1.42469 1.69377   5
  -4  -5  10 0.22140 1.48777   5
  -4  -5  10 1.93917 1.30869   4
   3   5 -10 40.4793 2.50663   4
   3   5 -10 42.4300 2.73330   5
   3   5 -10 39.3429 2.59875   2
  -3  -5  10 38.6581 2.47285   5
  -3  -5  10 41.8345 2.18955   4
   2   5 -10 11.0087 1.42990   1
   2   5 -10 11.3649 1.43044   2
   2   5 -10 10.0068 1.46960   5
   2   5 -10 10.7885 1.34574   4
  -2  -5  10 12.2326 1.36011   5
  -2  -5  10 13.3103 1.15617   4
   1   5 -10 2.32675 1.11909   2
   1   5 -10 4.35262 1.08661   4
   1   5 -10 3.41985 1.22199   1
   1   5 -10 2.48464 1.24178   3
  -1  -5  10 5.92167 1.13239   5
  -1  -5  10 2.83290 0.86175   4
   0   5 -10 134.075 4.28378   3
   0   5 -10 133.386 4.04300   4
   0   5 -10 131.195 4.11951   2
   0   5 -10 132.422 4.65865   1
   0  -5  10 134.062 4.10151   5
   0  -5  10 134.433 3.73461   4
  -1   5 -10 19.8877 1.34285   2
  -1   5 -10 19.8094 1.60567   3
  -1   5 -10 19.1605 1.61524   1
  -1   5 -10 19.4948 1.31287   4
   1  -5  10 17.0021 1.29120   5
  -2   5 -10 49.1509 2.40885   3
  -2   5 -10 45.6599 2.86363   1
  -2   5 -10 50.4700 2.22355   4
  -2   5 -10 53.1395 2.29835   2
   2  -5  10 52.2190 2.19131   5
  -3   5 -10 6.22479 1.17319   2
  -3   5 -10 5.58272 1.31299   3
  -3   5 -10 6.16104 1.65351   1
   3  -5  10 4.89464 1.07136   5
  -4   5 -10 18.5240 1.58300   2
  -4   5 -10 13.1761 2.12257   1
  -4   5 -10 16.1466 1.67383   3
   4  -5  10 13.5285 1.32186   5
  -5   5 -10 5.58878 1.47747   2
  -5   5 -10 9.97144 2.30116   1
  -5   5 -10 5.75868 1.55101   3
  -6   5 -10 8.45248 1.74037   2
  -6   5 -10 7.66626 1.86500   3
  -6   5 -10 9.92766 2.36432   1
   6   4 -10 6.23883 1.75179   4
   6   4 -10 5.76753 2.29472   5
  -6  -4  10 7.17497 1.90311   4
  -6  -4  10 8.78093 1.55982   2
   5   4 -10 13.9083 2.08160   5
   5   4 -10 15.0402 1.91612   4
  -5  -4  10 15.6039 1.54715   2
  -5  -4  10 13.4952 1.81356   5
  -5  -4  10 17.4765 1.75536   4
   4   4 -10 20.0725 1.82350   4
   4   4 -10 19.2896 1.68255   2
   4   4 -10 19.0211 1.93297   5
  -4  -4  10 16.6012 1.63889   5
  -4  -4  10 22.2872 1.52622   2
  -4  -4  10 20.9236 1.58238   4
   3   4 -10 54.3134 2.79564   5
   3   4 -10 60.7825 2.70316   2
   3   4 -10 56.6082 2.58150   4
   3   4 -10 56.0563 2.86633   1
  -3  -4  10 54.7751 2.33351   2
  -3  -4  10 53.0566 2.61661   5
  -3  -4  10 52.9950 2.38109   4
   2   4 -10 0.55982 1.13301   4
   2   4 -10 2.08766 1.11054   2
   2   4 -10 3.46070 1.13296   4
   2   4 -10 2.74869 1.20858   1
   2   4 -10 2.17786 1.15824   5
  -2  -4  10 3.56531 1.01235   5
  -2  -4  10 3.77260 0.88645   2
  -2  -4  10 5.52065 0.96182   4
   1   4 -10 127.874 3.81840   4
   1   4 -10 126.407 3.99784   5
   1   4 -10 127.593 4.37128   1
   1   4 -10 122.094 4.01333   3
   1   4 -10 127.764 3.89885   2
  -1  -4  10 125.104 3.70628   2
  -1  -4  10 120.925 3.90853   5
  -1  -4  10 125.649 3.69096   4
   0   4 -10 131.347 3.97986   2
   0   4 -10 135.388 4.11586   5
   0   4 -10 128.278 4.12786   3
   0   4 -10 135.346 4.57961   1
   0   4 -10 131.228 3.98942   2
   0   4 -10 134.557 3.92526   4
   0  -4  10 133.694 3.77828   2
   0  -4  10 128.904 4.01948   5
   0  -4  10 131.333 3.79678   4
  -1   4 -10 79.9177 2.66385   2
  -1   4 -10 75.7866 3.14202   1
  -1   4 -10 80.4100 2.78463   5
  -1   4 -10 79.9308 2.62132   4
  -1   4 -10 76.1013 2.81086   3
   1  -4  10 77.1566 2.44058   4
   1  -4  10 71.4714 2.68959   5
  -2   4 -10 83.8308 2.83826   2
  -2   4 -10 82.0279 2.94745   3
  -2   4 -10 84.3457 2.80330   4
  -2   4 -10 87.9047 3.49955   1
   2  -4  10 83.7928 2.52701   4
   2  -4  10 81.8885 2.90456   5
  -3   4 -10 5.09055 1.17725   3
  -3   4 -10 6.44474 1.13978   2
  -3   4 -10 5.08572 1.06450   4
  -3   4 -10 4.88798 1.48916   1
   3  -4  10 2.53941 1.02512   5
  -4   4 -10 57.5329 2.57904   2
  -4   4 -10 53.0949 2.66096   3
  -4   4 -10 59.5813 3.33191   1
  -4   4 -10 57.0170 2.56876   4
   4  -4  10 54.6131 2.48480   5
  -5   4 -10 5.99487 1.37723   2
  -5   4 -10 5.23988 1.98734   1
  -5   4 -10 8.27631 1.59271   3
  -5   4 -10 4.39518 1.42221   4
   5  -4  10 3.19939 1.31147   5
  -6   4 -10 2.26966 2.10839   1
  -6   4 -10 0.53260 1.61704   3
  -6   4 -10 2.73667 1.54837   2
   6  -4  10 1.47538 1.42997   5
   6   3 -10 0.51233 1.98934   5
  -6  -3  10 2.64889 1.50456   2
  -6  -3  10 1.14181 1.58121   4
   5   3 -10 -1.6482 1.71676   5
   5   3 -10 0.55438 1.33043   4
  -5  -3  10 -0.7573 1.29300   4
  -5  -3  10 1.62028 1.28455   2
   4   3 -10 45.6225 2.49997   4
   4   3 -10 45.3587 2.75426   5
   4   3 -10 46.0492 2.85611   1
  -4  -3  10 45.3482 2.41293   4
  -4  -3  10 45.1642 2.33006   2
  -4  -3  10 49.2895 2.61254   5
   3   3 -10 8.39104 1.40370   1
   3   3 -10 7.69067 1.17043   2
   3   3 -10 7.11811 1.34737   5
   3   3 -10 7.46169 1.24530   4
  -3  -3  10 6.84029 1.10487   4
  -3  -3  10 7.97145 1.12720   5
  -3  -3  10 6.84308 1.03773   2
   2   3 -10 24.4894 1.56269   5
   2   3 -10 27.8466 2.10811   1
   2   3 -10 23.2319 1.69557   4
   2   3 -10 26.1681 1.78384   2
  -2  -3  10 26.3150 1.60533   2
  -2  -3  10 25.8393 1.63485   4
  -2  -3  10 23.9234 1.71177   5
   1   3 -10 247.198 6.90240   5
   1   3 -10 249.709 6.87794   2
   1   3 -10 240.458 7.62375   1
   1   3 -10 249.326 6.66487   4
  -1  -3  10 248.224 6.83660   2
  -1  -3  10 247.939 6.67032   4
  -1  -3  10 246.954 6.89760   5
   0   3 -10 188.071 6.26154   1
   0   3 -10 199.785 5.56653   2
   0   3 -10 200.509 5.42765   4
   0   3 -10 201.650 5.67415   3
   0   3 -10 200.667 5.62053   5
   0  -3  10 198.154 5.52548   2
   0  -3  10 190.210 5.59864   5
   0  -3  10 199.172 5.40149   4
  -1   3 -10 284.605 8.83021   1
  -1   3 -10 290.897 7.90954   2
  -1   3 -10 287.400 7.95370   3
  -1   3 -10 289.866 7.91988   5
  -1   3 -10 289.738 7.67953   4
   1  -3  10 292.553 7.66743   4
   1  -3  10 292.486 7.86859   2
   1  -3  10 290.408 7.94377   5
  -2   3 -10 3.50263 0.93736   5
  -2   3 -10 1.06060 0.91852   3
  -2   3 -10 2.28683 1.21457   1
  -2   3 -10 1.29867 0.78401   2
  -2   3 -10 1.05688 0.77238   4
   2  -3  10 1.44729 0.63821   2
   2  -3  10 2.58178 0.74377   4
   2  -3  10 2.81837 0.90045   5
  -3   3 -10 78.0000 2.86350   5
  -3   3 -10 77.1327 2.72504   4
  -3   3 -10 78.9956 2.73252   2
  -3   3 -10 76.9715 3.36488   1
  -3   3 -10 79.4740 2.84417   3
   3  -3  10 78.4598 2.53285   4
   3  -3  10 77.6365 2.87675   5
  -4   3 -10 43.7988 2.22097   2
  -4   3 -10 46.3875 2.27773   4
  -4   3 -10 46.4534 3.03816   1
  -4   3 -10 44.8620 2.29308   3
   4  -3  10 44.6693 2.34539   5
  -5   3 -10 32.6676 2.46853   1
  -5   3 -10 34.3415 2.30736   2
  -5   3 -10 37.1709 2.38208   3
  -5   3 -10 32.5800 2.38420   4
   5  -3  10 30.5059 1.97385   5
  -6   3 -10 29.4110 2.62537   1
  -6   3 -10 26.4897 1.88543   2
  -6   3 -10 23.2806 1.98780   4
   6  -3  10 22.9856 2.01224   5
  -7   3 -10 1.50754 2.29706   1
  -7   3 -10 1.13456 1.60125   2
  -7   3 -10 1.61065 1.81325   4
   7  -3  10 2.48562 1.85929   5
   6   2 -10 4.06583 1.81611   5
  -6  -2  10 2.48200 1.53189   4
  -6  -2  10 1.13891 1.51679   2
   5   2 -10 8.82074 1.85164   1
   5   2 -10 9.77401 1.78665   5
  -5  -2  10 8.88302 1.38985   2
  -5  -2  10 9.02555 1.45581   4
   4   2 -10 47.9082 2.65855   5
   4   2 -10 49.5764 2.91696   1
   4   2 -10 39.9407 2.55349   5
  -4  -2  10 48.8658 2.33551   2
  -4  -2  10 52.9786 2.38666   4
   3   2 -10 1.32768 1.00591   4
   3   2 -10 1.62321 1.11405   5
   3   2 -10 1.77255 1.26053   1
  -3  -2  10 1.60958 0.87761   4
  -3  -2  10 1.25792 0.98879   5
  -3  -2  10 1.68960 0.87434   2
   2   2 -10 69.9139 2.53475   5
   2   2 -10 68.2899 2.34831   4
   2   2 -10 67.9027 2.33392   2
   2   2 -10 63.9401 2.91228   1
  -2  -2  10 62.5523 2.35846   2
  -2  -2  10 68.9984 2.37702   4
  -2  -2  10 69.3020 2.48309   5
   1   2 -10 587.978 15.5831   2
   1   2 -10 575.161 17.1574   1
   1   2 -10 595.434 15.4811   5
  -1  -2  10 597.323 15.5196   5
  -1  -2  10 579.038 15.1293   4
   0   2 -10 268.064 7.22047   2
   0   2 -10 266.999 8.10778   1
   0   2 -10 266.061 6.99217   4
   0   2 -10 266.491 7.23546   5
   0  -2  10 267.173 7.26331   5
   0  -2  10 262.445 7.30930   3
   0  -2  10 259.444 7.03361   4
   0  -2  10 256.481 7.22579   2
  -1   2 -10 173.037 4.68742   4
  -1   2 -10 170.573 5.48834   1
  -1   2 -10 175.538 4.81985   2
  -1   2 -10 171.597 4.89063   3
  -1   2 -10 166.904 4.85184   5
   1  -2  10 165.497 4.88836   5
   1  -2  10 169.069 4.72558   4
   1  -2  10 169.551 4.94460   3
   1  -2  10 171.206 4.83274   2
  -2   2 -10 102.845 3.14309   2
  -2   2 -10 105.722 3.25916   5
  -2   2 -10 105.571 3.09402   4
  -2   2 -10 103.380 3.27350   3
   2  -2  10 101.192 3.29282   5
   2  -2  10 99.9198 3.14820   2
   2  -2  10 101.715 3.12442   4
  -3   2 -10 91.9272 3.05096   5
  -3   2 -10 90.0091 2.88635   2
  -3   2 -10 88.7681 2.85947   4
  -3   2 -10 89.0906 3.54385   1
  -3   2 -10 89.3661 3.00494   3
   3  -2  10 85.7583 2.81813   2
   3  -2  10 85.9897 3.03223   5
   3  -2  10 84.4488 2.84102   4
  -4   2 -10 0.90238 0.91519   2
  -4   2 -10 1.46171 1.15609   5
  -4   2 -10 1.14423 1.08422   3
  -4   2 -10 2.50575 1.39632   1
  -4   2 -10 1.75359 0.99641   4
   4  -2  10 2.22967 1.06955   5
   4  -2  10 2.01342 0.96746   4
  -5   2 -10 11.4115 1.38769   4
  -5   2 -10 10.9690 1.85512   1
  -5   2 -10 8.46420 1.24026   2
   5  -2  10 9.48303 1.18737   4
   5  -2  10 8.81716 1.39814   5
  -6   2 -10 11.1463 2.07533   1
  -6   2 -10 9.20084 1.56780   4
  -6   2 -10 10.1297 1.55048   2
   6  -2  10 12.1354 1.73394   5
  -7   2 -10 7.47751 2.23109   1
  -7   2 -10 4.32458 1.68666   4
  -7   2 -10 2.97521 1.57652   2
   7  -2  10 1.87613 1.85167   5
   6   1 -10 1.86196 2.16667   1
   6   1 -10 0.80851 1.53886   5
  -6  -1  10 1.00340 1.43289   2
   5   1 -10 38.6472 2.50442   5
   5   1 -10 38.6754 2.63981   1
  -5  -1  10 39.1196 2.42653   4
  -5  -1  10 38.9040 2.43412   2
   4   1 -10 1.31492 1.43912   1
   4   1 -10 0.74173 1.19071   5
  -4  -1  10 -0.7796 0.99015   2
  -4  -1  10 -0.5177 0.93087   4
   3   1 -10 191.944 5.70904   5
   3   1 -10 197.418 6.45290   1
  -3  -1  10 199.414 5.71064   2
  -3  -1  10 204.280 5.55961   4
   2   1 -10 24.0379 1.61312   5
   2   1 -10 25.1646 2.05978   1
   2   1 -10 24.9981 1.39210   4
  -2  -1  10 24.5651 1.43982   4
  -2  -1  10 27.0501 1.53152   5
  -2  -1  10 23.9551 1.47523   2
   1   1 -10 334.095 9.05133   5
   1   1 -10 341.097 10.1760   1
   1   1 -10 338.662 8.76368   4
  -1  -1  10 337.976 8.86897   4
  -1  -1  10 338.804 9.15862   2
  -1  -1  10 337.232 9.13019   5
  -1  -1  10 337.143 9.15928   3
   0   1 -10 474.134 13.8595   1
   0   1 -10 470.735 12.0618   4
   0   1 -10 471.538 12.4132   5
   0   1 -10 468.752 12.4474   2
   0  -1  10 467.882 12.5207   3
   0  -1  10 473.353 12.5654   2
   0  -1  10 464.731 12.4685   5
   0  -1  10 468.244 12.1565   4
  -1   1 -10 33.2907 1.48505   2
  -1   1 -10 38.5919 1.65816   5
  -1   1 -10 34.3785 1.61514   3
   1  -1  10 35.8243 1.70212   3
   1  -1  10 34.5327 1.64703   5
   1  -1  10 36.4468 1.53452   4
  -2   1 -10 180.837 5.06341   5
  -2   1 -10 179.619 5.71878   1
  -2   1 -10 179.994 4.86861   4
  -2   1 -10 176.866 4.98497   2
   2  -1  10 174.435 5.10710   5
   2  -1  10 185.257 5.11411   2
   2  -1  10 179.980 4.96518   4
   2  -1  10 178.057 5.19911   3
  -3   1 -10 3.69242 0.93310   3
  -3   1 -10 4.65090 0.99094   5
  -3   1 -10 6.36806 0.82997   2
  -3   1 -10 5.71409 0.84362   4
  -3   1 -10 7.28083 1.24027   1
   3  -1  10 3.15797 0.88862   2
   3  -1  10 3.40546 0.94631   5
   3  -1  10 5.31859 0.93245   4
  -4   1 -10 17.4836 1.41765   5
  -4   1 -10 17.2547 1.19126   2
  -4   1 -10 17.2163 1.64297   1
  -4   1 -10 16.8167 1.22921   4
   4  -1  10 16.0238 1.37408   5
   4  -1  10 15.2760 1.26496   2
   4  -1  10 15.7145 1.28170   4
  -5   1 -10 10.2885 1.21129   2
  -5   1 -10 12.0182 1.80375   1
  -5   1 -10 10.6573 1.33329   4
  -5   1 -10 10.4486 1.49727   5
   5  -1  10 10.5913 1.33703   4
   5  -1  10 8.84949 1.49958   5
   5  -1  10 10.1598 1.16221   2
  -6   1 -10 3.03701 1.40442   4
  -6   1 -10 3.23189 1.91897   1
  -6   1 -10 2.47985 1.30079   2
   6  -1  10 1.69264 1.38718   4
   6  -1  10 0.73599 1.62215   5
  -7   1 -10 0.17576 1.58921   4
  -7   1 -10 0.10392 1.98621   1
  -7   1 -10 0.08150 1.47558   2
   7  -1  10 0.57414 1.91764   5
   6   0 -10 10.0581 2.47753   1
  -6   0  10 9.37828 1.57592   2
   5   0 -10 16.9568 2.18575   1
  -5   0  10 19.9949 1.58252   2
   4   0 -10 24.2670 1.99887   1
   4   0 -10 18.9048 1.37020   5
  -4   0  10 23.1079 1.48478   2
   3   0 -10 40.8478 2.60471   1
   3   0 -10 40.9128 1.89291   5
  -3   0  10 38.6264 1.84649   2
   2   0 -10 52.5079 2.62979   1
   2   0 -10 49.1733 1.96123   5
  -2   0  10 49.9060 1.91698   2
  -2   0  10 51.5378 1.88910   4
  -1   0  10 187.005 5.17290   2
  -1   0  10 186.855 5.27420   3
  -1   0  10 179.792 5.00161   4
   0   0 -10 23.5719 1.30735   5
   0   0  10 25.3269 1.42418   3
   0   0  10 25.9673 1.34976   2
   0   0  10 27.0808 1.38069   5
   0   0  10 24.2916 1.25627   4
  -1   0 -10 224.316 5.99514   5
  -1   0 -10 216.680 5.74330   4
  -1   0 -10 220.287 6.80358   1
   1   0  10 217.914 6.06496   5
   1   0  10 221.084 6.08645   2
   1   0  10 215.760 5.87559   4
   1   0  10 218.323 6.13470   3
  -2   0 -10 75.2635 2.30496   4
  -2   0 -10 76.7128 2.29977   2
  -2   0 -10 75.1099 2.48127   5
  -2   0 -10 73.8902 2.26192   2
  -2   0 -10 76.9169 2.92138   1
   2   0  10 75.2154 2.65266   3
   2   0  10 74.3815 2.52019   2
   2   0  10 73.7623 2.58367   5
   2   0  10 74.9296 2.44657   4
  -3   0 -10 46.3730 2.34142   1
  -3   0 -10 44.3985 1.97258   5
  -3   0 -10 43.8985 1.72314   2
  -3   0 -10 43.2513 1.73045   4
   3   0  10 44.1781 1.97418   2
   3   0  10 44.2440 2.00363   5
   3   0  10 43.7664 1.93940   4
   3   0  10 47.3815 2.14001   3
  -4   0 -10 20.7702 1.27347   4
  -4   0 -10 19.0412 1.43336   2
  -4   0 -10 18.7073 1.62311   1
  -4   0 -10 17.8941 1.40714   5
   4   0  10 18.5710 1.42866   2
   4   0  10 21.5297 1.45935   5
   4   0  10 19.4616 1.45767   4
  -5   0 -10 40.0272 2.68001   1
  -5   0 -10 40.7515 2.00667   2
  -5   0 -10 38.0316 2.45866   5
  -5   0 -10 38.9840 2.17157   4
   5   0  10 37.1080 2.43405   5
   5   0  10 38.6510 2.31460   2
   5   0  10 37.5398 2.32449   4
  -6   0 -10 10.8046 1.30358   2
  -6   0 -10 13.5308 1.86201   1
  -6   0 -10 10.4508 1.76027   5
  -6   0 -10 10.1697 1.46687   4
   6   0  10 8.92167 1.70512   5
   6   0  10 10.5026 1.63792   4
  -7   0 -10 1.71529 1.35672   2
  -7   0 -10 1.76506 1.60388   4
  -7   0 -10 3.92858 1.96279   1
   7   0  10 3.12908 1.99138   5
   7   0  10 2.67394 1.75608   4
   6  -1 -10 13.6253 2.58926   1
  -6   1  10 11.1780 1.65753   2
   5  -1 -10 0.30186 1.95646   1
  -5   1  10 -0.2449 1.16017   2
   4  -1 -10 172.679 6.14851   1
  -4   1  10 181.619 5.21392   2
   3  -1 -10 8.68692 1.52548   1
  -3   1  10 7.66725 0.90228   2
   2  -1 -10 295.056 8.95321   1
  -2   1  10 288.790 7.87057   2
  -2   1  10 288.240 7.96176   3
   1  -1 -10 236.678 6.37432   5
  -1   1  10 237.620 6.62463   3
  -1   1  10 243.786 6.51922   2
   0  -1 -10 171.235 5.35686   1
   0  -1 -10 164.877 4.52797   5
   0   1  10 165.873 4.62634   2
   0   1  10 162.356 4.50072   4
   0   1  10 163.597 4.74132   3
  -1  -1 -10 203.136 6.31411   1
   1   1  10 196.421 5.58708   2
   1   1  10 198.711 5.68391   3
   1   1  10 206.234 5.61889   5
   1   1  10 201.792 5.41947   4
  -2  -1 -10 2.49057 0.76143   5
  -2  -1 -10 1.08207 0.95868   1
  -2  -1 -10 1.74057 0.51290   4
   2   1  10 1.96369 0.68458   4
   2   1  10 2.62991 0.76038   5
   2   1  10 1.39196 0.77500   3
   2   1  10 1.51787 0.74701   2
  -3  -1 -10 85.6138 3.17668   1
  -3  -1 -10 80.5483 2.70234   5
  -3  -1 -10 83.8850 2.46982   4
   3   1  10 81.6907 2.84457   5
   3   1  10 84.7961 2.95770   3
   3   1  10 75.9310 2.84169   2
   3   1  10 79.9488 2.76244   4
  -4  -1 -10 12.4323 1.19672   5
  -4  -1 -10 11.5798 1.36442   1
  -4  -1 -10 10.3114 0.83652   2
  -4  -1 -10 10.2138 0.96808   4
   4   1  10 10.5895 1.20337   2
   4   1  10 9.18336 1.20824   5
   4   1  10 8.11126 1.15194   4
   4   1  10 12.6323 1.40777   3
  -5  -1 -10 34.7700 1.92004   4
  -5  -1 -10 28.5626 1.85208   5
  -5  -1 -10 29.1304 2.40627   1
  -5  -1 -10 33.1496 1.66857   2
   5   1  10 32.6921 2.42924   5
   5   1  10 31.5594 2.32754   2
   5   1  10 29.1110 1.89269   4
  -6  -1 -10 1.81959 1.52591   5
  -6  -1 -10 0.21563 1.51985   1
  -6  -1 -10 0.94082 1.26418   4
  -6  -1 -10 0.38074 1.02336   2
   6   1  10 1.40584 1.57843   5
   6   1  10 0.98539 1.61370   4
   6   1  10 0.17709 1.51994   2
  -7  -1 -10 -0.1840 1.80619   5
  -7  -1 -10 0.83549 1.52637   4
   7   1  10 1.64332 1.91339   5
   7   1  10 2.09864 1.89532   4
   6  -2 -10 -1.2272 2.34497   1
   5  -2 -10 4.62366 2.06626   1
   4  -2 -10 17.4535 2.02909   1
   3  -2 -10 6.72302 1.47315   1
   2  -2 -10 175.676 5.96906   1
  -2   2  10 184.310 5.18069   3
   1  -2 -10 0.04522 1.08959   1
  -1   2  10 0.92403 0.71229   3
   0  -2 -10 223.111 6.85499   1
   0   2  10 219.581 6.08613   3
   0   2  10 215.442 5.96152   2
  -1  -2 -10 25.1189 1.13669   5
  -1  -2 -10 23.6963 1.85739   1
   1   2  10 23.5976 1.47714   3
   1   2  10 23.7647 1.33659   2
  -2  -2 -10 38.1535 2.11167   1
  -2  -2 -10 40.0304 1.52014   5
   2   2  10 36.5288 1.63735   4
   2   2  10 37.8513 1.77755   2
   2   2  10 35.5373 1.86569   3
  -3  -2 -10 87.6280 3.28750   1
  -3  -2 -10 86.5851 2.75820   5
   3   2  10 84.6898 3.01271   2
   3   2  10 84.8466 2.85071   4
   3   2  10 84.7460 3.07071   3
  -4  -2 -10 99.4071 3.67417   1
  -4  -2 -10 100.805 3.30145   5
  -4  -2 -10 101.648 2.90022   4
   4   2  10 99.1964 3.39173   4
   4   2  10 102.334 3.61276   3
   4   2  10 96.6820 3.46402   2
  -5  -2 -10 71.9723 3.16811   1
  -5  -2 -10 74.2237 2.50177   4
  -5  -2 -10 71.8531 2.96236   5
   5   2  10 71.4211 3.21803   2
   5   2  10 70.6918 3.10461   4
  -6  -2 -10 4.95700 1.60544   5
  -6  -2 -10 4.20008 1.24208   4
   6   2  10 4.73835 1.67701   4
   6   2  10 2.90912 1.67589   2
  -7  -2 -10 3.23648 1.47913   4
  -7  -2 -10 1.39670 1.85808   5
   7   2  10 3.11410 2.15110   5
   7   2  10 -0.0402 1.85330   2
   7   2  10 -0.3744 2.02583   4
   6  -3 -10 3.68744 2.60225   1
  -6   3  10 4.53681 2.31077   1
   5  -3 -10 8.63914 2.37021   1
   4  -3 -10 1.48764 1.85763   1
   3  -3 -10 29.1957 2.16347   1
   2  -3 -10 16.3545 1.70917   1
  -2   3  10 16.7838 1.15472   3
   1  -3 -10 48.9317 2.68462   1
  -1   3  10 45.7120 1.86247   3
   0  -3 -10 116.658 3.99837   1
   0   3  10 103.507 3.30209   3
  -1  -3 -10 -0.3143 1.05004   1
   1   3  10 -0.3534 0.73677   3
  -2  -3 -10 86.7247 3.19227   1
   2   3  10 81.5220 2.84235   3
   2   3  10 80.2732 2.77590   2
  -3  -3 -10 7.80873 1.16695   1
  -3  -3 -10 9.67516 0.91373   5
   3   3  10 7.99692 1.21609   3
   3   3  10 6.98923 1.18549   2
  -4  -3 -10 8.43309 1.04284   5
   4   3  10 7.43135 1.36427   2
   4   3  10 9.53620 1.29905   4
   4   3  10 9.43062 1.48307   3
  -5  -3 -10 44.8211 2.29961   5
   5   3  10 38.9015 2.73511   2
   5   3  10 40.3018 2.80248   3
   5   3  10 36.7276 2.58663   4
  -6  -3 -10 6.04245 1.51524   5
   6   3  10 3.91957 1.73339   4
   6   3  10 5.05600 1.84397   2
  -7  -3 -10 1.31092 1.21920   4
  -7  -3 -10 1.84603 1.78475   5
   7   3  10 0.46542 2.07653   4
   7   3  10 -2.3293 1.92384   2
   5  -4 -10 -0.2697 2.34626   1
   4  -4 -10 8.08450 2.17400   1
   3  -4 -10 54.8523 3.53163   1
   2  -4 -10 2.17898 1.54322   1
  -2   4  10 2.17883 0.85364   3
   1  -4 -10 57.9450 2.98043   1
  -1   4  10 52.9366 2.01556   3
   0  -4 -10 10.3909 1.43581   1
   0   4  10 7.66076 0.88715   3
  -1  -4 -10 9.59167 1.34850   1
   1   4  10 10.7201 0.99530   3
  -2  -4 -10 49.7685 2.44498   1
   2   4  10 49.0384 2.16760   3
   3   4  10 38.2358 2.12600   2
   3   4  10 40.3892 2.24671   3
  -4  -4 -10 17.7764 1.22848   5
   4   4  10 18.3018 1.75890   3
   4   4  10 18.6922 1.66025   2
  -5  -4 -10 12.5984 1.35534   5
   5   4  10 15.5840 1.95172   3
   5   4  10 11.2820 1.59892   4
   5   4  10 15.8690 1.87784   2
  -6  -4 -10 9.73151 1.54813   5
   6   4  10 10.4930 2.13623   2
   6   4  10 10.7194 2.03034   4
  -7  -4 -10 -0.4936 1.70019   5
   7   4  10 0.79944 2.12173   2
   7   4  10 -1.3910 2.06985   4
   5  -5 -10 0.50469 2.45323   1
  -5   5  10 0.73969 2.21022   1
   4  -5 -10 4.29764 2.30889   1
   3  -5 -10 5.87439 2.04579   1
   2  -5 -10 19.8480 2.17942   1
  -2   5  10 17.5567 1.21279   3
   1  -5 -10 18.6400 1.88746   1
  -1   5  10 18.2347 1.33665   3
   0  -5 -10 1.69383 1.36230   1
   0   5  10 0.85672 0.78399   3
  -1  -5 -10 42.6007 2.50680   1
   1   5  10 36.8918 1.83759   3
   2   5  10 11.1768 1.24066   3
   3   5  10 1.33349 1.15866   3
   4   5  10 13.2611 1.62684   3
   4   5  10 10.6809 1.52876   2
  -5  -5 -10 -1.0020 1.03727   5
   5   5  10 2.21545 1.70036   2
   5   5  10 0.53345 1.65474   3
  -6  -5 -10 -0.5550 1.32846   5
   6   5  10 -0.1158 1.95729   4
   6   5  10 1.10362 1.98468   2
   4  -6 -10 15.6600 2.71741   1
  -4   6  10 14.0562 2.34834   1
   3  -6 -10 -2.8136 2.10993   1
   2  -6 -10 9.66561 2.08666   1
  -2   6  10 6.44248 1.01694   3
   1  -6 -10 2.61504 1.70142   1
  -1   6  10 1.34973 0.83956   3
   0  -6 -10 2.56384 1.50028   1
   0   6  10 2.48070 0.87244   3
   1   6  10 22.2994 1.66420   3
   2   6  10 1.87881 1.09090   3
   3   6  10 5.66690 1.37687   3
   4   6  10 -2.1099 1.43424   3
   4   6  10 1.75541 1.42801   2
   5   6  10 8.45418 1.89218   3
   5   6  10 7.34224 1.85170   2
   6   6  10 -0.9141 2.00872   3
   6   6  10 0.26424 2.11274   2
   3  -7 -10 7.97495 2.50747   1
  -3   7  10 3.36841 1.89045   1
   2  -7 -10 2.31500 2.16709   1
   1  -7 -10 -0.0774 1.95366   1
  -1   7  10 2.07109 0.90596   3
   0   7  10 1.91844 0.98479   3
   1   7  10 -1.3037 1.05824   3
   2   7  10 -0.0696 1.16543   3
   3   7  10 3.09963 1.41081   3
   4   7  10 -0.4487 1.56405   3
   5   7  10 -0.6983 1.82781   3
   5   7  10 -1.4365 1.85528   2
   0   8  10 -1.7435 1.03710   3
   1   8  10 0.57214 1.23293   3
   2   8  10 7.34591 1.48331   3
   3   8  10 -0.5817 1.46617   3
   4   8  10 2.84894 1.76379   3
   0   9  10 1.82181 1.19402   3
   1   9  10 2.97777 1.39288   3
   2   9  10 0.73138 1.55316   3
   2   8 -11 1.03419 1.78445   4
   2   8 -11 -0.7496 1.72454   2
  -2  -8  11 0.02639 1.57072   5
   1   8 -11 2.37503 1.75531   2
   1   8 -11 1.33203 1.78927   3
  -1  -8  11 1.94068 1.42964   5
   0   8 -11 9.49452 1.96249   3
   0   8 -11 5.73648 1.57677   2
   0   8 -11 9.70827 1.70377   2
  -1   8 -11 -0.3818 1.70868   3
  -1   8 -11 0.67652 1.44358   2
  -2   8 -11 -2.3531 1.84563   1
  -2   8 -11 0.37244 1.55193   2
  -2   8 -11 0.16436 1.71230   3
  -3   8 -11 0.44265 2.11648   1
  -3   8 -11 1.60636 1.77937   3
  -3   8 -11 -0.5736 1.56983   2
   3   7 -11 11.5274 1.99349   4
   3   7 -11 8.77722 1.96759   2
  -3  -7  11 8.19862 1.81297   5
   2   7 -11 4.19796 1.55240   4
   2   7 -11 3.43233 1.61322   2
  -2  -7  11 5.82980 1.60055   5
   1   7 -11 12.3863 1.65374   4
   1   7 -11 14.8004 1.74920   2
   1   7 -11 13.7064 1.88066   3
  -1  -7  11 12.5809 1.56995   5
   0   7 -11 1.82838 1.67108   3
   0   7 -11 1.43418 1.42701   2
   0   7 -11 1.28048 1.34453   2
   0  -7  11 0.76224 1.27291   5
  -1   7 -11 42.0430 3.01521   1
  -1   7 -11 42.5125 2.44551   2
  -1   7 -11 37.9335 2.81354   3
   1  -7  11 41.6795 2.20922   5
  -2   7 -11 18.2314 2.17019   1
  -2   7 -11 19.4382 1.68839   2
  -2   7 -11 18.1567 1.92670   3
  -3   7 -11 4.12623 1.50121   2
  -3   7 -11 1.50982 1.62694   3
  -3   7 -11 3.49167 1.98462   1
  -4   7 -11 5.53442 1.64687   2
  -4   7 -11 6.32448 1.79623   3
  -4   7 -11 4.98211 2.20848   1
   4   6 -11 1.71964 1.93842   4
   4   6 -11 6.00082 1.99992   2
  -4  -6  11 2.73785 1.79396   5
  -4  -6  11 6.13628 1.48271   4
   3   6 -11 -0.7458 1.69039   2
   3   6 -11 1.10513 1.67070   4
  -3  -6  11 0.68084 1.58767   5
  -3  -6  11 2.21892 1.28910   4
   2   6 -11 15.1374 1.66767   4
   2   6 -11 17.8491 1.77465   2
  -2  -6  11 15.7163 1.68360   5
  -2  -6  11 17.6930 1.32122   4
   1   6 -11 9.22867 1.45399   4
   1   6 -11 10.7454 1.55183   2
  -1  -6  11 10.1728 1.41791   5
   0   6 -11 1.84479 1.41002   1
   0   6 -11 2.34797 1.24045   4
   0   6 -11 2.14728 1.31480   2
   0   6 -11 3.64088 1.51842   3
   0   6 -11 0.69370 1.17696   2
   0  -6  11 1.76895 1.17681   5
  -1   6 -11 3.71989 1.21378   4
  -1   6 -11 3.07988 1.52164   1
  -1   6 -11 2.55799 1.41854   3
  -1   6 -11 3.09614 1.14681   2
   1  -6  11 3.23744 1.14393   5
  -2   6 -11 14.7590 1.45159   2
  -2   6 -11 13.9935 1.70535   3
  -2   6 -11 15.0493 1.83333   1
   2  -6  11 15.0545 1.36234   5
  -3   6 -11 7.59363 1.94860   1
  -3   6 -11 7.79599 1.46819   2
  -3   6 -11 8.18639 1.61412   3
   3  -6  11 8.09639 1.26389   5
  -4   6 -11 3.81507 1.58491   3
  -4   6 -11 1.37631 2.07072   1
  -4   6 -11 -0.8303 1.41716   2
  -5   6 -11 -0.5658 1.67601   3
  -5   6 -11 -0.5661 2.36425   1
  -5   6 -11 1.21241 1.58598   2
   5   5 -11 17.0309 2.19349   4
   5   5 -11 9.12560 2.25670   5
   5   5 -11 13.8598 2.23993   5
  -5  -5  11 12.1554 2.08685   5
  -5  -5  11 15.2068 1.90053   4
   4   5 -11 10.1074 1.93037   4
   4   5 -11 7.40783 1.79557   2
   4   5 -11 8.85649 1.85957   5
  -4  -5  11 5.21281 1.51932   4
  -4  -5  11 7.48725 1.60654   5
   3   5 -11 16.9332 1.84053   5
   3   5 -11 20.0394 1.87074   2
   3   5 -11 17.1837 1.75716   4
  -3  -5  11 20.2332 1.80753   5
  -3  -5  11 20.0679 1.57544   4
   2   5 -11 26.1147 1.82870   2
   2   5 -11 25.8840 1.83976   5
   2   5 -11 27.0719 1.94225   1
   2   5 -11 26.4938 1.78520   4
  -2  -5  11 30.0977 1.93533   4
  -2  -5  11 31.3409 1.91764   5
   1   5 -11 1.60294 1.18382   2
   1   5 -11 0.85991 1.15832   4
   1   5 -11 0.03087 1.29232   1
  -1  -5  11 1.10038 0.95773   4
  -1  -5  11 0.52775 1.05106   5
   0   5 -11 102.398 3.68172   3
   0   5 -11 102.187 3.40750   4
   0   5 -11 101.893 3.41644   2
   0   5 -11 100.114 3.42342   2
   0   5 -11 103.340 3.96000   1
   0  -5  11 94.8642 3.42012   5
   0  -5  11 102.770 3.08555   4
  -1   5 -11 115.233 4.29956   1
  -1   5 -11 114.812 3.90453   3
  -1   5 -11 115.066 3.63580   4
  -1   5 -11 111.827 3.65661   2
   1  -5  11 111.443 3.67104   5
  -2   5 -11 35.3455 2.32508   3
  -2   5 -11 34.6755 2.66952   1
  -2   5 -11 39.3297 2.11770   2
  -2   5 -11 36.0400 2.11845   4
   2  -5  11 37.2618 2.08690   5
  -3   5 -11 23.5788 2.21272   1
  -3   5 -11 22.2613 1.60745   2
  -3   5 -11 22.7356 1.60980   4
  -3   5 -11 22.2946 1.81499   3
   3  -5  11 21.2948 1.51963   5
  -4   5 -11 5.77062 1.54512   3
  -4   5 -11 6.81734 1.44029   2
  -4   5 -11 3.01536 1.81589   1
   4  -5  11 7.12717 1.34371   5
  -5   5 -11 1.58632 1.50588   2
  -5   5 -11 1.71979 1.65251   3
  -5   5 -11 2.11778 2.26548   1
   5  -5  11 5.11807 1.38174   5
  -6   5 -11 1.61306 1.79922   3
  -6   5 -11 1.89148 2.47767   1
  -6   5 -11 2.97470 1.73558   2
   5   4 -11 9.27767 2.15164   5
   5   4 -11 7.49260 1.77312   4
  -5  -4  11 7.34359 1.45582   2
  -5  -4  11 9.97509 1.70783   4
   4   4 -11 2.08915 1.57225   4
   4   4 -11 3.96590 1.66048   5
  -4  -4  11 3.21295 1.24908   2
  -4  -4  11 0.79429 1.36601   4
  -4  -4  11 1.53577 1.37069   5
   3   4 -11 84.6861 3.27906   2
   3   4 -11 81.9294 3.19638   4
   3   4 -11 83.5165 3.47145   5
   3   4 -11 78.6122 3.57307   1
  -3  -4  11 81.3118 3.26276   5
  -3  -4  11 83.5886 3.01107   2
  -3  -4  11 80.0270 3.01830   4
   2   4 -11 8.08871 1.27940   2
   2   4 -11 8.44383 1.30328   4
   2   4 -11 6.35406 1.43927   1
   2   4 -11 7.56092 1.21550   4
   2   4 -11 8.04003 1.40495   5
  -2  -4  11 7.91918 1.21445   5
  -2  -4  11 9.40858 1.09537   2
  -2  -4  11 11.0120 1.17109   4
   1   4 -11 47.5306 2.17524   4
   1   4 -11 47.9158 2.40366   5
   1   4 -11 45.1174 2.56424   1
   1   4 -11 44.5474 2.20080   2
  -1  -4  11 44.7283 1.97208   2
  -1  -4  11 43.5721 2.22031   5
  -1  -4  11 46.2340 2.01672   4
   0   4 -11 0.80292 1.19173   1
   0   4 -11 1.80194 1.18415   5
   0   4 -11 1.86591 1.01280   2
   0   4 -11 0.58314 0.97273   4
   0   4 -11 2.38991 1.15398   3
   0  -4  11 0.69765 0.99138   5
   0  -4  11 2.32998 0.86067   4
   0  -4  11 0.38284 0.73121   2
  -1   4 -11 44.5218 2.07582   4
  -1   4 -11 46.1323 2.24935   5
  -1   4 -11 44.2225 2.24859   3
  -1   4 -11 41.4691 2.54232   1
  -1   4 -11 44.9237 2.01386   2
   1  -4  11 42.0102 2.09603   5
   1  -4  11 43.7287 1.87250   4
  -2   4 -11 41.8254 2.20022   3
  -2   4 -11 41.2807 2.03114   2
  -2   4 -11 41.8521 2.61866   1
  -2   4 -11 43.1455 2.10935   4
   2  -4  11 44.9698 2.17946   5
   2  -4  11 42.5659 1.80668   4
  -3   4 -11 1.35573 1.20984   3
  -3   4 -11 1.82265 1.06911   2
  -3   4 -11 1.06278 1.09948   4
  -3   4 -11 1.11329 1.57951   1
   3  -4  11 1.64439 1.08525   5
  -4   4 -11 17.8491 1.52957   2
  -4   4 -11 15.1490 1.68097   3
  -4   4 -11 20.1340 2.11980   1
  -4   4 -11 18.6227 1.58023   4
   4  -4  11 17.7648 1.53792   5
  -5   4 -11 3.70907 1.43499   2
  -5   4 -11 4.92700 2.03857   1
  -5   4 -11 4.78670 1.44705   4
  -5   4 -11 3.89755 1.59828   3
   5  -4  11 4.33886 1.47192   5
  -6   4 -11 0.12767 1.63424   4
  -6   4 -11 0.65655 1.62663   2
  -6   4 -11 0.88698 2.22058   1
   6  -4  11 1.38177 1.57826   5
   6   3 -11 22.5631 2.42887   5
  -6  -3  11 22.9608 2.09941   4
  -6  -3  11 22.3962 1.95603   2
   5   3 -11 0.19156 1.81016   5
  -5  -3  11 -1.6695 1.34001   2
  -5  -3  11 0.01888 1.38317   4
   4   3 -11 35.3889 2.92095   1
   4   3 -11 37.5754 2.37916   5
   4   3 -11 37.8759 2.39342   4
  -4  -3  11 37.3964 2.30723   2
  -4  -3  11 36.2279 2.37384   4
   3   3 -11 39.3502 2.32421   4
   3   3 -11 41.4283 2.47542   5
   3   3 -11 39.9197 2.72837   1
  -3  -3  11 39.2383 2.17635   4
  -3  -3  11 42.5262 2.09068   2
  -3  -3  11 38.6315 2.22080   5
   2   3 -11 36.8624 1.94869   4
   2   3 -11 34.1781 2.36132   1
   2   3 -11 33.7618 1.96435   2
   2   3 -11 28.7280 2.11419   5
  -2  -3  11 30.9097 1.87168   4
  -2  -3  11 33.3797 2.01247   5
  -2  -3  11 30.2490 1.79883   2
   1   3 -11 79.3060 2.72088   2
   1   3 -11 74.1542 2.62371   4
   1   3 -11 69.3083 3.11963   1
   1   3 -11 76.8201 2.85912   5
  -1  -3  11 75.8545 2.60730   2
  -1  -3  11 76.5326 2.63547   4
  -1  -3  11 74.2620 2.78964   5
   0   3 -11 85.1103 2.83591   4
   0   3 -11 87.6032 3.42620   1
   0   3 -11 87.0149 2.88672   2
   0   3 -11 81.4562 3.00525   5
   0  -3  11 83.0966 2.80461   4
   0  -3  11 86.8552 2.98767   5
   0  -3  11 88.4162 2.81927   2
  -1   3 -11 162.291 4.83732   5
  -1   3 -11 158.030 5.42549   1
  -1   3 -11 163.977 4.88531   3
  -1   3 -11 162.104 4.73841   2
  -1   3 -11 171.029 4.65285   4
   1  -3  11 161.841 4.85244   5
   1  -3  11 161.934 4.61793   4
   1  -3  11 166.765 4.72096   2
  -2   3 -11 28.4332 1.65383   2
  -2   3 -11 32.1233 1.73950   4
  -2   3 -11 28.3423 1.81586   3
  -2   3 -11 26.8578 1.91755   5
  -2   3 -11 24.0496 1.80763   1
   2  -3  11 26.2988 1.83344   5
   2  -3  11 30.1826 1.62934   4
   2  -3  11 29.6028 1.56106   2
  -3   3 -11 22.6967 1.40314   4
  -3   3 -11 22.7904 1.59223   3
  -3   3 -11 21.6707 1.56973   5
  -3   3 -11 21.0625 1.37524   2
  -3   3 -11 22.1510 1.93363   1
   3  -3  11 23.1293 1.58736   4
   3  -3  11 22.3520 1.52762   5
  -4   3 -11 31.1189 2.23821   1
  -4   3 -11 31.0023 2.05165   2
  -4   3 -11 28.0599 1.84815   3
  -4   3 -11 30.6490 2.14226   4
   4  -3  11 26.9042 1.79781   5
   4  -3  11 30.3050 1.74272   4
  -5   3 -11 1.35851 1.37724   4
  -5   3 -11 0.02802 1.22829   2
  -5   3 -11 1.05281 1.83660   1
   5  -3  11 2.38548 1.43632   5
  -6   3 -11 21.0117 1.87442   4
  -6   3 -11 16.5806 2.56585   1
  -6   3 -11 20.0384 1.79950   2
   6  -3  11 15.1845 1.98824   5
  -7   3 -11 -0.7281 1.78017   4
   7  -3  11 1.17287 1.95800   5
   6   2 -11 4.37594 1.90785   5
  -6  -2  11 2.78543 1.58181   2
  -6  -2  11 4.77229 1.75189   4
   5   2 -11 4.48907 1.89580   1
   5   2 -11 4.49536 1.76508   5
  -5  -2  11 5.59475 1.41737   2
  -5  -2  11 6.39668 1.50460   4
   4   2 -11 81.7873 3.77603   1
   4   2 -11 76.5812 3.28467   5
   4   2 -11 78.1966 3.33997   5
  -4  -2  11 82.1629 3.13963   2
  -4  -2  11 79.9357 3.07912   4
   3   2 -11 -0.8689 0.98772   4
   3   2 -11 -2.2094 1.31296   1
   3   2 -11 1.81782 1.24778   5
  -3  -2  11 0.43270 0.95851   4
  -3  -2  11 -0.5760 0.94810   2
   2   2 -11 241.673 6.42679   4
   2   2 -11 238.340 6.68429   5
   2   2 -11 242.284 7.52745   1
  -2  -2  11 232.094 6.50285   4
  -2  -2  11 239.312 6.71862   5
  -2  -2  11 230.669 6.67014   2
   1   2 -11 22.2152 1.67647   1
   1   2 -11 20.7847 1.43766   2
   1   2 -11 19.0071 1.35414   5
   1   2 -11 24.6750 1.49981   4
   1   2 -11 23.0438 1.28695   4
  -1  -2  11 19.4767 1.24274   4
  -1  -2  11 22.7240 1.66610   5
  -1  -2  11 22.2389 1.46440   2
   0   2 -11 53.8848 2.06407   2
   0   2 -11 54.5932 2.61076   1
   0   2 -11 51.0880 1.99952   4
   0   2 -11 55.2030 2.22121   5
   0  -2  11 51.5037 2.24441   3
   0  -2  11 52.1849 2.20918   5
   0  -2  11 53.0154 2.06297   4
   0  -2  11 52.9117 2.03878   2
  -1   2 -11 208.761 5.56513   4
  -1   2 -11 203.558 6.50282   1
  -1   2 -11 207.270 5.77077   5
  -1   2 -11 204.547 5.70437   2
  -1   2 -11 204.821 5.69343   2
   1  -2  11 201.512 5.74451   2
   1  -2  11 202.581 5.61880   4
   1  -2  11 199.126 5.81139   5
   1  -2  11 202.496 5.86438   3
  -2   2 -11 1.28068 1.12590   1
  -2   2 -11 1.63999 0.75233   2
  -2   2 -11 0.91763 0.97029   5
  -2   2 -11 1.90222 0.85645   3
  -2   2 -11 2.16084 0.82156   4
   2  -2  11 1.84311 0.89045   5
   2  -2  11 2.87645 0.83048   2
   2  -2  11 4.16593 0.90873   4
  -3   2 -11 85.7185 2.90853   4
  -3   2 -11 88.9697 3.63487   1
  -3   2 -11 87.0488 3.09470   5
  -3   2 -11 88.8400 2.94858   2
   3  -2  11 89.3460 2.92290   2
   3  -2  11 88.3778 3.14255   5
   3  -2  11 87.6740 2.96736   4
  -4   2 -11 23.3688 1.94746   1
  -4   2 -11 25.4968 1.85999   2
  -4   2 -11 21.0523 1.65878   5
  -4   2 -11 22.6503 1.54016   4
   4  -2  11 23.4467 1.59781   2
   4  -2  11 23.8465 1.62162   5
   4  -2  11 22.1812 1.48120   4
  -5   2 -11 9.73513 1.95036   1
  -5   2 -11 13.3544 1.44750   4
  -5   2 -11 10.7702 1.38951   2
   5  -2  11 14.1347 1.59909   5
   5  -2  11 10.5372 1.34624   4
  -6   2 -11 4.20521 1.50938   4
  -6   2 -11 2.36395 1.38408   2
  -6   2 -11 3.76918 2.13857   1
   6  -2  11 4.17712 1.67373   5
  -7   2 -11 1.28254 2.24039   1
  -7   2 -11 0.23115 1.58786   2
  -7   2 -11 -1.8588 1.61684   4
   7  -2  11 2.54665 2.01675   5
   6   1 -11 0.28104 1.55178   5
   6   1 -11 -0.0964 2.25860   1
  -6  -1  11 0.35612 1.53244   2
   5   1 -11 26.3111 1.94661   5
   5   1 -11 28.3314 2.45721   1
  -5  -1  11 25.7214 1.84063   2
   4   1 -11 20.8154 2.00172   1
   4   1 -11 20.3323 1.65581   5
  -4  -1  11 19.9192 1.46923   4
  -4  -1  11 20.2550 1.53839   2
   3   1 -11 37.1237 2.68268   1
   3   1 -11 34.7582 2.16131   5
  -3  -1  11 38.1886 1.98444   4
  -3  -1  11 37.1680 2.03382   2
   2   1 -11 76.0072 3.27129   1
   2   1 -11 74.2001 2.68409   5
  -2  -1  11 74.7761 2.57700   4
  -2  -1  11 73.7899 2.60934   2
   1   1 -11 6.85768 1.28374   1
   1   1 -11 6.42360 0.82141   4
   1   1 -11 6.62683 0.95896   5
  -1  -1  11 7.44847 0.95778   5
  -1  -1  11 8.06406 0.93549   4
  -1  -1  11 6.64252 1.00198   3
  -1  -1  11 7.21368 0.91474   2
   0   1 -11 606.246 15.0945   4
   0   1 -11 591.812 15.5097   5
   0   1 -11 590.450 17.3074   1
   0   1 -11 575.091 15.5496   2
   0  -1  11 593.004 15.6529   3
   0  -1  11 590.346 15.7217   2
   0  -1  11 582.087 15.5910   5
   0  -1  11 590.876 15.2092   4
  -1   1 -11 40.3936 1.58566   4
  -1   1 -11 40.4845 1.64035   2
  -1   1 -11 40.3099 1.85409   5
   1  -1  11 38.9945 1.74621   4
   1  -1  11 41.9938 1.91614   5
   1  -1  11 40.4312 1.90267   3
  -2   1 -11 130.705 4.00788   5
  -2   1 -11 133.730 3.87563   2
  -2   1 -11 136.319 3.80817   4
  -2   1 -11 135.103 4.58792   1
   2  -1  11 133.277 4.15382   3
   2  -1  11 131.097 3.92905   4
   2  -1  11 131.568 4.07765   5
   2  -1  11 138.298 4.04675   2
  -3   1 -11 73.6491 2.40665   2
  -3   1 -11 68.2151 2.60091   5
  -3   1 -11 69.0939 3.05331   1
  -3   1 -11 69.9908 2.42421   4
   3  -1  11 66.9522 2.54805   4
   3  -1  11 63.3287 2.65271   5
   3  -1  11 70.3971 2.61132   2
  -4   1 -11 1.53360 1.13797   5
  -4   1 -11 1.54751 0.97263   4
  -4   1 -11 2.59117 1.42378   1
  -4   1 -11 2.40466 0.95710   2
   4  -1  11 1.30295 1.08712   2
   4  -1  11 3.41126 1.08938   4
   4  -1  11 2.09165 1.12096   5
  -5   1 -11 97.6070 3.32781   4
  -5   1 -11 95.8910 4.11748   1
  -5   1 -11 91.7282 3.60808   5
  -5   1 -11 98.3303 3.27141   2
   5  -1  11 87.4646 3.23083   2
   5  -1  11 90.7711 3.40377   4
   5  -1  11 87.4915 3.66377   5
  -6   1 -11 3.01674 1.43897   4
  -6   1 -11 3.46690 1.83766   1
  -6   1 -11 4.57912 1.36167   2
   6  -1  11 3.58824 1.70051   5
   6  -1  11 2.46549 1.45797   4
  -7   1 -11 15.4346 2.43800   1
  -7   1 -11 17.4851 1.73751   2
  -7   1 -11 17.2852 1.97324   4
   7  -1  11 14.0575 1.63785   4
   7  -1  11 14.0535 2.28319   5
   6   0 -11 3.99687 2.39132   1
  -6   0  11 1.47910 1.50281   2
   5   0 -11 22.7445 2.46321   1
  -5   0  11 21.0019 1.76350   2
   4   0 -11 -0.8306 1.02193   5
   4   0 -11 0.00549 1.59929   1
  -4   0  11 -1.3838 1.09333   2
   3   0 -11 97.5880 3.91458   1
   3   0 -11 92.2475 3.07638   5
  -3   0  11 95.6961 3.17005   2
   2   0 -11 29.7532 1.68754   5
   2   0 -11 31.8767 2.38482   1
  -2   0  11 30.4422 1.64216   2
  -2   0  11 28.3037 1.61035   4
   1   0 -11 39.2446 2.40040   1
   1   0 -11 41.3283 1.73055   5
  -1   0  11 39.9771 1.74709   2
  -1   0  11 41.4887 1.97070   3
  -1   0  11 44.3943 1.74192   4
   0   0 -11 399.498 11.0813   5
   0   0  11 419.860 11.2705   3
   0   0  11 416.841 11.2658   2
   0   0  11 434.134 11.2438   5
   0   0  11 426.319 10.9131   4
  -1   0 -11 13.1617 0.78990   4
  -1   0 -11 13.4874 1.06088   5
  -1   0 -11 10.8511 1.26986   1
   1   0  11 11.7039 0.98357   2
   1   0  11 9.73139 0.94369   5
   1   0  11 13.5265 1.00088   4
   1   0  11 12.1351 1.07607   3
  -2   0 -11 262.211 7.94216   1
  -2   0 -11 260.983 6.76341   4
  -2   0 -11 257.326 7.03815   5
  -2   0 -11 256.229 6.90470   2
   2   0  11 256.371 7.14564   5
   2   0  11 254.093 6.91671   4
   2   0  11 254.667 7.16078   2
   2   0  11 253.179 7.20891   3
  -3   0 -11 10.5293 0.84189   2
  -3   0 -11 10.4834 1.11435   5
  -3   0 -11 11.7035 1.39242   1
  -3   0 -11 10.9672 0.93596   4
   3   0  11 9.87090 1.16133   5
   3   0  11 10.7205 1.17669   4
   3   0  11 10.3722 1.13271   2
   3   0  11 9.76712 1.21647   3
  -4   0 -11 31.8910 1.80214   4
  -4   0 -11 34.8616 2.44129   1
  -4   0 -11 31.3561 2.16022   5
  -4   0 -11 32.2284 1.65322   2
   4   0  11 30.1888 2.16291   5
   4   0  11 29.0768 2.09764   2
   4   0  11 31.2981 2.06261   4
  -5   0 -11 6.54980 1.60983   1
  -5   0 -11 7.11524 1.09796   2
  -5   0 -11 7.08828 1.21112   4
  -5   0 -11 5.85943 1.50356   5
   5   0  11 5.09203 1.36372   4
   5   0  11 8.61125 1.43545   2
   5   0  11 7.81516 1.45380   5
  -6   0 -11 3.81931 1.64502   5
  -6   0 -11 -0.9997 1.67664   1
  -6   0 -11 -1.6942 1.37600   4
  -6   0 -11 2.64159 1.22955   2
   6   0  11 2.70253 1.61524   4
   6   0  11 -1.0576 1.61558   5
   6   0  11 -0.9341 1.42956   2
  -7   0 -11 5.11059 1.70595   4
  -7   0 -11 6.06398 2.08664   1
  -7   0 -11 8.01073 2.03136   5
  -7   0 -11 7.14123 1.44270   2
   7   0  11 5.33358 1.89868   4
   7   0  11 5.85867 2.05215   5
   6  -1 -11 6.62116 2.61913   1
  -6   1  11 10.7790 1.74442   2
   5  -1 -11 2.31319 2.06462   1
  -5   1  11 2.28928 1.33343   2
   4  -1 -11 27.8715 2.30507   1
  -4   1  11 30.0242 1.96307   2
   3  -1 -11 50.6704 3.15128   1
  -3   1  11 55.0440 2.16865   2
   2  -1 -11 85.3246 3.57760   1
  -2   1  11 86.5463 2.78277   2
  -2   1  11 89.2627 3.02020   3
   1  -1 -11 385.967 11.6163   1
   1  -1 -11 388.033 10.1222   5
  -1   1  11 376.026 10.3956   3
  -1   1  11 391.767 10.3655   2
   0  -1 -11 49.9753 2.46683   1
   0  -1 -11 47.1215 1.71336   5
   0   1  11 43.3692 1.70895   4
   0   1  11 46.0834 2.02667   3
   0   1  11 46.0683 1.81885   2
  -1  -1 -11 258.894 7.96645   1
   1   1  11 259.444 6.89597   4
   1   1  11 259.013 7.19508   3
   1   1  11 255.071 7.09973   2
  -2  -1 -11 35.3412 2.23525   1
  -2  -1 -11 34.0404 1.66027   5
   2   1  11 32.5414 1.77033   2
   2   1  11 40.8152 1.98512   3
   2   1  11 37.0642 1.73391   4
  -3  -1 -11 24.6059 1.68530   5
  -3  -1 -11 24.7866 1.30219   4
  -3  -1 -11 22.6269 1.60359   1
   3   1  11 20.9402 1.42741   5
   3   1  11 21.6799 1.43779   2
   3   1  11 25.3527 1.83303   3
   3   1  11 21.4643 1.38592   4
  -4  -1 -11 48.3320 2.63402   1
  -4  -1 -11 47.5462 2.28297   5
  -4  -1 -11 48.1664 1.95234   4
   4   1  11 43.5532 2.38542   2
   4   1  11 48.7236 2.47305   5
   4   1  11 46.4183 2.37429   4
   4   1  11 45.2743 2.48065   3
  -5  -1 -11 3.89756 1.12219   4
  -5  -1 -11 2.14417 1.43119   1
  -5  -1 -11 5.11470 1.34763   5
   5   1  11 2.00867 1.39393   5
   5   1  11 0.95107 1.47426   2
   5   1  11 3.12229 1.42133   4
  -6  -1 -11 9.74572 1.72387   5
  -6  -1 -11 10.2173 1.44996   4
  -6  -1 -11 10.4571 1.76264   1
   6   1  11 9.99699 1.84987   4
   6   1  11 11.8205 1.84479   2
   6   1  11 9.63630 1.84447   5
  -7  -1 -11 1.97407 1.57548   4
  -7  -1 -11 0.55739 1.79919   5
   7   1  11 -1.2315 1.96700   4
   7   1  11 -1.2177 1.90373   5
   6  -2 -11 2.66441 2.59172   1
   5  -2 -11 4.74221 2.25813   1
   4  -2 -11 25.7438 2.40506   1
   3  -2 -11 -0.5814 1.43837   1
   2  -2 -11 4.99752 1.40356   1
  -2   2  11 5.88596 1.01848   3
   1  -2 -11 28.2273 2.30546   1
  -1   2  11 27.9281 1.61635   3
   0  -2 -11 30.3211 2.19651   1
   0   2  11 27.4539 1.62586   3
   0   2  11 27.5223 1.38587   2
  -1  -2 -11 140.154 4.61828   1
   1   2  11 133.802 4.11078   3
   1   2  11 129.284 3.94258   2
  -2  -2 -11 3.77118 1.16484   1
  -2  -2 -11 4.12679 0.79519   5
   2   2  11 3.26169 0.84655   4
   2   2  11 4.55527 1.00294   3
   2   2  11 3.50168 0.92711   2
  -3  -2 -11 55.5636 2.70391   1
  -3  -2 -11 56.6920 2.17885   5
   3   2  11 56.4281 2.32880   4
   3   2  11 55.7477 2.57462   3
   3   2  11 53.7987 2.40769   2
  -4  -2 -11 1.98435 1.20782   1
  -4  -2 -11 2.44483 1.03005   5
   4   2  11 1.95734 1.26506   2
   4   2  11 3.01296 1.24191   4
   4   2  11 4.22841 1.30747   3
  -5  -2 -11 1.80985 1.36982   1
  -5  -2 -11 2.34514 1.28105   5
  -5  -2 -11 2.39623 0.93097   4
   5   2  11 2.91487 1.54263   4
   5   2  11 2.04551 1.49123   2
  -6  -2 -11 11.8091 1.33645   4
  -6  -2 -11 12.6844 1.73529   5
   6   2  11 8.38122 1.87628   4
   6   2  11 12.4379 1.91102   2
  -7  -2 -11 -0.6968 1.37954   4
  -7  -2 -11 -1.7023 1.74626   5
   7   2  11 1.31971 1.92650   2
   7   2  11 -0.3014 2.11708   4
   5  -3 -11 10.1501 2.55870   1
   4  -3 -11 25.0076 2.47928   1
   3  -3 -11 80.4674 3.91382   1
   2  -3 -11 174.136 6.00169   1
  -2   3  11 169.207 4.99703   3
   1  -3 -11 -0.5038 1.30850   1
  -1   3  11 0.83955 0.82064   3
   0  -3 -11 179.150 5.77442   1
   0   3  11 166.080 4.95080   3
  -1  -3 -11 -0.8589 1.13097   1
   1   3  11 0.90533 0.83677   3
  -2  -3 -11 40.9020 2.41183   1
   2   3  11 39.5125 1.98433   2
   2   3  11 39.7944 2.09083   3
  -3  -3 -11 25.1767 1.68512   1
  -3  -3 -11 21.7813 1.48335   5
   3   3  11 21.3793 1.54348   2
   3   3  11 25.9266 1.74313   3
  -4  -3 -11 25.6660 1.75752   5
   4   3  11 18.8460 1.68997   2
   4   3  11 22.8763 1.73916   4
   4   3  11 26.3511 1.92688   3
  -5  -3 -11 3.02117 1.30973   5
   5   3  11 1.22176 1.59398   2
   5   3  11 0.38977 1.60749   3
   5   3  11 4.15505 1.53427   4
  -6  -3 -11 7.25718 1.59761   5
   6   3  11 4.29164 1.98958   2
   6   3  11 4.30352 1.84235   4
  -7  -3 -11 3.68490 1.88037   5
   7   3  11 2.87822 2.05078   2
   7   3  11 0.02767 2.12554   4
   5  -4 -11 -0.8865 2.36234   1
   4  -4 -11 2.67813 2.14891   1
   3  -4 -11 6.13024 1.96050   1
   2  -4 -11 2.09004 1.60775   1
  -2   4  11 1.45562 0.95076   3
   1  -4 -11 48.5881 2.95857   1
  -1   4  11 39.6897 1.87562   3
   0  -4 -11 55.5227 2.93264   1
   0   4  11 48.2757 2.07657   3
  -1  -4 -11 33.8720 2.43147   1
   1   4  11 28.1223 1.73539   3
  -2  -4 -11 29.7326 2.23256   1
   2   4  11 28.0860 1.85889   3
   3   4  11 -0.4970 1.10547   2
   3   4  11 -0.4724 1.12398   3
  -4  -4 -11 -0.1476 0.92980   5
   4   4  11 -1.0393 1.38134   3
   4   4  11 1.45837 1.42749   2
  -5  -4 -11 23.9600 1.60448   5
   5   4  11 19.5478 2.10253   2
   5   4  11 23.5830 2.05274   4
   5   4  11 26.6190 2.31567   3
  -6  -4 -11 -0.8463 1.45663   5
   6   4  11 1.44555 1.99132   2
   6   4  11 -0.5949 1.79363   4
   4  -5 -11 7.49111 2.49573   1
   3  -5 -11 10.8457 2.30991   1
   2  -5 -11 3.52183 1.95092   1
  -2   5  11 2.71702 1.01368   3
   1  -5 -11 25.2369 2.19229   1
  -1   5  11 27.1365 1.61688   3
   0  -5 -11 1.32651 1.52546   1
   0   5  11 0.38734 0.86651   3
  -1  -5 -11 15.3759 1.74715   1
   1   5  11 17.8210 1.33585   3
   2   5  11 10.8517 1.29030   3
   3   5  11 24.9922 1.82315   3
   4   5  11 0.74927 1.44711   3
   4   5  11 1.99363 1.47874   2
   5   5  11 0.29425 1.79786   2
   5   5  11 -1.6798 1.69613   3
  -6  -5 -11 8.67701 1.42782   5
   6   5  11 6.92117 2.17237   2
   4  -6 -11 0.91032 2.47705   1
   3  -6 -11 3.42736 2.40438   1
   2  -6 -11 5.35897 2.18855   1
  -2   6  11 2.03579 1.05741   3
   1  -6 -11 7.55315 1.93642   1
  -1   6  11 8.54092 1.08192   3
   0  -6 -11 4.91660 1.66688   1
   0   6  11 5.55367 1.06214   3
   1   6  11 4.07580 1.07539   3
   2   6  11 2.67289 1.17716   3
   3   6  11 2.54928 1.38576   3
   4   6  11 10.6181 1.75222   3
   5   6  11 3.13042 1.88420   3
   5   6  11 -0.0776 1.87249   2
   3  -7 -11 8.59797 2.59384   1
  -3   7  11 2.03002 1.95233   1
   2  -7 -11 -1.9834 2.23582   1
  -2   7  11 0.47076 1.09018   3
  -1   7  11 0.35977 1.01611   3
   0   7  11 3.89468 1.11053   3
   1   7  11 0.99251 1.20215   3
   2   7  11 11.7717 1.48791   3
   3   7  11 -0.0473 1.42644   3
   4   7  11 0.71374 1.63069   3
   5   7  11 -1.9236 1.85146   3
   5   7  11 1.75645 1.94393   2
  -1   8  11 -0.3920 1.07109   3
   0   8  11 -0.3277 1.15161   3
   1   8  11 0.86202 1.31333   3
   2   8  11 0.57266 1.38416   3
   3   8  11 0.32733 1.54695   3
   1   8 -12 0.67421 1.82203   4
   1   8 -12 2.33611 1.87595   2
  -1  -8  12 2.12485 1.56034   5
   0   8 -12 0.92701 1.57608   2
   0   8 -12 4.04528 1.91283   3
   0   8 -12 2.52877 1.74422   2
   0  -8  12 1.17290 1.36100   5
  -1   8 -12 -0.4000 1.85794   3
  -1   8 -12 0.72965 1.54303   2
  -2   8 -12 7.23479 1.78477   2
  -2   8 -12 6.51160 1.98811   3
   3   7 -12 2.06632 1.92025   4
   3   7 -12 0.16153 1.87752   2
  -3  -7  12 5.25987 1.83884   5
   2   7 -12 0.79201 1.70000   4
   2   7 -12 -1.7583 1.66962   2
  -2  -7  12 0.79172 1.59870   5
   1   7 -12 8.75410 1.64880   4
   1   7 -12 11.7914 1.78008   2
  -1  -7  12 8.72481 1.64799   5
   0   7 -12 5.49137 1.53464   4
   0   7 -12 3.65967 1.56384   2
   0   7 -12 6.89542 1.52426   2
   0   7 -12 4.53084 1.82122   3
   0  -7  12 2.68557 1.42222   5
  -1   7 -12 -0.5676 1.68955   1
  -1   7 -12 -1.2503 1.68160   3
  -1   7 -12 -0.1746 1.39510   2
   1  -7  12 1.82248 1.36254   5
  -2   7 -12 0.40794 1.79489   1
  -2   7 -12 1.92521 1.75779   3
  -2   7 -12 1.24838 1.51279   2
   2  -7  12 4.89432 1.26168   5
  -3   7 -12 3.30148 2.02422   1
  -3   7 -12 0.51734 1.70358   3
  -3   7 -12 3.66678 1.59824   2
  -4   7 -12 9.00370 2.39869   1
  -4   7 -12 11.8819 1.87238   2
  -4   7 -12 9.20889 1.94192   3
   4   6 -12 19.9958 2.35595   4
   4   6 -12 21.4714 2.31926   2
  -4  -6  12 19.4551 1.85098   4
  -4  -6  12 23.9602 2.26136   5
   3   6 -12 0.72828 1.78137   2
   3   6 -12 -2.6140 1.65152   4
  -3  -6  12 1.85549 1.63309   5
  -3  -6  12 0.45648 1.35194   4
   2   6 -12 5.87035 1.58933   4
   2   6 -12 4.67457 1.62257   2
  -2  -6  12 4.64280 1.55545   5
  -2  -6  12 6.19518 1.23633   4
   1   6 -12 20.5748 1.71694   4
   1   6 -12 24.0839 1.83751   2
  -1  -6  12 19.8038 1.73887   5
   0   6 -12 -1.1975 1.45515   1
   0   6 -12 -0.2590 1.23562   2
   0   6 -12 0.97494 1.38228   2
   0   6 -12 0.09800 1.26014   4
   0  -6  12 -0.4013 1.24574   5
  -1   6 -12 41.1440 2.49450   2
  -1   6 -12 39.1893 2.47118   4
  -1   6 -12 39.4484 2.69458   3
  -1   6 -12 38.6362 2.93075   1
   1  -6  12 37.8518 2.36286   5
  -2   6 -12 1.91948 1.58771   3
  -2   6 -12 -0.4436 1.58585   1
  -2   6 -12 0.86517 1.29383   2
  -2   6 -12 1.16988 1.27214   4
   2  -6  12 1.44424 1.28972   5
  -3   6 -12 1.19091 1.58403   3
  -3   6 -12 2.75290 1.44605   2
  -3   6 -12 3.98312 1.89562   1
   3  -6  12 2.35505 1.36459   5
  -4   6 -12 7.51625 2.30676   1
  -4   6 -12 9.44522 1.70524   2
  -4   6 -12 9.64401 1.90429   3
  -5   6 -12 2.30547 1.84067   3
  -5   6 -12 1.45709 2.28397   1
  -5   6 -12 4.48059 1.77697   2
   4   5 -12 20.7035 2.18650   5
   4   5 -12 18.5874 2.12768   4
  -4  -5  12 21.9388 1.90242   4
  -4  -5  12 21.1291 2.09017   5
   3   5 -12 1.04554 1.59172   2
   3   5 -12 -2.2489 1.51978   4
   3   5 -12 0.49658 1.68223   5
  -3  -5  12 -0.7242 1.46589   5
  -3  -5  12 0.97166 1.31072   4
   2   5 -12 57.1410 2.83256   4
   2   5 -12 54.3229 2.83489   2
   2   5 -12 54.7938 2.75404   4
   2   5 -12 60.6071 2.98866   5
   2   5 -12 49.1235 3.06492   1
  -2  -5  12 54.7033 2.79668   5
  -2  -5  12 55.7197 2.52736   4
   1   5 -12 6.84135 1.56259   1
   1   5 -12 9.98192 1.43890   2
   1   5 -12 8.05994 1.47295   5
   1   5 -12 7.33621 1.38514   4
  -1  -5  12 9.04367 1.39276   5
  -1  -5  12 10.0762 1.19845   4
   0   5 -12 49.0522 2.42415   2
   0   5 -12 51.1759 2.86076   1
   0   5 -12 45.0102 2.41749   4
   0  -5  12 46.2496 2.09929   4
   0  -5  12 47.6025 2.45831   5
  -1   5 -12 83.4046 3.01652   2
  -1   5 -12 81.2201 3.61206   1
  -1   5 -12 77.6150 3.24512   3
  -1   5 -12 77.7195 3.00299   4
   1  -5  12 79.0383 3.04321   5
  -2   5 -12 3.39559 1.17453   4
  -2   5 -12 3.19109 1.61244   1
  -2   5 -12 1.77933 1.39944   3
  -2   5 -12 0.46408 1.18980   2
   2  -5  12 2.59087 1.18504   5
  -3   5 -12 32.0942 2.47838   1
  -3   5 -12 34.7006 2.27664   4
  -3   5 -12 34.6078 2.33353   2
  -3   5 -12 34.1642 2.46610   3
   3  -5  12 34.0902 2.30552   5
  -4   5 -12 4.10508 1.45143   2
  -4   5 -12 5.03446 1.64219   3
  -4   5 -12 4.39904 2.05202   1
  -4   5 -12 4.13085 1.49813   4
   4  -5  12 4.29566 1.45396   5
  -5   5 -12 4.49728 2.31786   1
  -5   5 -12 3.24182 1.64121   2
  -5   5 -12 5.61573 1.81841   3
   5  -5  12 7.69026 1.57075   5
   5   4 -12 22.1174 1.92834   4
   5   4 -12 21.9850 2.51586   5
  -5  -4  12 22.7996 1.83613   2
  -5  -4  12 23.5346 2.04193   4
   4   4 -12 1.33756 1.62813   4
   4   4 -12 2.43309 1.75593   5
  -4  -4  12 1.76117 1.33000   2
  -4  -4  12 1.00910 1.49348   5
  -4  -4  12 0.40977 1.46428   4
   3   4 -12 20.5000 1.76658   4
   3   4 -12 22.2468 1.72551   2
   3   4 -12 22.6932 1.95882   5
   3   4 -12 20.3726 1.98887   1
  -3  -4  12 23.1850 1.70916   4
  -3  -4  12 24.3480 1.62121   2
  -3  -4  12 20.0723 1.71897   5
   2   4 -12 39.2380 2.35088   4
   2   4 -12 39.6954 2.78881   1
   2   4 -12 41.1359 2.59903   5
   2   4 -12 43.0796 2.41098   2
  -2  -4  12 37.5521 2.22476   4
  -2  -4  12 45.3413 2.17504   2
  -2  -4  12 42.2792 2.41390   5
   1   4 -12 1.84781 1.09877   4
   1   4 -12 3.18808 1.28670   5
   1   4 -12 0.27421 1.32592   1
   1   4 -12 1.74043 1.16973   2
  -1  -4  12 3.33115 0.97313   2
  -1  -4  12 2.63175 1.00324   4
  -1  -4  12 0.84016 1.04271   5
   0   4 -12 54.8497 2.42360   2
   0   4 -12 57.7474 2.66324   5
   0   4 -12 54.9814 2.91926   1
   0   4 -12 57.2346 2.43378   4
   0  -4  12 55.4909 2.15628   2
   0  -4  12 50.3814 2.45008   5
   0  -4  12 53.4537 2.25479   4
  -1   4 -12 2.06592 1.01519   2
  -1   4 -12 1.05711 1.23827   5
  -1   4 -12 4.70358 1.11170   4
  -1   4 -12 2.49292 1.33780   1
   1  -4  12 3.32476 0.98931   4
   1  -4  12 1.85644 1.06857   5
  -2   4 -12 103.532 3.65693   3
  -2   4 -12 106.447 3.46109   4
  -2   4 -12 103.981 4.17994   1
  -2   4 -12 106.496 3.51828   2
   2  -4  12 109.938 3.29766   4
   2  -4  12 100.571 3.60925   5
  -3   4 -12 1.33692 1.35810   3
  -3   4 -12 1.62898 1.12951   2
  -3   4 -12 2.95586 1.14858   4
  -3   4 -12 0.55920 1.56654   1
   3  -4  12 1.54502 1.23099   5
  -4   4 -12 16.0818 1.62624   2
  -4   4 -12 16.7393 2.17260   1
  -4   4 -12 15.1584 1.73424   3
  -4   4 -12 15.1513 1.58007   4
   4  -4  12 16.7860 1.67351   5
  -5   4 -12 -0.0260 1.46860   2
  -5   4 -12 1.34760 2.08488   1
  -5   4 -12 2.31731 1.53452   4
   5  -4  12 1.88976 1.54199   5
  -6   4 -12 0.52728 1.64454   2
  -6   4 -12 -2.2124 2.21515   1
  -6   4 -12 -2.3391 1.60587   4
   6  -4  12 1.72798 1.72546   5
   5   3 -12 19.2562 2.27266   5
  -5  -3  12 22.3680 1.98033   4
  -5  -3  12 23.1688 1.92178   2
   4   3 -12 -0.4095 1.67442   5
   4   3 -12 1.56250 1.36724   4
   4   3 -12 0.51712 1.75495   1
  -4  -3  12 1.15908 1.32221   4
  -4  -3  12 1.04747 1.30526   2
   3   3 -12 81.9787 3.36290   5
   3   3 -12 78.2288 3.05619   4
   3   3 -12 79.6856 3.65438   1
  -3  -3  12 81.7838 3.07419   2
  -3  -3  12 78.3693 3.07967   4
  -3  -3  12 72.7913 3.18088   5
   2   3 -12 3.52921 1.06978   2
   2   3 -12 1.41795 1.34072   5
   2   3 -12 2.36077 1.38500   1
   2   3 -12 4.47601 1.14351   4
  -2  -3  12 1.88356 1.05679   4
  -2  -3  12 3.71517 1.03610   2
  -2  -3  12 1.82660 1.03624   5
   1   3 -12 117.455 3.66845   2
   1   3 -12 111.164 4.27143   1
   1   3 -12 116.073 3.82517   5
   1   3 -12 116.294 3.58527   4
  -1  -3  12 111.163 3.79661   5
  -1  -3  12 119.140 3.65073   2
  -1  -3  12 110.409 3.60969   4
   0   3 -12 202.913 5.58465   2
   0   3 -12 188.569 5.42067   4
   0   3 -12 192.942 5.68457   5
   0   3 -12 188.784 6.34634   1
   0  -3  12 196.483 5.68375   5
   0  -3  12 191.644 5.46415   4
   0  -3  12 195.074 5.56825   2
  -1   3 -12 1.38897 1.26496   1
  -1   3 -12 1.75081 1.01631   2
  -1   3 -12 -0.0416 1.04680   5
  -1   3 -12 -1.0850 0.97390   4
  -1   3 -12 1.80921 0.91531   2
   1  -3  12 1.36972 0.93768   2
   1  -3  12 0.49537 0.97989   5
   1  -3  12 -0.0585 0.86792   4
  -2   3 -12 170.970 5.90334   1
  -2   3 -12 178.046 5.01246   4
  -2   3 -12 178.069 5.11825   2
  -2   3 -12 179.137 5.24059   5
   2  -3  12 169.267 5.23429   5
   2  -3  12 164.749 4.96261   4
   2  -3  12 189.480 5.09477   2
  -3   3 -12 0.79581 1.00079   2
  -3   3 -12 0.83603 1.06807   4
  -3   3 -12 0.89083 1.23229   5
  -3   3 -12 0.64091 1.45781   1
   3  -3  12 0.13573 1.13593   5
   3  -3  12 1.54276 1.02616   4
  -4   3 -12 37.8434 2.28828   2
  -4   3 -12 39.7466 2.66174   1
  -4   3 -12 36.5961 2.35208   4
   4  -3  12 39.8583 2.56981   5
   4  -3  12 35.8505 2.02533   4
  -5   3 -12 0.11681 1.39897   2
  -5   3 -12 -2.5388 1.90768   1
  -5   3 -12 0.25051 1.44398   4
   5  -3  12 -0.8714 1.52964   5
  -6   3 -12 -1.9183 2.19129   1
  -6   3 -12 -1.3168 1.49246   2
  -6   3 -12 -1.3227 1.62347   4
   6  -3  12 0.31003 1.80650   5
   5   2 -12 -1.9093 1.93901   1
   5   2 -12 0.27899 1.75565   5
  -5  -2  12 1.98210 1.43684   2
  -5  -2  12 -3.2418 1.43272   4
   4   2 -12 38.5127 3.13062   1
   4   2 -12 36.5382 2.22880   5
   4   2 -12 35.0007 2.21086   5
  -4  -2  12 39.0369 2.45228   2
  -4  -2  12 37.9660 2.42514   4
   3   2 -12 35.1784 1.91936   4
   3   2 -12 33.8392 2.33620   5
   3   2 -12 35.6199 2.75011   1
  -3  -2  12 35.0819 2.12413   4
  -3  -2  12 34.3965 2.14390   2
   2   2 -12 102.760 4.08856   1
   2   2 -12 100.804 3.21511   4
   2   2 -12 98.2498 3.48077   5
  -2  -2  12 103.655 3.32964   4
  -2  -2  12 99.9443 3.34640   2
   1   2 -12 27.8877 1.56890   2
   1   2 -12 28.6182 1.92103   5
   1   2 -12 27.9277 1.69872   4
   1   2 -12 27.5086 2.28308   1
   1   2 -12 28.3850 1.65902   4
  -1  -2  12 26.9653 1.94057   5
  -1  -2  12 28.2676 1.73389   2
  -1  -2  12 29.8029 1.79417   4
   0   2 -12 126.565 3.60647   4
   0   2 -12 120.481 3.65243   2
   0   2 -12 118.411 4.42158   1
   0   2 -12 120.669 3.84448   5
   0  -2  12 124.368 3.90678   5
   0  -2  12 118.912 3.73027   2
   0  -2  12 122.906 3.93423   3
   0  -2  12 118.696 3.68341   4
  -1   2 -12 190.498 5.22052   4
  -1   2 -12 190.525 5.33102   2
  -1   2 -12 184.790 6.16173   1
  -1   2 -12 189.874 5.46125   5
   1  -2  12 185.224 5.28768   4
   1  -2  12 185.994 5.40468   2
   1  -2  12 187.304 5.49906   5
  -2   2 -12 0.37775 0.89840   4
  -2   2 -12 1.26590 0.83870   2
  -2   2 -12 2.57207 1.06092   5
  -2   2 -12 -0.2390 1.22132   1
   2  -2  12 0.24892 0.90722   4
   2  -2  12 1.50791 0.90102   2
   2  -2  12 1.08247 1.01472   5
  -3   2 -12 49.6493 2.19990   4
  -3   2 -12 45.2025 2.80454   1
  -3   2 -12 48.8621 2.14812   2
  -3   2 -12 48.3498 2.47303   5
   3  -2  12 44.7826 2.26373   4
   3  -2  12 50.8508 2.18725   2
   3  -2  12 47.2456 2.46816   5
  -4   2 -12 8.69602 1.47266   5
  -4   2 -12 8.92998 1.28145   4
  -4   2 -12 10.9298 1.23835   2
  -4   2 -12 11.6063 1.84777   1
   4  -2  12 10.8913 1.37687   4
   4  -2  12 8.18292 1.43076   5
   4  -2  12 9.52563 1.17143   2
  -5   2 -12 1.12842 1.31339   4
  -5   2 -12 2.09877 1.31193   2
  -5   2 -12 0.65692 1.80852   1
   5  -2  12 0.74105 1.45564   5
   5  -2  12 2.01162 1.32584   4
  -6   2 -12 3.65190 1.58703   4
  -6   2 -12 4.46152 1.54584   2
  -6   2 -12 4.07175 2.04846   1
   6  -2  12 2.81225 1.82167   5
   6  -2  12 2.16903 1.32384   4
  -7   2 -12 -3.1496 1.59314   2
  -7   2 -12 -1.3348 1.67663   4
   7  -2  12 2.36532 2.11605   5
   5   1 -12 12.6699 1.65902   5
   5   1 -12 15.9370 2.32755   1
  -5  -1  12 17.2844 1.74668   2
   4   1 -12 44.2775 2.52078   5
   4   1 -12 41.8600 3.21569   1
  -4  -1  12 44.4093 2.54157   2
  -4  -1  12 48.0781 2.45083   4
   3   1 -12 3.96841 1.29741   5
   3   1 -12 4.35031 1.62415   1
  -3  -1  12 4.89619 1.17175   4
  -3  -1  12 5.33052 1.17367   2
   2   1 -12 172.946 5.13191   5
   2   1 -12 183.421 6.00740   1
  -2  -1  12 173.575 5.16409   2
  -2  -1  12 171.932 5.02228   4
   1   1 -12 16.1665 1.29155   5
   1   1 -12 19.1998 1.73949   1
   1   1 -12 19.4399 1.09794   4
  -1  -1  12 18.6161 1.21756   4
  -1  -1  12 15.1967 1.16439   2
  -1  -1  12 21.8980 1.46495   3
   0   1 -12 1.73685 1.19085   1
   0   1 -12 1.90604 0.75565   4
   0   1 -12 1.75769 0.94571   5
   0  -1  12 1.89795 0.94350   3
   0  -1  12 4.45746 0.83672   4
   0  -1  12 1.82078 0.92774   5
   0  -1  12 1.40695 0.80592   2
  -1   1 -12 145.020 4.36214   5
  -1   1 -12 148.529 5.02403   1
  -1   1 -12 149.116 4.10662   4
  -1   1 -12 147.445 4.15445   2
   1  -1  12 149.586 4.46411   5
   1  -1  12 143.717 4.24454   4
   1  -1  12 148.232 4.50478   3
   1  -1  12 139.344 4.32203   2
  -2   1 -12 25.8307 1.75341   5
  -2   1 -12 22.6392 1.47447   2
  -2   1 -12 24.0392 1.48610   4
  -2   1 -12 24.1250 1.39394   2
  -2   1 -12 18.4079 1.58995   1
   2  -1  12 20.9968 1.30646   4
   2  -1  12 20.5637 1.34671   2
   2  -1  12 23.2472 1.62695   3
   2  -1  12 20.5979 1.42264   5
  -3   1 -12 62.0300 2.62551   5
  -3   1 -12 59.5651 2.24994   4
  -3   1 -12 57.9664 2.18003   2
  -3   1 -12 60.2475 2.96996   1
   3  -1  12 59.7832 2.48626   2
   3  -1  12 54.6614 2.50848   5
   3  -1  12 56.3727 2.46009   4
  -4   1 -12 0.31003 1.21870   5
  -4   1 -12 1.32817 1.43060   1
  -4   1 -12 -0.0716 1.07615   4
  -4   1 -12 -0.0879 0.95881   2
   4  -1  12 0.62878 1.24575   5
   4  -1  12 0.81961 1.14795   2
   4  -1  12 -0.8931 1.12444   4
  -5   1 -12 8.97777 1.39427   4
  -5   1 -12 6.36936 1.80879   1
  -5   1 -12 5.03860 1.50978   5
  -5   1 -12 7.35129 1.27383   2
   5  -1  12 7.09813 1.63159   5
   5  -1  12 4.66989 1.29835   2
   5  -1  12 4.43613 1.45583   4
  -6   1 -12 3.82658 1.41095   2
  -6   1 -12 1.80322 1.81259   5
  -6   1 -12 4.12943 2.06981   1
  -6   1 -12 2.90043 1.52636   4
   6  -1  12 0.92641 1.80003   5
   6  -1  12 3.59732 1.57755   4
  -7   1 -12 3.11902 1.58468   2
  -7   1 -12 1.92106 1.74285   4
  -7   1 -12 0.01252 2.20597   1
   7  -1  12 2.82234 2.15018   5
   7  -1  12 0.99332 1.61238   4
   5   0 -12 29.6181 2.77725   1
  -5   0  12 32.9937 2.09441   2
   4   0 -12 10.6777 1.99662   1
  -4   0  12 10.3797 1.43193   2
   3   0 -12 101.173 4.17258   1
   3   0 -12 96.4780 3.25094   5
  -3   0  12 104.072 3.43564   2
   2   0 -12 101.203 3.25117   5
   2   0 -12 103.324 4.10770   1
  -2   0  12 101.120 3.31748   2
   1   0 -12 243.589 6.72361   5
   1   0 -12 239.552 7.75970   1
  -1   0  12 253.033 7.00562   3
  -1   0  12 246.374 6.84705   2
  -1   0  12 247.188 6.67938   4
   0   0 -12 170.311 4.84976   5
   0   0 -12 167.542 5.62848   1
   0   0  12 171.585 5.06572   3
   0   0  12 169.092 4.77547   4
   0   0  12 169.785 4.91190   2
  -1   0 -12 0.67674 0.85381   5
  -1   0 -12 -0.9236 1.15551   1
  -1   0 -12 0.15579 0.59465   4
   1   0  12 0.15985 0.81761   2
   1   0  12 0.32202 0.88346   3
   1   0  12 0.70960 0.77469   4
   1   0  12 1.16184 0.78008   5
  -2   0 -12 118.134 4.24115   1
  -2   0 -12 115.823 3.61339   5
  -2   0 -12 115.276 3.33831   4
   2   0  12 113.899 3.73467   5
   2   0  12 117.380 3.81724   3
   2   0  12 116.512 3.68146   2
   2   0  12 114.950 3.57731   4
  -3   0 -12 11.4899 0.86728   2
  -3   0 -12 11.3460 1.03273   4
  -3   0 -12 10.6047 1.23515   5
  -3   0 -12 8.75839 1.49284   1
   3   0  12 12.0437 1.39848   3
   3   0  12 11.4727 1.17478   4
   3   0  12 12.7178 1.26660   2
   3   0  12 11.6714 1.31918   5
  -4   0 -12 5.16951 0.88703   2
  -4   0 -12 5.66760 1.45013   1
  -4   0 -12 4.29413 1.22413   5
  -4   0 -12 5.17798 1.06564   4
   4   0  12 6.78233 1.35951   4
   4   0  12 6.16665 1.29403   5
   4   0  12 5.38913 1.32744   2
  -5   0 -12 25.4136 1.62080   4
  -5   0 -12 24.0353 2.07293   1
  -5   0 -12 24.8452 1.81021   2
  -5   0 -12 23.1180 1.80699   5
   5   0  12 21.3548 1.92648   5
   5   0  12 18.5601 1.77769   4
   5   0  12 22.1415 1.83245   2
  -6   0 -12 -3.0614 1.73962   1
  -6   0 -12 -2.4774 1.62344   5
  -6   0 -12 0.51591 1.17307   2
  -6   0 -12 0.10830 1.40884   4
   6   0  12 0.32484 1.73051   4
   6   0  12 -0.4974 1.75706   5
   6   0  12 0.08638 1.51558   2
  -7   0 -12 2.48140 2.02753   5
  -7   0 -12 -0.1713 1.68577   4
   7   0  12 3.90037 1.95083   4
   7   0  12 0.19697 2.14742   5
   5  -1 -12 13.5607 2.45604   1
  -5   1  12 19.3029 1.77395   2
   4  -1 -12 9.32253 1.99521   1
  -4   1  12 10.5554 1.36768   2
   3  -1 -12 72.0721 3.77493   1
  -3   1  12 72.6299 2.68035   2
   2  -1 -12 2.88804 1.49606   1
  -2   1  12 -0.0745 0.79456   2
  -2   1  12 0.98424 1.01539   3
   1  -1 -12 51.9042 2.76889   1
  -1   1  12 46.3266 2.16890   3
  -1   1  12 45.2159 1.94095   2
   0  -1 -12 143.780 4.09018   5
   0  -1 -12 150.381 5.03778   1
   0   1  12 142.233 4.44687   3
   0   1  12 143.062 4.23855   2
  -1  -1 -12 94.0812 2.89650   5
  -1  -1 -12 89.5227 3.56661   1
   1   1  12 93.7850 3.18130   3
   1   1  12 93.1967 3.00487   2
   1   1  12 89.2351 2.93393   4
  -2  -1 -12 110.916 4.09901   1
  -2  -1 -12 113.997 3.41597   5
   2   1  12 113.322 3.46273   4
   2   1  12 107.839 3.69409   3
   2   1  12 105.880 3.53021   2
  -3  -1 -12 -0.0452 1.00313   5
  -3  -1 -12 3.16248 0.74754   4
  -3  -1 -12 2.94025 1.31779   1
   3   1  12 2.38511 1.07259   2
   3   1  12 1.87275 1.13224   3
   3   1  12 -0.3306 0.99360   4
  -4  -1 -12 16.8933 1.41715   5
  -4  -1 -12 16.2452 1.14700   4
  -4  -1 -12 16.7729 1.71221   1
   4   1  12 15.2220 1.58981   4
   4   1  12 15.8023 1.59282   2
   4   1  12 18.1259 1.71910   3
  -5  -1 -12 13.3088 1.33921   4
  -5  -1 -12 14.8133 1.75803   1
  -5  -1 -12 14.7570 1.64782   5
   5   1  12 15.1508 1.74584   2
   5   1  12 12.8811 1.69931   5
   5   1  12 12.8838 1.75103   4
  -6  -1 -12 6.56136 1.83795   1
  -6  -1 -12 9.26663 1.78142   5
  -6  -1 -12 5.54830 1.41872   4
   6   1  12 8.47468 1.93487   4
   6   1  12 6.77253 1.85430   5
   6   1  12 5.83638 1.81561   2
  -7  -1 -12 14.8659 1.79905   4
  -7  -1 -12 13.3052 2.18084   5
   7   1  12 12.2321 2.21510   5
   7   1  12 14.1335 2.27311   4
   5  -2 -12 1.20609 2.33504   1
   4  -2 -12 20.6264 2.42624   1
   3  -2 -12 27.1834 2.27191   1
   2  -2 -12 44.7041 2.86527   1
  -2   2  12 37.9113 2.12345   3
   1  -2 -12 7.42986 1.56781   1
  -1   2  12 7.21468 1.08559   3
   0  -2 -12 51.8094 2.77296   1
   0   2  12 51.0148 2.16299   3
   0   2  12 46.4286 1.92931   2
  -1  -2 -12 132.557 4.64016   1
   1   2  12 127.884 3.92193   2
   1   2  12 130.774 4.09726   3
  -2  -2 -12 25.4162 1.81955   1
  -2  -2 -12 26.1560 1.51626   5
   2   2  12 27.1923 1.78663   2
   2   2  12 25.4282 1.67750   3
  -3  -2 -12 24.0060 1.76008   1
  -3  -2 -12 23.2032 1.66121   5
   3   2  12 21.6601 1.55441   4
   3   2  12 21.4695 1.68113   3
   3   2  12 20.0466 1.54635   2
  -4  -2 -12 34.8578 2.58742   1
  -4  -2 -12 37.8029 2.14865   5
   4   2  12 32.2618 2.33722   4
   4   2  12 33.4619 2.43960   2
   4   2  12 38.1207 2.33112   3
  -5  -2 -12 -0.1638 0.91781   4
  -5  -2 -12 -0.3950 1.34823   5
  -5  -2 -12 0.57328 1.48137   1
   5   2  12 -0.7370 1.47338   4
   5   2  12 1.00326 1.52937   2
  -6  -2 -12 3.65168 1.18698   4
  -6  -2 -12 3.00710 1.64804   5
   6   2  12 3.37471 1.99266   4
   6   2  12 2.69373 1.87642   2
  -7  -2 -12 -2.1629 1.33005   4
  -7  -2 -12 2.50394 1.88104   5
   7   2  12 2.52603 2.06744   2
   7   2  12 2.45183 2.28299   4
   5  -3 -12 5.70726 2.53675   1
   4  -3 -12 7.62780 2.23906   1
   3  -3 -12 0.55437 1.76252   1
   2  -3 -12 65.8709 3.64375   1
  -2   3  12 73.7416 2.75290   3
   1  -3 -12 31.6287 2.22345   1
  -1   3  12 31.1862 1.81946   3
   0  -3 -12 19.3051 1.82148   1
   0   3  12 18.3490 1.32084   3
  -1  -3 -12 128.685 4.53466   1
   1   3  12 121.469 3.97347   3
  -2  -3 -12 9.14600 1.46979   1
   2   3  12 8.36277 1.23597   3
   2   3  12 7.82293 1.13815   2
  -3  -3 -12 14.2111 1.11629   5
  -3  -3 -12 12.6821 1.53323   1
   3   3  12 16.7233 1.62994   3
   3   3  12 13.8623 1.46838   2
  -4  -3 -12 8.26254 1.18660   5
   4   3  12 9.12136 1.62080   3
   4   3  12 9.32573 1.40311   4
   4   3  12 6.10820 1.54363   2
  -5  -3 -12 3.99737 1.32220   5
   5   3  12 2.25965 1.68455   3
   5   3  12 -0.5180 1.57568   4
   5   3  12 0.43324 1.68307   2
  -6  -3 -12 11.7731 1.76458   5
   6   3  12 9.97970 2.06159   2
   6   3  12 14.4595 2.13049   4
   5  -4 -12 1.35580 2.56011   1
   4  -4 -12 1.25611 2.42905   1
   3  -4 -12 11.4084 2.19750   1
   2  -4 -12 7.96830 1.93933   1
  -2   4  12 8.69986 1.19879   3
   1  -4 -12 1.21341 1.69915   1
  -1   4  12 -0.0297 0.93514   3
   0  -4 -12 10.1645 1.72857   1
   0   4  12 8.42176 1.09405   3
  -1  -4 -12 7.99791 1.56556   1
   1   4  12 6.39274 1.09642   3
  -2  -4 -12 18.3948 1.69325   1
   2   4  12 18.9142 1.48287   3
   3   4  12 9.57911 1.40647   3
   3   4  12 8.12840 1.36824   2
  -4  -4 -12 7.12445 1.07117   5
   4   4  12 9.86686 1.67741   2
   4   4  12 10.4133 1.71812   3
  -5  -4 -12 0.26446 1.25858   5
   5   4  12 -1.2285 1.71734   3
   5   4  12 -1.4651 1.73272   2
  -6  -4 -12 3.18595 1.51838   5
   6   4  12 3.26227 2.01792   2
   6   4  12 3.34189 1.93233   4
   4  -5 -12 -2.1898 2.45745   1
   3  -5 -12 37.0308 3.18261   1
   2  -5 -12 4.56652 2.03295   1
  -2   5  12 4.10324 1.17974   3
   1  -5 -12 14.9334 2.08978   1
  -1   5  12 16.9560 1.34618   3
   0  -5 -12 17.6696 2.04759   1
   0   5  12 19.3286 1.41818   3
  -1  -5 -12 17.2119 1.87228   1
   1   5  12 13.5334 1.33125   3
   2   5  12 2.50071 1.19461   3
   3   5  12 1.31086 1.29727   3
   4   5  12 5.99340 1.67133   3
   4   5  12 6.19245 1.66578   2
   5   5  12 -2.4416 1.81039   2
   5   5  12 -1.4613 1.78429   3
  -6  -5 -12 0.50393 1.29330   5
   6   5  12 0.33228 2.15723   2
   3  -6 -12 3.47606 2.48026   1
   2  -6 -12 6.31487 2.32064   1
  -2   6  12 3.60182 1.22360   3
   1  -6 -12 6.00668 2.01599   1
  -1   6  12 4.90898 1.13410   3
   0  -6 -12 1.83140 1.77282   1
   0   6  12 -0.7331 1.04559   3
   1   6  12 15.7471 1.43335   3
   2   6  12 -0.0022 1.19456   3
   3   6  12 6.41871 1.53364   3
   4   6  12 0.05082 1.62646   3
   5   6  12 4.13802 2.03984   2
   5   6  12 -0.9159 1.90610   3
   2  -7 -12 -2.0446 2.39147   1
  -2   7  12 3.50341 1.25866   3
  -1   7  12 0.05862 1.12721   3
   0   7  12 3.24022 1.21785   3
   1   7  12 -0.8596 1.21288   3
   2   7  12 1.23347 1.31656   3
   3   7  12 5.87045 1.59460   3
   4   7  12 1.11054 1.72775   3
  -1   8  12 1.21540 1.19317   3
   0   8  12 1.49156 1.31284   3
   1   8  12 0.79724 1.36737   3
   2   8  12 0.33381 1.55322   3
   3   8  12 0.42384 1.67529   3
   0   8 -13 1.91046 1.84734   2
   0  -8  13 3.23487 1.54204   5
  -1   8 -13 0.79490 2.09317   3
  -1   8 -13 0.64407 1.70231   2
   2   7 -13 -0.9085 1.73655   4
   2   7 -13 4.05648 2.02845   4
   2   7 -13 -0.1245 1.82076   2
  -2  -7  13 1.63243 1.75738   5
   1   7 -13 3.79042 1.82829   2
   1   7 -13 -1.9280 1.61978   4
  -1  -7  13 3.77894 1.67923   5
   0   7 -13 7.53860 1.72741   2
   0   7 -13 6.61489 1.72870   4
   0  -7  13 5.71536 1.58112   5
  -1   7 -13 -0.0451 1.83498   1
  -1   7 -13 -0.5056 1.56190   4
  -1   7 -13 -0.8277 1.53518   2
   1  -7  13 0.32222 1.48476   5
  -2   7 -13 4.24176 1.59182   2
  -2   7 -13 1.00571 1.92819   1
  -2   7 -13 2.76467 1.82645   3
   2  -7  13 1.67928 1.40865   5
  -3   7 -13 1.72112 1.85917   3
  -3   7 -13 0.71413 2.08020   1
  -3   7 -13 0.08489 1.63137   2
   3   6 -13 23.9698 2.19377   4
   3   6 -13 20.9645 2.20328   2
  -3  -6  13 20.4318 2.12081   5
  -3  -6  13 26.4362 1.84636   4
   2   6 -13 3.72671 1.74271   2
   2   6 -13 3.69524 1.64448   4
   2   6 -13 1.63709 1.74011   4
  -2  -6  13 2.70606 1.31692   4
  -2  -6  13 2.24344 1.59455   5
   1   6 -13 27.9008 2.04537   2
   1   6 -13 28.5726 1.94447   4
  -1  -6  13 24.3040 1.98408   5
   0   6 -13 -3.2218 1.56477   1
   0   6 -13 -3.4487 1.34609   4
   0   6 -13 -1.3075 1.42511   2
   0  -6  13 1.42449 1.42661   5
  -1   6 -13 24.2675 1.79514   4
  -1   6 -13 20.2222 1.74487   2
  -1   6 -13 20.4524 2.14034   1
   1  -6  13 21.0262 1.78567   5
  -2   6 -13 26.1781 1.96260   4
  -2   6 -13 31.4080 2.35098   3
  -2   6 -13 27.3323 1.84933   2
  -2   6 -13 23.8422 2.30789   1
   2  -6  13 26.4669 1.89254   5
  -3   6 -13 0.49601 1.58550   4
  -3   6 -13 2.26243 1.71963   3
  -3   6 -13 1.71550 1.94708   1
  -3   6 -13 0.40042 1.53239   2
   3  -6  13 1.48756 1.47371   5
  -4   6 -13 10.9601 2.48775   1
  -4   6 -13 4.35334 1.88507   3
  -4   6 -13 9.58152 1.75245   2
   4  -6  13 8.91219 1.58773   5
   4   5 -13 5.19478 2.09347   5
   4   5 -13 1.33404 1.89133   4
  -4  -5  13 0.60525 1.76336   5
  -4  -5  13 0.59011 1.62446   4
   3   5 -13 3.87839 1.68468   2
   3   5 -13 -0.6362 1.66435   4
   3   5 -13 1.27139 1.75558   5
  -3  -5  13 2.09069 1.48522   4
  -3  -5  13 4.85148 1.67940   5
   2   5 -13 13.9592 1.87984   5
   2   5 -13 14.1735 1.70695   4
   2   5 -13 14.6522 1.78230   4
   2   5 -13 16.1222 1.75722   2
   2   5 -13 15.4715 2.02677   1
  -2  -5  13 14.7072 1.68271   5
  -2  -5  13 13.5725 1.53228   4
   1   5 -13 19.7408 1.71259   4
   1   5 -13 17.5769 1.84818   5
   1   5 -13 19.7567 1.73000   2
   1   5 -13 16.1607 1.87824   1
  -1  -5  13 19.7530 1.82230   5
  -1  -5  13 21.0567 1.54985   4
   0   5 -13 5.86424 1.37845   2
   0   5 -13 3.74832 1.29196   4
   0   5 -13 3.66748 1.59577   1
   0  -5  13 5.90964 1.37391   5
   0  -5  13 4.81245 1.15326   4
  -1   5 -13 10.4439 1.75172   1
  -1   5 -13 9.25985 1.42147   4
  -1   5 -13 8.43895 1.37191   2
   1  -5  13 8.41329 1.14283   4
   1  -5  13 8.61047 1.37186   5
  -2   5 -13 3.18787 1.76437   1
  -2   5 -13 -1.2508 1.23920   4
  -2   5 -13 0.98701 1.23510   2
   2  -5  13 2.60348 1.32744   5
  -3   5 -13 3.66954 1.41295   4
  -3   5 -13 2.27575 1.38422   2
  -3   5 -13 4.25246 1.84981   1
   3  -5  13 3.93749 1.46842   5
  -4   5 -13 12.7146 2.39248   1
  -4   5 -13 13.5457 1.71727   4
  -4   5 -13 13.9957 1.70359   2
   4  -5  13 16.4697 1.76174   5
  -5   5 -13 3.43790 1.74800   4
  -5   5 -13 5.04835 2.46112   1
  -5   5 -13 4.51285 1.73298   2
   5  -5  13 1.85142 1.62940   5
   4   4 -13 20.9676 1.98047   4
   4   4 -13 26.7295 2.36085   5
  -4  -4  13 23.3292 1.82149   2
  -4  -4  13 22.5289 1.94449   4
   3   4 -13 20.8898 2.00211   5
   3   4 -13 18.3737 2.11666   1
   3   4 -13 21.2396 1.89717   4
  -3  -4  13 17.4493 1.77921   5
  -3  -4  13 22.4511 1.77315   4
  -3  -4  13 21.4250 1.64277   2
   2   4 -13 44.4153 2.48119   4
   2   4 -13 38.7249 2.92404   1
   2   4 -13 40.8939 2.45930   2
   2   4 -13 35.0085 2.24682   5
  -2  -4  13 39.3777 2.30635   2
  -2  -4  13 39.3357 2.51065   5
  -2  -4  13 42.6293 2.37847   4
   1   4 -13 -0.6507 1.45854   1
   1   4 -13 -0.7249 1.17072   4
   1   4 -13 -0.6912 1.39155   5
   1   4 -13 -0.0333 1.22451   2
  -1  -4  13 -0.6004 1.10013   5
  -1  -4  13 -0.3431 1.00348   2
  -1  -4  13 0.44303 1.09561   4
   0   4 -13 60.0621 3.16065   1
   0   4 -13 57.0992 2.81950   5
   0   4 -13 59.0553 2.66836   2
   0   4 -13 59.5962 2.61514   4
   0  -4  13 59.9631 2.77556   5
   0  -4  13 60.8346 2.40324   2
   0  -4  13 59.9499 2.47309   4
  -1   4 -13 53.1613 2.75861   5
  -1   4 -13 58.8771 2.52175   2
  -1   4 -13 52.6614 3.13539   1
  -1   4 -13 56.4244 2.54100   4
  -1   4 -13 53.4019 2.46771   2
   1  -4  13 52.0696 2.60612   5
   1  -4  13 54.9007 2.41006   4
  -2   4 -13 15.0858 1.38772   2
  -2   4 -13 15.9990 1.45788   4
  -2   4 -13 18.9709 1.98662   1
   2  -4  13 13.1570 1.28562   4
   2  -4  13 17.0695 1.61463   5
  -3   4 -13 20.2244 2.19507   1
  -3   4 -13 21.5950 1.61833   2
  -3   4 -13 22.6849 1.65645   4
   3  -4  13 19.5196 1.35238   4
   3  -4  13 21.7286 1.74888   5
  -4   4 -13 1.00494 1.42738   4
  -4   4 -13 0.60641 2.00811   1
  -4   4 -13 0.54414 1.33529   2
   4  -4  13 2.66845 1.51698   5
  -5   4 -13 25.0121 2.00798   2
  -5   4 -13 20.0735 1.91555   4
  -5   4 -13 26.3867 2.79907   1
   5  -4  13 21.5894 2.00125   5
  -6   4 -13 0.72994 1.66975   2
  -6   4 -13 1.89063 1.77066   4
  -6   4 -13 -2.1090 2.40445   1
   6  -4  13 0.74618 1.81464   5
   5   3 -13 0.74913 2.04930   5
  -5  -3  13 0.60599 1.54490   2
  -5  -3  13 0.92775 1.67400   4
   4   3 -13 1.29431 1.96466   5
   4   3 -13 2.47044 1.95430   1
   4   3 -13 2.83016 1.84012   5
  -4  -3  13 3.62697 1.51538   4
  -4  -3  13 5.53811 1.47472   2
   3   3 -13 38.2134 2.69475   5
   3   3 -13 40.1941 2.64216   1
   3   3 -13 39.8492 2.40617   4
  -3  -3  13 39.2642 2.47497   4
  -3  -3  13 39.1722 2.42713   2
   2   3 -13 37.3251 2.84216   1
   2   3 -13 41.8094 2.28362   4
   2   3 -13 41.6169 2.57737   5
  -2  -3  13 40.5124 2.29800   2
  -2  -3  13 39.1244 2.32058   4
  -2  -3  13 38.1963 2.41362   5
   1   3 -13 38.4169 2.73497   1
   1   3 -13 42.7867 2.18906   4
   1   3 -13 35.8706 2.04668   2
   1   3 -13 36.8139 2.41602   5
  -1  -3  13 39.3477 2.11809   2
  -1  -3  13 37.3097 2.14425   4
  -1  -3  13 37.9013 2.27782   5
   0   3 -13 107.228 3.68679   5
   0   3 -13 105.235 4.21107   1
   0   3 -13 107.305 3.48754   2
   0   3 -13 104.446 3.42971   4
   0  -3  13 106.752 3.51290   2
   0  -3  13 110.124 3.69555   5
   0  -3  13 104.748 3.47292   4
  -1   3 -13 2.26323 1.44530   1
  -1   3 -13 0.30187 1.09730   2
  -1   3 -13 1.57697 1.05345   4
  -1   3 -13 2.05751 1.23461   5
   1  -3  13 0.78014 1.02494   4
   1  -3  13 1.64164 1.04091   2
   1  -3  13 2.35225 1.16841   5
  -2   3 -13 93.0506 3.25491   4
  -2   3 -13 100.176 3.51381   5
  -2   3 -13 97.8419 4.01492   1
  -2   3 -13 97.9615 3.28201   2
   2  -3  13 96.9316 3.49622   5
   2  -3  13 92.1816 3.21960   4
   2  -3  13 97.3225 3.25743   2
  -3   3 -13 10.8478 1.55080   5
  -3   3 -13 12.4518 1.35010   4
  -3   3 -13 14.0424 1.36165   2
  -3   3 -13 11.8325 1.86391   1
   3  -3  13 13.0250 1.55710   5
   3  -3  13 9.71970 1.27978   4
  -4   3 -13 5.71362 1.82547   1
  -4   3 -13 7.16220 1.39894   2
  -4   3 -13 6.94608 1.43212   4
   4  -3  13 5.88143 1.55204   5
   4  -3  13 5.49000 1.27976   4
  -5   3 -13 12.9604 2.43589   1
  -5   3 -13 11.7290 1.66997   4
  -5   3 -13 11.3285 1.65126   2
   5  -3  13 10.6372 1.90221   5
  -6   3 -13 1.73887 1.64369   2
  -6   3 -13 4.16864 1.73101   4
  -6   3 -13 2.33994 2.41649   1
   6  -3  13 0.15897 1.97479   5
   5   2 -13 19.8592 2.05388   5
   5   2 -13 14.7656 2.38511   1
  -5  -2  13 17.8918 1.87890   4
  -5  -2  13 19.0547 1.88056   2
   4   2 -13 19.5246 2.31546   1
   4   2 -13 20.8765 1.99283   5
  -4  -2  13 19.7629 1.80856   2
  -4  -2  13 21.5979 1.74619   4
   3   2 -13 51.7837 2.73602   5
   3   2 -13 48.8394 3.23592   1
  -3  -2  13 47.5320 2.50722   4
  -3  -2  13 51.6404 2.58691   2
   2   2 -13 0.29868 1.57810   1
   2   2 -13 0.86177 1.30232   5
   2   2 -13 -0.3400 1.06351   4
  -2  -2  13 0.27753 0.99611   2
  -2  -2  13 0.71875 1.07724   4
   1   2 -13 76.7640 3.56170   1
   1   2 -13 80.8472 3.04111   5
   1   2 -13 81.7771 2.72487   4
  -1  -2  13 80.4359 3.09174   5
  -1  -2  13 79.3472 2.86874   2
  -1  -2  13 76.4748 2.88503   4
   0   2 -13 24.8854 1.62426   2
   0   2 -13 26.1570 1.69999   4
   0   2 -13 25.3115 1.61663   5
   0   2 -13 25.3708 1.93103   1
   0  -2  13 26.3223 1.67163   5
   0  -2  13 24.4726 1.73338   2
   0  -2  13 25.6173 1.75203   3
   0  -2  13 25.2823 1.83197   4
  -1   2 -13 80.3052 2.93615   5
  -1   2 -13 73.2685 3.44338   1
  -1   2 -13 77.2361 2.70015   2
  -1   2 -13 80.8388 2.67771   4
   1  -2  13 77.0661 2.96673   5
   1  -2  13 74.9423 2.82177   4
   1  -2  13 76.9081 2.78989   2
  -2   2 -13 86.3957 2.94679   2
  -2   2 -13 85.0104 3.63768   1
  -2   2 -13 84.3832 2.94196   4
  -2   2 -13 88.0563 3.20645   5
   2  -2  13 86.4579 3.06733   4
   2  -2  13 85.9954 3.06125   2
   2  -2  13 87.9391 3.30352   5
  -3   2 -13 42.2848 2.89186   1
  -3   2 -13 41.9970 2.20245   4
  -3   2 -13 45.1356 2.46906   5
  -3   2 -13 47.2918 2.15132   2
   3  -2  13 46.9089 2.27088   2
   3  -2  13 42.0218 2.31012   4
   3  -2  13 44.7859 2.55587   5
  -4   2 -13 46.4393 2.66313   5
  -4   2 -13 44.5121 3.18055   1
  -4   2 -13 44.1866 2.37224   4
  -4   2 -13 43.7151 2.38846   2
   4  -2  13 38.6393 2.22201   2
   4  -2  13 40.3814 2.46628   4
   4  -2  13 40.4296 2.71900   5
  -5   2 -13 -0.0947 1.29546   2
  -5   2 -13 -0.3836 1.89080   1
  -5   2 -13 1.02606 1.41036   4
   5  -2  13 -1.8422 1.40126   4
   5  -2  13 -0.7292 1.55915   5
  -6   2 -13 0.47795 2.16185   1
  -6   2 -13 -1.3060 1.51074   2
  -6   2 -13 -0.5139 1.62422   4
   6  -2  13 -0.0611 1.85297   5
   6  -2  13 0.40039 1.43965   4
   5   1 -13 4.17908 2.26302   1
   5   1 -13 3.46822 1.53989   5
  -5  -1  13 4.76871 1.66375   2
   4   1 -13 28.8266 2.52069   1
   4   1 -13 23.4046 1.89286   5
  -4  -1  13 30.7258 1.95842   2
   3   1 -13 27.3723 1.84375   5
   3   1 -13 24.9372 2.25309   1
   3   1 -13 28.7283 1.85397   5
  -3  -1  13 27.3578 1.71363   4
  -3  -1  13 27.1688 1.78008   2
   2   1 -13 55.9917 2.50123   5
   2   1 -13 58.1817 3.31473   1
  -2  -1  13 53.9037 2.48620   2
  -2  -1  13 60.9160 2.46860   4
   1   1 -13 149.698 4.49520   5
   1   1 -13 150.003 5.31345   1
  -1  -1  13 149.532 4.41718   4
  -1  -1  13 150.775 4.66858   3
  -1  -1  13 142.704 4.49612   2
   0   1 -13 1.49342 0.77122   4
   0   1 -13 -0.2877 1.03957   5
   0   1 -13 2.25711 0.86521   4
   0   1 -13 -0.8054 1.28786   1
   0  -1  13 2.24834 0.92738   2
   0  -1  13 2.15278 0.88810   4
   0  -1  13 0.69006 1.01741   3
  -1   1 -13 126.537 3.55551   4
  -1   1 -13 120.219 3.85683   5
  -1   1 -13 118.900 4.48955   1
   1  -1  13 122.821 4.00663   5
   1  -1  13 119.495 3.75421   4
   1  -1  13 118.267 3.81309   2
   1  -1  13 125.067 4.04378   3
  -2   1 -13 63.0398 2.25990   2
  -2   1 -13 62.8887 3.11118   1
  -2   1 -13 65.0151 2.35007   4
  -2   1 -13 63.4860 2.60544   5
   2  -1  13 61.2519 2.52245   4
   2  -1  13 62.2005 2.78202   3
   2  -1  13 60.0155 2.49875   2
   2  -1  13 65.3796 2.73229   5
  -3   1 -13 66.1930 3.41162   1
  -3   1 -13 73.9972 2.62232   4
  -3   1 -13 71.3854 2.90086   5
  -3   1 -13 73.9413 2.57445   2
   3  -1  13 72.9370 2.99378   5
   3  -1  13 73.1223 2.87053   2
   3  -1  13 71.6651 2.86566   4
  -4   1 -13 10.2288 1.81224   1
  -4   1 -13 8.96287 1.51088   5
  -4   1 -13 9.16013 1.16305   2
  -4   1 -13 11.1594 1.30887   4
   4  -1  13 9.59676 1.42629   4
   4  -1  13 12.3491 1.42447   2
   4  -1  13 10.5435 1.53963   5
  -5   1 -13 17.4967 1.61381   4
  -5   1 -13 17.4759 1.49277   2
  -5   1 -13 18.0243 1.86402   5
  -5   1 -13 20.7017 2.22205   1
   5  -1  13 18.0936 1.89038   5
   5  -1  13 17.8530 1.78933   4
   5  -1  13 17.7207 1.64893   2
  -6   1 -13 0.37374 1.73790   5
  -6   1 -13 0.16227 2.02267   1
  -6   1 -13 -1.1596 1.58042   4
  -6   1 -13 2.69470 1.38732   2
   6  -1  13 -0.1296 1.66785   4
   6  -1  13 1.86552 1.96488   5
   5   0 -13 7.26237 2.31550   1
  -5   0  13 7.85994 1.66124   2
   4   0 -13 24.8568 2.44903   1
  -4   0  13 25.1132 1.83935   2
   3   0 -13 6.27098 1.14586   5
   3   0 -13 5.41202 1.81261   1
  -3   0  13 8.19617 1.31028   2
   2   0 -13 93.8377 4.11669   1
   2   0 -13 91.3240 3.08853   5
  -2   0  13 91.8804 3.18506   2
   1   0 -13 11.0404 1.58990   1
   1   0 -13 9.47503 1.09642   5
  -1   0  13 10.1428 1.10285   2
  -1   0  13 9.32509 1.10994   4
  -1   0  13 11.8849 1.39880   3
   0   0 -13 174.498 5.95742   1
   0   0 -13 186.150 5.11428   5
   0   0  13 170.443 5.17394   2
   0   0  13 180.769 5.37176   3
   0   0  13 177.520 5.05102   4
  -1   0 -13 31.3747 1.84046   5
  -1   0 -13 31.6616 2.42770   1
   1   0  13 29.2443 1.87580   2
   1   0  13 31.8012 1.84282   4
   1   0  13 34.1760 2.07548   3
  -2   0 -13 88.4209 3.08504   5
  -2   0 -13 89.1518 3.72068   1
  -2   0 -13 88.1192 2.71384   4
   2   0  13 88.9088 3.15975   2
   2   0  13 91.2790 3.33223   3
   2   0  13 90.2395 3.08845   4
  -3   0 -13 59.7540 3.07211   1
  -3   0 -13 62.1581 2.25079   4
  -3   0 -13 61.3139 2.62570   5
   3   0  13 54.5658 2.71933   5
   3   0  13 60.2111 2.61197   4
   3   0  13 58.5389 2.64521   2
   3   0  13 55.5146 2.78182   3
  -4   0 -13 1.49531 1.52746   1
  -4   0 -13 2.42739 1.06856   4
  -4   0 -13 3.09982 1.36552   5
   4   0  13 3.15697 1.38996   5
   4   0  13 1.73660 1.36434   2
   4   0  13 4.27266 1.35627   4
  -5   0 -13 5.52512 1.51916   5
  -5   0 -13 4.97574 1.78044   1
  -5   0 -13 6.80488 1.37849   4
   5   0  13 4.37538 1.64029   5
   5   0  13 3.20971 1.55555   2
   5   0  13 4.81836 1.66947   4
  -6   0 -13 1.07158 1.73146   5
  -6   0 -13 -0.3088 1.47318   4
  -6   0 -13 2.37348 1.93824   1
   6   0  13 -1.2304 1.88288   4
   6   0  13 -0.6303 1.93577   5
   7   0  13 0.52790 2.05523   4
   5  -1 -13 11.7642 2.61706   1
  -5   1  13 13.7729 1.79430   2
   4  -1 -13 -0.5107 1.93228   1
  -4   1  13 2.75184 1.32054   2
   3  -1 -13 50.8535 3.58032   1
  -3   1  13 55.5179 2.49972   2
   2  -1 -13 44.5209 3.17837   1
  -2   1  13 46.7906 2.07442   2
  -2   1  13 47.3836 2.43158   3
   1  -1 -13 28.2338 2.11756   1
  -1   1  13 30.5418 2.04571   3
  -1   1  13 31.4405 1.75971   2
   0  -1 -13 5.36093 0.88345   5
   0  -1 -13 4.33265 1.47721   1
   0   1  13 6.27429 0.98477   2
   0   1  13 4.57596 1.10680   3
  -1  -1 -13 20.5128 1.51519   5
  -1  -1 -13 16.8832 1.62960   1
   1   1  13 17.5104 1.27709   2
   1   1  13 21.1819 1.32304   4
   1   1  13 19.6195 1.51131   3
  -2  -1 -13 66.6185 2.51607   5
  -2  -1 -13 65.2116 3.17366   1
   2   1  13 64.3834 2.65777   2
   2   1  13 70.0782 2.60118   4
   2   1  13 66.5053 2.85727   3
  -3  -1 -13 3.29311 1.46680   1
  -3  -1 -13 1.69563 1.09430   5
   3   1  13 1.92341 1.17736   2
   3   1  13 2.51089 1.25502   3
   3   1  13 2.98104 1.12226   4
  -4  -1 -13 17.3143 1.81500   1
  -4  -1 -13 17.0851 1.60697   5
  -4  -1 -13 17.6815 1.21192   4
   4   1  13 18.3375 1.62967   4
   4   1  13 15.8663 1.63642   2
  -5  -1 -13 -0.8267 1.14508   4
  -5  -1 -13 1.45360 1.46762   5
  -5  -1 -13 2.36704 1.62444   1
   5   1  13 4.56127 1.68467   2
   5   1  13 2.58023 1.65577   4
  -6  -1 -13 0.06955 1.40678   4
  -6  -1 -13 0.99924 1.74994   5
   6   1  13 -1.1330 1.90336   4
   6   1  13 1.92811 1.88558   5
   6   1  13 -1.9189 1.79352   2
   5  -2 -13 3.97374 2.57737   1
   4  -2 -13 11.8391 2.28373   1
   3  -2 -13 43.9082 3.39370   1
   2  -2 -13 10.6333 1.92228   1
  -2   2  13 10.0057 1.32101   3
   1  -2 -13 284.356 8.99872   1
  -1   2  13 280.458 7.94732   3
   0  -2 -13 0.62400 1.47735   1
   0   2  13 1.31371 0.85371   2
   0   2  13 -0.2490 1.01917   3
  -1  -2 -13 77.7444 3.43052   1
   1   2  13 76.0207 2.94457   3
   1   2  13 69.4678 2.65335   2
  -2  -2 -13 33.8555 1.71831   5
  -2  -2 -13 31.6993 2.44770   1
   2   2  13 29.0342 1.90502   3
   2   2  13 32.0273 2.02982   2
  -3  -2 -13 19.5884 1.36895   5
  -3  -2 -13 21.1343 1.81541   1
   3   2  13 20.9514 1.76459   3
   3   2  13 18.6222 1.55158   2
   3   2  13 20.2537 1.56957   4
  -4  -2 -13 6.28849 1.56172   1
  -4  -2 -13 5.93133 1.28468   5
   4   2  13 8.48418 1.49239   2
   4   2  13 7.40833 1.43898   4
   4   2  13 6.86316 1.61397   3
  -5  -2 -13 4.23912 1.46801   5
   5   2  13 1.41897 1.69182   2
   5   2  13 4.78926 1.72718   4
  -6  -2 -13 2.87466 1.72265   5
   6   2  13 3.74429 1.98130   2
   6   2  13 2.41377 1.99550   4
   5  -3 -13 1.17190 2.65765   1
   4  -3 -13 19.5420 2.60981   1
   3  -3 -13 2.43676 1.99263   1
   2  -3 -13 17.3813 2.17033   1
  -2   3  13 21.9000 1.64545   3
   1  -3 -13 8.74629 1.83756   1
  -1   3  13 6.31221 1.14816   3
   0  -3 -13 2.34768 1.52483   1
   0   3  13 -0.5323 0.97328   3
  -1  -3 -13 80.7234 3.46782   1
   1   3  13 71.3845 2.93622   3
  -2  -3 -13 1.59876 1.40422   1
   2   3  13 1.79432 1.09270   2
   2   3  13 1.52394 1.11736   3
  -3  -3 -13 21.5228 1.83138   1
  -3  -3 -13 21.7432 1.61870   5
   3   3  13 23.0565 1.74390   2
   3   3  13 19.1697 1.78042   3
  -4  -3 -13 -0.0642 1.15142   5
   4   3  13 -0.9736 1.53205   3
   4   3  13 0.87322 1.45078   2
  -5  -3 -13 1.96450 1.40990   5
   5   3  13 4.95561 1.75426   4
   5   3  13 1.59118 1.82296   2
  -6  -3 -13 1.81881 1.59326   5
   6   3  13 3.33178 2.02969   4
   6   3  13 4.43137 2.00257   2
   4  -4 -13 6.22903 2.52322   1
   3  -4 -13 2.72618 2.18072   1
   2  -4 -13 56.1107 3.75077   1
  -2   4  13 53.8638 2.57439   3
   1  -4 -13 1.13622 1.83268   1
  -1   4  13 3.56386 1.11348   3
   0  -4 -13 2.71911 1.72813   1
   0   4  13 2.51671 1.04806   3
  -1  -4 -13 27.1818 2.10612   1
   1   4  13 28.5999 2.04777   3
  -2  -4 -13 15.1422 1.74996   1
   2   4  13 12.9443 1.47908   3
   3   4  13 16.3944 1.67819   2
   3   4  13 20.7815 1.81871   3
   4   4  13 8.22741 1.69114   3
   4   4  13 4.35903 1.67931   2
  -5  -4 -13 0.12338 1.25062   5
   5   4  13 2.74053 1.85148   3
   5   4  13 1.26416 1.86924   2
  -6  -4 -13 2.36966 1.58995   5
   6   4  13 -1.9633 2.08343   4
   6   4  13 0.79649 2.11947   2
   4  -5 -13 -0.1633 2.52365   1
   3  -5 -13 0.08563 2.43327   1
   2  -5 -13 5.60072 2.20645   1
  -2   5  13 5.07126 1.31689   3
   1  -5 -13 1.44046 1.97026   1
  -1   5  13 2.41096 1.15525   3
   0  -5 -13 14.5968 2.13318   1
   0   5  13 12.6027 1.32314   3
  -1  -5 -13 15.6345 1.97578   1
   1   5  13 12.8723 1.42803   3
   2   5  13 15.7334 1.60238   3
   3   5  13 -1.0117 1.34958   3
   4   5  13 1.85268 1.71799   2
   4   5  13 3.56721 1.69313   3
   5   5  13 3.50587 1.93794   3
   5   5  13 2.65750 1.96062   2
   3  -6 -13 4.54282 2.65057   1
   2  -6 -13 4.41047 2.46214   1
  -2   6  13 8.08405 1.40110   3
   1  -6 -13 1.72835 2.10377   1
  -1   6  13 0.12197 1.20984   3
   0  -6 -13 -0.6702 1.86056   1
   0   6  13 0.75186 1.17309   3
   1   6  13 -0.4293 1.22318   3
   2   6  13 8.91754 1.47944   3
   3   6  13 1.25662 1.46415   3
   4   6  13 -0.5919 1.69744   3
   5   6  13 3.68574 2.13355   2
   5   6  13 2.43349 1.99152   3
   2  -7 -13 0.16044 2.53902   1
  -2   7  13 1.21171 1.35562   3
  -1   7  13 1.39475 1.29424   3
   0   7  13 -0.5467 1.30781   3
   1   7  13 1.37252 1.42426   3
   2   7  13 -0.7903 1.40084   3
   3   7  13 0.79676 1.58498   3
   4   7  13 -0.8298 1.79228   3
   0   8  13 -0.3832 1.40506   3
   1   8  13 2.76111 1.53014   3
   2   8  13 1.25326 1.59151   3
   1   7 -14 0.95972 1.71025   4
   1   7 -14 -0.5699 1.74232   2
  -1  -7  14 -2.5013 1.69331   5
   0   7 -14 12.1480 1.92977   2
   0   7 -14 8.27051 1.76405   4
   0  -7  14 9.16082 1.78947   5
  -1   7 -14 2.66243 1.68340   2
  -1   7 -14 2.64128 1.76496   4
  -1   7 -14 1.59776 2.00252   1
  -1   7 -14 3.15611 1.69610   2
   1  -7  14 2.53955 1.62945   5
  -2   7 -14 4.30236 2.13916   1
  -2   7 -14 5.74963 1.77959   2
   2  -7  14 1.50173 1.51487   5
   3   6 -14 3.70541 1.97317   4
  -3  -6  14 7.22562 1.63767   4
  -3  -6  14 3.32593 1.88263   5
   2   6 -14 4.46554 1.86289   4
   2   6 -14 3.18814 1.76817   4
   2   6 -14 3.35455 1.78362   2
  -2  -6  14 5.83434 1.45682   4
  -2  -6  14 7.17606 1.78289   5
   1   6 -14 8.18836 1.69380   4
   1   6 -14 6.50829 1.71051   2
  -1  -6  14 9.13809 1.77278   5
  -1  -6  14 10.3782 1.37715   4
   0   6 -14 19.9209 1.90746   4
   0   6 -14 16.3071 2.06902   1
   0   6 -14 17.3810 1.88195   2
   0  -6  14 15.6743 1.87020   5
  -1   6 -14 5.82432 1.93596   1
  -1   6 -14 2.17643 1.55472   2
  -1   6 -14 2.17587 1.56017   4
  -1   6 -14 3.03293 1.53964   2
   1  -6  14 3.47674 1.58492   5
  -2   6 -14 16.5347 1.83644   2
  -2   6 -14 22.0659 2.42493   1
  -2   6 -14 20.6376 1.88145   4
   2  -6  14 18.1047 1.86572   5
  -3   6 -14 -0.3359 2.08167   1
  -3   6 -14 -0.4317 1.62986   2
  -3   6 -14 -0.4045 1.56462   4
   3  -6  14 0.44883 1.58920   5
  -4   6 -14 3.57928 2.31820   1
  -4   6 -14 5.59691 1.79777   2
   4  -6  14 4.32197 1.64820   5
   3   5 -14 14.3837 2.14170   5
   3   5 -14 13.8265 1.98536   4
  -3  -5  14 15.4224 1.94808   5
  -3  -5  14 14.8127 1.80293   4
   2   5 -14 12.3912 1.82635   4
   2   5 -14 8.95116 1.89109   5
   2   5 -14 12.1360 1.74100   2
  -2  -5  14 10.8943 1.73128   5
  -2  -5  14 10.2962 1.58517   4
   1   5 -14 24.3144 2.15154   5
   1   5 -14 26.0861 1.93647   2
   1   5 -14 28.2910 1.92990   4
   1   5 -14 28.8880 2.29928   1
  -1  -5  14 27.2040 1.80180   4
  -1  -5  14 24.2414 1.93249   5
   0   5 -14 0.05783 1.64654   1
   0   5 -14 -0.8306 1.34641   4
   0   5 -14 -2.2035 1.43379   2
   0  -5  14 0.31852 1.36356   5
   0  -5  14 2.59538 1.25281   4
  -1   5 -14 15.0931 1.61856   4
  -1   5 -14 16.7809 1.69054   2
  -1   5 -14 13.4890 1.97049   1
  -1   5 -14 9.98078 1.48066   2
   1  -5  14 13.9066 1.68428   5
   1  -5  14 13.2226 1.35646   4
  -2   5 -14 7.86227 1.51244   2
  -2   5 -14 5.08351 1.85408   1
  -2   5 -14 6.65656 1.50095   4
   2  -5  14 6.29474 1.53588   5
  -3   5 -14 8.28003 1.59391   2
  -3   5 -14 7.36209 1.55700   4
  -3   5 -14 8.60210 2.12000   1
   3  -5  14 5.26417 1.63999   5
  -4   5 -14 -4.0368 2.03099   1
  -4   5 -14 -1.3763 1.68365   4
  -4   5 -14 0.83654 1.61966   2
   4  -5  14 -0.3538 1.63422   5
  -5   5 -14 -2.5492 1.68287   2
  -5   5 -14 1.53447 2.36526   1
  -5   5 -14 -0.5373 1.79918   4
   5  -5  14 1.26611 1.74271   5
   4   4 -14 3.77170 2.03828   5
   4   4 -14 2.17382 1.64234   4
  -4  -4  14 2.96841 1.47919   2
  -4  -4  14 1.13722 1.65504   4
   3   4 -14 8.91176 2.05701   1
   3   4 -14 11.1789 1.79864   4
   3   4 -14 8.29898 1.88931   5
  -3  -4  14 11.3021 1.53105   2
  -3  -4  14 8.43246 1.65151   5
  -3  -4  14 10.6001 1.66044   4
   2   4 -14 54.6305 3.32289   1
   2   4 -14 60.7981 3.19251   5
   2   4 -14 53.1014 2.81216   4
  -2  -4  14 54.4165 2.75312   4
  -2  -4  14 62.1873 2.74194   2
  -2  -4  14 53.1782 2.94389   5
   1   4 -14 21.1246 1.90576   5
   1   4 -14 24.9570 2.16824   1
   1   4 -14 24.6880 1.76256   4
   1   4 -14 26.7814 1.77876   2
  -1  -4  14 24.8879 1.73801   4
  -1  -4  14 27.9440 2.02997   2
  -1  -4  14 23.5420 1.86252   5
   0   4 -14 47.2947 2.75447   5
   0   4 -14 45.7153 2.56110   4
   0   4 -14 42.4017 3.11919   1
   0   4 -14 48.4028 2.48967   2
   0  -4  14 43.5854 2.27206   2
   0  -4  14 46.6148 2.67682   5
   0  -4  14 47.1732 2.39222   4
  -1   4 -14 44.3243 2.43788   2
  -1   4 -14 46.3131 2.50330   4
  -1   4 -14 45.6925 2.72697   5
  -1   4 -14 44.3539 3.11965   1
   1  -4  14 45.3004 2.40039   4
   1  -4  14 45.2426 2.60016   5
  -2   4 -14 -0.4100 1.58775   1
  -2   4 -14 0.26893 1.29068   4
  -2   4 -14 0.05247 1.27390   2
   2  -4  14 -0.5601 1.17560   4
   2  -4  14 0.09466 1.40040   5
  -3   4 -14 44.5718 2.66137   4
  -3   4 -14 40.7103 3.33090   1
  -3   4 -14 41.8970 2.59171   2
   3  -4  14 47.4331 2.29308   4
   3  -4  14 42.9919 2.79572   5
  -4   4 -14 0.96298 1.46659   2
  -4   4 -14 0.22650 1.50044   4
  -4   4 -14 4.24481 2.12828   1
   4  -4  14 2.33688 1.63898   5
  -5   4 -14 1.46114 1.60032   2
  -5   4 -14 2.84033 1.66303   4
  -5   4 -14 0.93007 2.22012   1
   5  -4  14 1.99401 1.80930   5
   4   3 -14 4.85301 1.95465   5
   4   3 -14 -0.0187 2.08240   1
   4   3 -14 1.10113 1.99899   5
  -4  -3  14 2.81798 1.56658   4
  -4  -3  14 3.79850 1.59730   2
   3   3 -14 11.7529 1.85634   5
   3   3 -14 14.0048 1.52447   4
   3   3 -14 10.1521 2.05895   1
  -3  -3  14 11.0550 1.60514   2
  -3  -3  14 12.0938 1.67612   4
   2   3 -14 40.0127 3.07729   1
   2   3 -14 39.9601 2.41665   4
   2   3 -14 43.2612 2.76170   5
  -2  -3  14 41.2745 2.47510   4
  -2  -3  14 42.9086 2.47629   2
   1   3 -14 6.12432 1.25580   4
   1   3 -14 5.33863 1.52424   5
   1   3 -14 8.17044 1.33676   4
   1   3 -14 3.65534 1.66223   1
  -1  -3  14 4.83980 1.29880   5
  -1  -3  14 7.95884 1.30492   2
  -1  -3  14 5.99541 1.32623   4
   0   3 -14 63.9843 2.62325   4
   0   3 -14 62.8144 2.91189   5
   0   3 -14 60.4793 2.58085   2
   0   3 -14 59.8907 3.35506   1
   0  -3  14 65.1021 2.72628   4
   0  -3  14 64.2291 2.68917   2
   0  -3  14 61.9473 2.89506   5
  -1   3 -14 -0.8347 1.28976   5
  -1   3 -14 1.60427 1.15716   2
  -1   3 -14 -1.8105 1.13983   4
  -1   3 -14 0.85119 1.46544   1
   1  -3  14 1.16501 1.18487   5
   1  -3  14 0.29999 1.16111   4
   1  -3  14 0.46174 1.14449   2
  -2   3 -14 29.9571 2.06186   2
  -2   3 -14 25.1286 2.28401   1
  -2   3 -14 26.0854 1.69325   4
  -2   3 -14 27.3638 1.85474   5
   2  -3  14 28.8892 2.05489   2
   2  -3  14 25.8469 1.83654   5
   2  -3  14 22.2336 1.61770   4
  -3   3 -14 2.82439 1.23572   2
  -3   3 -14 3.55025 1.30425   4
  -3   3 -14 2.64162 1.81873   1
  -3   3 -14 3.04094 1.47864   5
   3  -3  14 4.00546 1.40869   5
   3  -3  14 4.63350 1.30461   4
  -4   3 -14 3.26277 1.38590   2
  -4   3 -14 0.15932 1.89580   1
  -4   3 -14 0.97341 1.40266   4
   4  -3  14 -0.7763 1.53727   5
   4  -3  14 1.03287 1.31571   4
  -5   3 -14 17.0922 1.89538   4
  -5   3 -14 15.8837 2.57257   1
  -5   3 -14 20.5817 1.82950   2
   5  -3  14 16.2114 2.12496   5
   5  -3  14 11.3946 1.49977   4
  -6   3 -14 -0.3643 2.43720   1
  -6   3 -14 0.53289 1.63787   2
  -6   3 -14 -1.5404 1.72837   4
   6  -3  14 2.64080 2.10920   5
   5   2 -14 6.71615 2.36571   1
  -5  -2  14 7.44608 1.74569   2
  -5  -2  14 9.05848 1.79931   4
   4   2 -14 -0.5262 1.72910   5
   4   2 -14 1.08016 2.11470   1
  -4  -2  14 2.94460 1.48621   4
  -4  -2  14 1.00956 1.50587   2
   3   2 -14 76.7981 4.01039   1
   3   2 -14 80.4340 3.39691   5
  -3  -2  14 74.6353 3.23031   2
  -3  -2  14 75.2602 3.20770   4
   2   2 -14 4.95859 1.76049   1
   2   2 -14 3.63548 1.46073   5
  -2  -2  14 5.82590 1.31945   2
  -2  -2  14 4.47978 1.29718   4
   1   2 -14 78.4171 3.73548   1
   1   2 -14 75.7323 3.10816   5
   1   2 -14 76.7534 2.74687   4
  -1  -2  14 79.5747 2.99970   4
  -1  -2  14 77.5511 2.97463   2
   0   2 -14 50.4753 2.19097   4
   0   2 -14 48.4562 3.05818   1
   0   2 -14 50.2366 2.54277   5
   0  -2  14 51.9103 2.60521   5
   0  -2  14 47.6924 2.41605   4
   0  -2  14 48.0449 2.34671   2
  -1   2 -14 4.81595 1.03433   2
  -1   2 -14 6.91931 1.39104   5
  -1   2 -14 7.37994 1.63856   1
  -1   2 -14 6.85054 1.10111   4
   1  -2  14 5.15270 1.18438   2
   1  -2  14 6.06376 1.27224   4
   1  -2  14 6.25545 1.21069   5
  -2   2 -14 62.7947 3.35690   1
  -2   2 -14 62.0678 2.56338   4
  -2   2 -14 66.4967 2.52798   2
  -2   2 -14 62.1478 2.81583   5
   2  -2  14 64.7394 2.99193   5
   2  -2  14 63.2990 2.72250   4
   2  -2  14 64.3663 2.72480   2
  -3   2 -14 2.68634 1.38929   5
  -3   2 -14 1.82277 1.18997   4
  -3   2 -14 3.04530 1.11208   2
  -3   2 -14 3.04302 1.59970   1
   3  -2  14 1.85085 1.28284   4
   3  -2  14 2.75868 1.39912   5
   3  -2  14 2.19615 1.24578   2
  -4   2 -14 5.43374 2.00462   1
  -4   2 -14 4.37367 1.39328   4
  -4   2 -14 6.51811 1.68973   5
  -4   2 -14 4.80367 1.26679   2
   4  -2  14 6.31000 1.50864   4
   4  -2  14 6.58390 1.62572   5
   4  -2  14 5.00249 1.42658   2
  -5   2 -14 17.2602 2.04054   5
  -5   2 -14 22.9064 2.63595   1
  -5   2 -14 21.6708 1.73689   2
  -5   2 -14 18.6011 1.75288   4
   5  -2  14 24.3289 2.19048   5
   5  -2  14 17.8320 1.84498   4
  -6   2 -14 0.13194 2.26129   1
  -6   2 -14 3.65888 1.59735   2
  -6   2 -14 3.77922 1.73479   4
   6  -2  14 1.19280 1.58348   4
   6  -2  14 0.48308 1.97018   5
   5   1 -14 4.16212 2.39576   1
  -5  -1  14 3.15538 1.71390   2
   4   1 -14 9.63293 2.20947   1
   4   1 -14 7.58292 1.58410   5
  -4  -1  14 8.99158 1.59814   2
   3   1 -14 34.0096 2.05076   5
   3   1 -14 33.3189 1.98502   5
   3   1 -14 30.0774 2.51060   1
  -3  -1  14 32.2949 1.99583   4
  -3  -1  14 31.1152 1.99215   2
   2   1 -14 15.7606 1.51676   5
   2   1 -14 16.8818 2.12088   1
  -2  -1  14 14.8658 1.44759   2
  -2  -1  14 16.8286 1.54040   4
   1   1 -14 104.943 4.33089   1
   1   1 -14 107.850 3.55955   5
  -1  -1  14 103.866 3.75041   3
  -1  -1  14 99.3128 3.55321   2
  -1  -1  14 103.889 3.46373   4
   0   1 -14 -1.2177 1.11839   5
   0   1 -14 -0.2416 0.87650   4
   0   1 -14 -0.4181 1.36003   1
   0  -1  14 -0.4801 1.12147   3
   0  -1  14 -0.5621 1.04687   2
   0  -1  14 -0.9161 0.94566   4
  -1   1 -14 100.953 3.13534   4
  -1   1 -14 101.894 3.50072   5
  -1   1 -14 105.292 4.15485   1
   1  -1  14 99.8491 3.67011   3
   1  -1  14 100.160 3.45190   2
   1  -1  14 103.866 3.43226   4
  -2   1 -14 24.0290 1.66040   5
  -2   1 -14 25.6512 2.02760   1
  -2   1 -14 24.1187 1.73964   4
   2  -1  14 27.1339 2.01696   2
   2  -1  14 21.6126 1.54545   4
   2  -1  14 26.6755 1.76823   5
  -3   1 -14 15.1889 1.15694   2
  -3   1 -14 16.7722 1.26492   2
  -3   1 -14 16.6384 1.61419   5
  -3   1 -14 18.0042 1.97560   1
  -3   1 -14 15.9356 1.34732   4
   3  -1  14 15.6819 1.49367   2
   3  -1  14 16.6777 1.50595   4
   3  -1  14 14.2764 1.60542   5
  -4   1 -14 11.4539 1.59222   5
  -4   1 -14 10.4787 1.25248   2
  -4   1 -14 11.7703 1.95077   1
  -4   1 -14 13.0725 1.39927   4
   4  -1  14 11.8931 1.58057   5
   4  -1  14 13.2762 1.60128   4
   4  -1  14 11.1725 1.58603   2
  -5   1 -14 -1.5577 1.87230   1
  -5   1 -14 0.31697 1.44465   4
  -5   1 -14 0.42187 1.20479   2
  -5   1 -14 0.61406 1.67076   5
   5  -1  14 -0.6537 1.50532   2
   5  -1  14 0.47552 1.64916   5
   5  -1  14 0.11027 1.59874   4
  -6   1 -14 19.4359 2.18593   5
  -6   1 -14 11.1331 2.34351   1
  -6   1 -14 16.4470 1.64674   2
  -6   1 -14 12.6891 1.82772   4
   6  -1  14 15.0820 2.05146   4
   6  -1  14 13.2220 2.11843   5
   5   0 -14 -0.0330 2.29610   1
  -5   0  14 -0.1698 1.63107   2
   4   0 -14 49.6356 3.85490   1
  -4   0  14 53.3451 2.89525   2
   3   0 -14 2.62103 1.14033   5
   3   0 -14 0.21485 1.87978   1
  -3   0  14 -0.8085 1.25412   2
   2   0 -14 73.6106 3.89731   1
   2   0 -14 78.0707 2.86273   5
  -2   0  14 77.6573 3.03214   2
   1   0 -14 23.6556 1.50862   5
   1   0 -14 22.3192 2.13703   1
  -1   0  14 25.6343 1.62130   2
  -1   0  14 26.9945 1.87075   3
   0   0 -14 20.1306 1.92871   1
   0   0 -14 17.3932 1.35161   5
   0   0  14 21.3714 1.44371   4
   0   0  14 20.1907 1.43562   2
   0   0  14 20.4601 1.65739   3
  -1   0 -14 66.2730 3.33752   1
  -1   0 -14 64.6270 2.59858   5
   1   0  14 64.6395 2.64245   2
   1   0  14 65.1937 2.59682   4
   1   0  14 66.9006 2.88655   3
  -2   0 -14 0.66120 0.78936   4
  -2   0 -14 -0.6830 1.13514   5
  -2   0 -14 -1.5109 1.47820   1
   2   0  14 -0.5072 1.06959   2
   2   0  14 1.28299 1.18425   3
   2   0  14 -1.2613 1.03045   4
  -3   0 -14 88.4308 3.99275   1
  -3   0 -14 83.9688 2.84471   4
  -3   0 -14 88.8800 3.26923   5
   3   0  14 84.8484 3.32640   2
   3   0  14 90.0845 3.35907   4
  -4   0 -14 9.63226 1.25894   4
  -4   0 -14 8.21147 1.81497   1
  -4   0 -14 9.93969 1.58388   5
   4   0  14 9.32178 1.59884   5
   4   0  14 8.74294 1.57391   2
   4   0  14 9.83828 1.56861   4
  -5   0 -14 -0.0909 1.81429   1
  -5   0 -14 2.33065 1.34694   4
  -5   0 -14 0.26719 1.52993   5
   5   0  14 1.63564 1.64500   5
   5   0  14 3.62045 1.64469   2
   5   0  14 1.24858 1.76576   4
  -6   0 -14 -0.6464 1.80125   5
  -6   0 -14 1.23674 1.57841   4
  -6   0 -14 -0.4230 2.03480   1
   6   0  14 3.74148 2.03820   5
   6   0  14 -0.6095 1.92668   4
   5  -1 -14 -0.7006 2.47567   1
  -5   1  14 -1.0552 1.60645   2
   4  -1 -14 7.44290 2.25838   1
  -4   1  14 10.5740 1.62514   2
   3  -1 -14 6.91549 2.09246   1
  -3   1  14 7.64448 1.37519   2
   2  -1 -14 60.3361 3.54787   1
  -2   1  14 56.1186 2.53601   2
  -2   1  14 58.6931 2.78708   3
   1  -1 -14 2.91013 1.65931   1
  -1   1  14 1.44911 0.99428   2
  -1   1  14 0.04266 1.19900   3
   0  -1 -14 76.0020 2.58543   5
   0  -1 -14 76.0057 3.75328   1
   0   1  14 78.7768 2.87440   2
   0   1  14 75.6447 3.03445   3
  -1  -1 -14 36.3769 2.78118   1
  -1  -1 -14 36.6550 1.88613   5
   1   1  14 35.2859 2.30200   3
   1   1  14 37.0856 2.13068   2
  -2  -1 -14 2.90217 1.08990   5
  -2  -1 -14 3.81251 1.55521   1
   2   1  14 3.31075 1.09855   4
   2   1  14 3.97585 1.12695   2
   2   1  14 2.44056 1.28724   3
  -3  -1 -14 46.5217 2.35381   5
  -3  -1 -14 45.3935 3.00855   1
   3   1  14 45.4895 2.55147   2
   3   1  14 47.4685 2.51584   4
   3   1  14 46.2742 2.76765   3
  -4  -1 -14 10.4658 1.84974   1
  -4  -1 -14 11.7045 1.07595   4
  -4  -1 -14 9.06796 1.48396   5
   4   1  14 12.6585 1.66086   2
   4   1  14 12.7784 1.63464   4
  -5  -1 -14 27.8890 2.06543   5
  -5  -1 -14 26.7643 2.35271   1
  -5  -1 -14 32.5862 1.99598   4
   5   1  14 28.4093 2.17369   4
   5   1  14 27.8830 2.22005   2
  -6  -1 -14 1.03027 1.35675   4
  -6  -1 -14 -0.7707 1.69025   5
   6   1  14 0.12945 1.93012   2
   6   1  14 -0.2193 2.02048   4
   4  -2 -14 2.43086 2.26399   1
   3  -2 -14 21.2147 2.50857   1
   2  -2 -14 2.78397 1.87995   1
  -2   2  14 5.14031 1.37046   3
   1  -2 -14 31.7135 2.46493   1
  -1   2  14 31.1370 2.21555   3
   0  -2 -14 23.7707 2.14062   1
   0   2  14 26.7235 1.79015   2
   0   2  14 23.5293 1.72816   3
  -1  -2 -14 9.50634 1.68431   1
   1   2  14 7.56497 1.32856   3
   1   2  14 6.71978 1.10546   2
  -2  -2 -14 82.4886 3.65100   1
  -2  -2 -14 81.4588 2.74819   5
   2   2  14 79.3874 3.28504   3
   2   2  14 79.4814 3.11054   2
  -3  -2 -14 9.40780 1.67815   1
  -3  -2 -14 8.47927 1.24197   5
   3   2  14 7.43420 1.58748   3
   3   2  14 7.86079 1.41741   2
   3   2  14 7.50912 1.39163   4
  -4  -2 -14 6.77063 1.68950   1
  -4  -2 -14 9.09622 1.41006   5
   4   2  14 9.23840 1.63778   4
   4   2  14 7.80302 1.67367   2
   4   2  14 7.82525 1.73765   3
  -5  -2 -14 -0.0726 1.49665   5
   5   2  14 -1.1663 1.71874   2
   5   2  14 0.73007 1.73856   4
  -6  -2 -14 -0.1621 1.71324   5
   6   2  14 -0.1093 1.98853   2
   6   2  14 -0.4692 2.02196   4
   4  -3 -14 3.34672 2.40979   1
   3  -3 -14 11.9062 2.40789   1
   2  -3 -14 1.74787 2.13293   1
  -2   3  14 1.16786 1.31083   3
   1  -3 -14 35.7274 2.63604   1
  -1   3  14 30.6396 2.19197   3
   0  -3 -14 3.32149 1.74941   1
   0   3  14 1.43069 1.11117   3
  -1  -3 -14 2.98172 1.64917   1
   1   3  14 1.77147 1.18801   3
  -2  -3 -14 12.9802 1.79568   1
   2   3  14 11.3372 1.35219   2
   2   3  14 10.6801 1.51448   3
  -3  -3 -14 9.19266 1.09150   5
  -3  -3 -14 8.76680 1.66989   1
   3   3  14 9.12677 1.49544   2
   3   3  14 10.0769 1.62575   3
  -4  -3 -14 14.1240 1.41813   5
   4   3  14 16.4234 1.88753   2
   4   3  14 14.4064 1.96378   3
  -5  -3 -14 -0.0372 1.41572   5
   5   3  14 -0.5685 1.80419   2
   5   3  14 2.15436 1.84333   4
  -6  -3 -14 0.51601 1.67552   5
   6   3  14 0.05157 2.03835   2
   6   3  14 -1.0512 2.03485   4
   4  -4 -14 8.04810 2.84782   1
   3  -4 -14 2.46733 2.28157   1
   2  -4 -14 20.8928 2.67013   1
  -2   4  14 17.3797 1.69109   3
   1  -4 -14 20.5489 2.50310   1
  -1   4  14 20.5184 1.60975   3
   0  -4 -14 54.4665 3.46409   1
   0   4  14 42.1772 2.36113   3
  -1  -4 -14 13.4692 1.94451   1
   1   4  14 14.5950 1.55672   3
  -2  -4 -14 -1.4351 1.58952   1
   2   4  14 1.82575 1.27978   3
   3   4  14 10.2334 1.67255   3
   3   4  14 12.8250 1.67942   2
   4   4  14 0.48193 1.67857   2
   4   4  14 1.15025 1.69310   3
  -5  -4 -14 0.73528 1.28449   5
   5   4  14 -0.2316 1.90020   2
   5   4  14 0.80031 1.90873   3
   3  -5 -14 5.39157 2.64517   1
   2  -5 -14 7.22159 2.37654   1
  -2   5  14 5.40376 1.47754   3
   1  -5 -14 1.85759 2.17326   1
  -1   5  14 3.20106 1.28858   3
   0  -5 -14 -0.2369 2.01823   1
   0   5  14 0.80406 1.18353   3
  -1  -5 -14 3.68246 1.88475   1
   1   5  14 2.43529 1.26343   3
   2   5  14 6.40924 1.49805   3
   3   5  14 5.19712 1.63923   3
   4   5  14 3.47425 1.77981   3
   4   5  14 6.11954 1.91824   2
   5   5  14 -1.0972 2.02519   2
   5   5  14 -2.3282 1.90482   3
   2  -6 -14 2.86608 2.58119   1
  -2   6  14 4.66072 1.55756   3
   1  -6 -14 11.5685 2.47086   1
  -1   6  14 9.22134 1.58641   3
   0   6  14 0.64636 1.28777   3
   1   6  14 -0.5851 1.31671   3
   2   6  14 9.38506 1.64308   3
   3   6  14 3.33501 1.62083   3
   4   6  14 -0.6837 1.74665   3
  -1   7  14 -0.7502 1.42317   3
   0   7  14 0.56414 1.40075   3
   1   7  14 2.48548 1.50480   3
   2   7  14 4.65531 1.60891   3
   3   7  14 7.44279 1.79321   3
   0  -7  15 1.93120 1.78825   5
  -1   7 -15 12.9955 2.07198   2
  -1   7 -15 9.24872 2.00238   4
   1  -7  15 9.74150 1.86143   5
   2   6 -15 7.00441 2.00070   4
   2   6 -15 3.43665 1.83982   2
  -2  -6  15 5.36066 1.60265   4
  -2  -6  15 3.94307 1.91689   5
   1   6 -15 -1.4580 1.71582   2
   1   6 -15 -1.7807 1.67891   4
  -1  -6  15 -1.3091 1.63205   5
  -1  -6  15 -0.7398 1.36651   4
   0   6 -15 10.0674 1.85137   2
   0   6 -15 8.54253 2.11230   1
   0   6 -15 11.9819 1.81734   4
   0  -6  15 12.0237 1.86350   5
  -1   6 -15 0.98347 1.65512   4
  -1   6 -15 3.60078 1.97922   1
  -1   6 -15 4.48828 1.72650   2
   1  -6  15 0.47988 1.65801   5
  -2   6 -15 11.1946 1.79396   2
  -2   6 -15 9.42595 2.26601   1
  -2   6 -15 12.0344 1.85868   4
   2  -6  15 13.8342 1.92140   5
  -3   6 -15 2.91234 2.24479   1
  -3   6 -15 4.22373 1.78881   4
  -3   6 -15 3.28825 1.68871   2
   3  -6  15 2.82441 1.73472   5
   3   5 -15 6.22858 1.98292   4
   3   5 -15 12.6620 2.25812   5
  -3  -5  15 7.00610 1.78605   4
  -3  -5  15 11.6524 1.99854   5
   2   5 -15 1.87529 1.92327   5
   2   5 -15 1.75993 1.73576   4
  -2  -5  15 1.04825 1.54033   4
  -2  -5  15 0.97920 1.69375   5
   1   5 -15 13.5778 2.13296   1
   1   5 -15 17.5075 1.86525   4
   1   5 -15 15.9916 2.00167   5
   1   5 -15 11.6234 1.75981   2
  -1  -5  15 12.2634 1.66634   4
  -1  -5  15 13.7496 1.89320   5
   0   5 -15 23.6841 1.90325   4
   0   5 -15 20.0446 2.31764   1
   0   5 -15 24.7497 1.95229   2
   0  -5  15 23.4705 2.09535   5
   0  -5  15 24.0748 1.76577   4
  -1   5 -15 3.28759 1.93857   1
  -1   5 -15 8.11675 1.62846   2
  -1   5 -15 6.50807 1.57620   4
   1  -5  15 4.16314 1.63941   5
   1  -5  15 6.24730 1.35723   4
  -2   5 -15 20.5061 1.85790   2
  -2   5 -15 18.1142 2.28215   1
  -2   5 -15 20.6120 1.86275   4
   2  -5  15 17.6979 1.91254   5
  -3   5 -15 -0.9430 1.52265   2
  -3   5 -15 1.11376 1.62331   4
  -3   5 -15 -1.7774 2.06319   1
   3  -5  15 -0.5233 1.70682   5
  -4   5 -15 2.74036 2.29448   1
  -4   5 -15 2.81798 1.71897   2
  -4   5 -15 7.88759 1.80135   4
   4  -5  15 4.69851 1.83380   5
   3   4 -15 5.14979 2.01546   5
   3   4 -15 5.12470 1.67202   4
  -3  -4  15 6.91409 1.71044   4
  -3  -4  15 7.20529 1.54813   2
   2   4 -15 1.60909 1.56889   4
   2   4 -15 1.65929 1.85235   1
[truncated: 49,223 more chars]
