# Supplementary material for: Crystal structure and Hirshfeld surface analysis of (2E)-1-(3-bromo­phen­yl)-3-(4-fluoro­phen­yl)prop-2-en-1-one
Source: Acta Crystallogr E Crystallogr Commun. 2019 Jan 4;75(Pt 2):146–9. doi: 10.1107/S2056989018018418 (PMC6362636; doi:10.1107/S2056989018018418)
Supplement: Supplementary file 2 [file e-75-00146-Isup2.hkl]

data_I                                                                          
_shelx_title ' 3BRC-3 in P-1 (RT)'                                              
_shelx_refln_list_code          4                                               
_shelx_F_calc_maximum      141.70                                               
_exptl_crystal_F_000       304.00                                               
_reflns_d_resolution_high  0.8108                                               
                                                                                
loop_                                                                           
 _space_group_symop_operation_xyz                                               
 'x, y, z'                                                                      
 '-x, -y, -z'                                                                   
                                                                                
_cell_length_a     5.9255                                                       
_cell_length_b     7.5867                                                       
_cell_length_c    14.1427                                                       
_cell_angle_alpha  89.774                                                       
_cell_angle_beta   82.671                                                       
_cell_angle_gamma  87.712                                                       
                                                                                
_shelx_F_squared_multiplier     1.000                                           
                                                                                
loop_                                                                           
 _refln_index_h                                                                 
 _refln_index_k                                                                 
 _refln_index_l                                                                 
 _refln_F_squared_calc                                                          
 _refln_F_squared_meas                                                          
 _refln_F_squared_sigma                                                         
 _refln_observed_status                                                         
   1   0   0          2.50          1.94         0.64 o                         
   2   0   0       4996.73       5514.80        56.48 o                         
   3   0   0        610.72        603.53         5.78 o                         
   4   0   0        311.66        322.34         3.55 o                         
   5   0   0        311.08        304.43         4.28 o                         
   6   0   0          0.24          2.10         1.23 o                         
   7   0   0         47.39         47.59         2.08 o                         
  -7   1   0         17.98         17.97         1.97 o                         
  -6   1   0          5.61          8.39         1.52 o                         
  -5   1   0        311.68        304.01         4.25 o                         
  -4   1   0         48.98         46.42         1.79 o                         
  -3   1   0       1032.73       1028.06        10.41 o                         
   0   1   0        693.28        819.24        16.50 o                         
   1   1   0       3117.15       3813.11        82.51 o                         
   2   1   0       1321.06       1381.87        22.24 o                         
   3   1   0          6.07          5.30         0.58 o                         
   4   1   0        432.03        424.19         4.28 o                         
   5   1   0         72.01         78.70         2.36 o                         
   6   1   0         11.03         11.68         1.20 o                         
   7   1   0         31.73         42.45         2.84 o                         
  -7   2   0          2.62          4.43         2.38 o                         
  -6   2   0        118.94        124.23         4.26 o                         
  -5   2   0         34.98         38.49         1.97 o                         
  -4   2   0        420.88        415.72         7.26 o                         
  -3   2   0        655.39        662.53        14.02 o                         
  -2   2   0         72.16         41.81         7.09 o                         
  -1   2   0      12636.69      14758.29       330.61 o                         
   0   2   0        256.53        275.47        11.51 o                         
   1   2   0       1512.24       1763.09        32.35 o                         
   2   2   0        419.29        418.47         5.62 o                         
   3   2   0        193.07        200.18         2.28 o                         
   4   2   0        315.77        320.76         3.17 o                         
   5   2   0          0.54          1.66         0.78 o                         
   6   2   0        142.85        137.97         2.65 o                         
   7   2   0          3.13          3.72         2.07 o                         
  -6   3   0         30.53         32.77         4.57 o                         
  -5   3   0         45.31         52.68         3.14 o                         
  -4   3   0        332.57        252.44         8.62 o                         
  -3   3   0        235.09        268.22         6.43 o                         
  -2   3   0        191.56        166.58         6.67 o                         
   0   3   0       1426.78       1710.65        32.66 o                         
   1   3   0        142.90        136.08         5.14 o                         
   2   3   0          7.42          7.76         0.39 o                         
   3   3   0        224.28        212.70         2.26 o                         
   4   3   0          4.35          9.51         1.07 o                         
   5   3   0         12.65         20.11         1.50 o                         
   6   3   0         35.94         50.14         1.62 o                         
  -6   4   0          0.10          2.59         4.25 o                         
  -5   4   0         79.13         82.92         6.39 o                         
  -4   4   0         98.27         88.47         4.29 o                         
  -3   4   0        340.70        370.53        18.34 o                         
  -2   4   0        364.66        387.66         6.64 o                         
  -1   4   0        678.58        803.89        14.47 o                         
   0   4   0        347.98        384.33         7.59 o                         
   1   4   0        152.76         93.15         2.95 o                         
   2   4   0         21.05         27.04         0.76 o                         
   3   4   0        215.00        221.97         2.74 o                         
   4   4   0         36.27         31.06         1.07 o                         
   5   4   0        194.14        210.46         2.80 o                         
   6   4   0         42.36         41.24         2.16 o                         
  -5   5   0          4.45          5.92         3.80 o                         
  -4   5   0          9.32         14.35         3.39 o                         
  -3   5   0        156.15        153.57         6.76 o                         
  -2   5   0        201.00        221.65         9.76 o                         
  -1   5   0        195.75        231.81         4.92 o                         
   0   5   0        255.65        258.95         5.36 o                         
   2   5   0        136.18        129.70         3.07 o                         
   3   5   0          0.11          0.36         0.85 o                         
   4   5   0          2.50          2.81         1.14 o                         
   5   5   0         59.43         73.38         2.08 o                         
   6   5   0         40.59         39.24         1.97 o                         
  -5   6   0          0.44         -2.11         4.40 o                         
  -4   6   0         28.91         33.40         4.49 o                         
  -3   6   0          7.12          6.09         1.74 o                         
  -2   6   0        251.74        271.61        11.60 o                         
  -1   6   0        270.65        301.03         6.33 o                         
   0   6   0         25.55         30.90         1.43 o                         
   1   6   0        120.04         73.03         2.89 o                         
   2   6   0         70.26         72.29         1.87 o                         
   3   6   0         67.44         59.22         1.99 o                         
   4   6   0         98.11        108.50         4.24 o                         
   5   6   0          4.53          1.15         1.59 o                         
  -4   7   0         11.18         10.88         2.00 o                         
  -3   7   0         31.46         24.02         1.89 o                         
  -2   7   0          6.95          6.17         1.41 o                         
  -1   7   0         48.48         52.18         3.50 o                         
   0   7   0         19.81         24.51         2.04 o                         
   1   7   0         35.50         43.79         3.11 o                         
   2   7   0          0.04          0.00         1.91 o                         
   3   7   0          0.93          0.87         1.67 o                         
   4   7   0         41.01         48.83         2.40 o                         
   5   7   0         25.33         23.44         2.23 o                         
  -3   8   0        100.76        108.04        10.24 o                         
  -2   8   0         16.98         14.21         2.06 o                         
  -1   8   0          0.04          1.00         1.91 o                         
   0   8   0         30.99         35.28         2.58 o                         
   1   8   0          9.51         10.26         2.16 o                         
   2   8   0         42.86         32.21         3.03 o                         
   3   8   0          1.12          4.37         2.84 o                         
   4   8   0          0.02         -2.67         2.46 o                         
  -1   9   0          2.81          3.59         2.33 o                         
   0   9   0          2.03          0.97         2.34 o                         
   1   9   0          0.37          0.14         2.38 o                         
   2   9   0          2.95          1.15         2.74 o                         
  -2  -9   1         30.47         23.72         3.33 o                         
  -1  -9   1          2.52          2.84         2.47 o                         
   0  -9   1          2.82          1.32         2.29 o                         
   1  -9   1          7.34          7.68         2.52 o                         
  -3  -8   1          7.07          5.71         3.14 o                         
  -2  -8   1          0.29         -2.46         2.29 o                         
  -1  -8   1          2.02          1.47         2.23 o                         
   0  -8   1          5.89          4.85         2.06 o                         
   1  -8   1         10.69         14.00         2.26 o                         
   2  -8   1          1.48         -0.25         1.68 o                         
   3  -8   1          6.00         14.66         2.12 o                         
  -4  -7   1          1.24          0.05         1.67 o                         
  -3  -7   1        121.43        129.89         4.33 o                         
  -2  -7   1         33.12         33.32         2.71 o                         
  -1  -7   1         48.36         43.58         3.16 o                         
   0  -7   1         46.52         48.03         3.02 o                         
   1  -7   1          0.00          1.22         1.28 o                         
   2  -7   1         40.66         44.86         5.40 o                         
   3  -7   1          6.61         11.57         3.19 o                         
   4  -7   1         61.37         54.88         3.01 o                         
  -5  -6   1          1.21         -0.39         1.58 o                         
  -4  -6   1          0.25          0.48         1.26 o                         
  -3  -6   1          1.80          0.96         1.13 o                         
  -2  -6   1         29.03         25.90         1.97 o                         
  -1  -6   1        273.49        253.20         7.48 o                         
   0  -6   1         52.41         59.74         2.11 o                         
   1  -6   1        188.97        196.65         4.48 o                         
   2  -6   1        173.16        193.09         4.58 o                         
   3  -6   1         30.69         35.71         1.97 o                         
   4  -6   1        133.82        133.07        12.60 o                         
   5  -6   1          2.10          1.81         2.69 o                         
  -6  -5   1         32.72         34.45         2.27 o                         
  -5  -5   1          6.30          2.43         1.22 o                         
  -4  -5   1        428.34        438.43         6.41 o                         
  -3  -5   1          0.61          3.52         0.91 o                         
  -2  -5   1        211.62        208.16         3.10 o                         
  -1  -5   1        284.23        262.30         7.49 o                         
   0  -5   1         93.62         93.87         2.42 o                         
   1  -5   1        316.62        347.11         7.09 o                         
   2  -5   1        244.05        256.08         5.58 o                         
   3  -5   1        280.99        301.84        10.91 o                         
   4  -5   1         12.56         19.78         3.64 o                         
   5  -5   1         34.06         36.93         4.70 o                         
   6  -5   1          9.68         15.32         4.79 o                         
  -6  -4   1         12.89          8.67         1.24 o                         
  -5  -4   1         55.53         75.59         1.86 o                         
  -4  -4   1        226.90        221.75         2.69 o                         
  -3  -4   1         47.65         61.12         1.28 o                         
  -2  -4   1        806.06        826.40        10.88 o                         
  -1  -4   1         17.09         24.65         1.03 o                         
   0  -4   1        916.50        943.53        18.20 o                         
   1  -4   1       1346.59       1540.00        29.60 o                         
   2  -4   1         11.66         14.89         1.77 o                         
   3  -4   1        203.89        217.65         8.03 o                         
   4  -4   1         20.31         23.33         3.33 o                         
   5  -4   1         30.88         33.63         3.94 o                         
   6  -4   1         23.47         27.16         4.69 o                         
  -6  -3   1         41.01         31.04         1.92 o                         
  -5  -3   1        437.34        434.54         5.15 o                         
  -4  -3   1         32.61         35.65         1.11 o                         
  -3  -3   1        625.73        631.01         5.99 o                         
  -2  -3   1        571.90        609.33         6.07 o                         
  -1  -3   1        271.82        268.82         3.62 o                         
   0  -3   1       1787.86       2044.58        53.39 o                         
   1  -3   1        736.59        905.03        55.42 o                         
   2  -3   1       3486.59       3967.60       113.17 o                         
   3  -3   1         16.74         12.25         3.89 o                         
   4  -3   1        165.02        131.30        19.95 o                         
   5  -3   1         40.81         49.06         2.44 o                         
   6  -3   1          3.91          5.26         2.00 o                         
  -7  -2   1          0.10          0.20         1.64 o                         
  -6  -2   1          1.75          4.53         1.19 o                         
  -5  -2   1        614.57        607.71         6.08 o                         
  -4  -2   1        142.20        142.83         1.81 o                         
  -3  -2   1        884.30        900.08         8.57 o                         
  -2  -2   1        307.69        293.34         3.04 o                         
  -1  -2   1        284.35        274.41         2.92 o                         
   0  -2   1       1887.34       2139.53        60.84 o                         
   1  -2   1        586.96        737.81        21.40 o                         
   2  -2   1        965.71       1023.44        29.70 o                         
   3  -2   1          6.40          7.53         0.61 o                         
   4  -2   1        521.73        512.85         5.88 o                         
   5  -2   1         30.33         32.87         1.43 o                         
   6  -2   1         22.41         25.35         2.92 o                         
   7  -2   1         19.68         21.69         2.63 o                         
  -7  -1   1         17.94         22.61         2.06 o                         
  -6  -1   1         13.37         16.75         1.63 o                         
  -5  -1   1        200.46        205.81         2.67 o                         
  -4  -1   1        327.76        317.64         3.30 o                         
  -3  -1   1         87.28         93.26         1.21 o                         
  -2  -1   1        486.88        464.50         5.09 o                         
  -1  -1   1        358.06        401.42         4.76 o                         
   0  -1   1         21.28         28.04         1.23 o                         
   1  -1   1       4465.89       4427.86       613.84 o                         
   3  -1   1         75.33         69.16         2.44 o                         
   4  -1   1        544.31        531.23         6.73 o                         
   5  -1   1         37.86         39.04         1.41 o                         
   6  -1   1        129.88        127.35         4.83 o                         
   7  -1   1          0.16         -0.40         1.80 o                         
  -7   0   1          7.98          9.33         1.65 o                         
  -6   0   1        121.28        112.64         2.56 o                         
  -5   0   1        118.77        115.35         2.25 o                         
  -4   0   1        227.22        226.29         2.63 o                         
  -3   0   1        379.54        352.05         3.83 o                         
  -2   0   1       1122.16       1171.58        14.23 o                         
  -1   0   1        254.88        247.15         4.14 o                         
   0   0   1        530.36        533.75        11.94 o                         
   1   0   1       4074.99       4554.54        61.76 o                         
   2   0   1       1969.29       2266.97        48.07 o                         
   3   0   1       1011.07       1008.89        10.21 o                         
   4   0   1         48.86         52.78         1.12 o                         
   5   0   1        245.86        238.92         3.10 o                         
   6   0   1         20.52         21.82         1.53 o                         
   7   0   1         19.49         24.16         1.80 o                         
  -7   1   1          6.30          5.46         1.80 o                         
  -6   1   1        141.14        138.38         4.16 o                         
  -5   1   1        270.90        266.33         3.83 o                         
  -4   1   1          6.07          3.47         1.15 o                         
  -3   1   1        707.38        694.31         7.70 o                         
  -2   1   1        519.11        577.42        17.81 o                         
   0   1   1       1482.20       1751.56        49.82 o                         
   1   1   1       1734.05       2116.61        50.08 o                         
   2   1   1        357.06        381.78         5.78 o                         
   3   1   1        116.48         86.92         1.34 o                         
   4   1   1        208.29        223.94         2.86 o                         
   5   1   1        370.39        374.42         4.17 o                         
   6   1   1         39.72         36.76         1.45 o                         
   7   1   1         24.94         27.33         1.73 o                         
  -6   2   1         49.12         59.90         2.72 o                         
  -5   2   1        111.82        100.96         2.93 o                         
  -4   2   1        146.33        135.37         3.00 o                         
  -3   2   1        873.34        928.63        19.34 o                         
  -2   2   1         12.99         14.35         1.44 o                         
  -1   2   1       4482.32       4994.15       100.49 o                         
   0   2   1      20078.72      23253.19       659.89 o                         
   1   2   1      11972.95       7243.19       131.80 o                         
   2   2   1       2796.12       3049.26        34.74 o                         
   3   2   1        182.89        180.68         1.97 o                         
   4   2   1        594.19        612.46         5.96 o                         
   5   2   1          2.46          3.75         0.81 o                         
   6   2   1         75.12         74.20         1.97 o                         
   7   2   1         14.57         20.80         1.80 o                         
  -6   3   1         30.74         36.56         3.52 o                         
  -5   3   1          3.63          3.27         2.27 o                         
  -4   3   1        304.98        301.83         7.43 o                         
  -3   3   1        187.75        195.89         5.07 o                         
  -2   3   1        230.24        228.66         4.09 o                         
  -1   3   1         11.36         10.34         3.93 o                         
   0   3   1        137.34        147.16         3.35 o                         
   2   3   1         40.26         59.51         2.22 o                         
   3   3   1        409.76        424.49         4.39 o                         
   4   3   1        249.81        273.85         3.72 o                         
   5   3   1         71.73         61.00         1.54 o                         
   6   3   1         50.37         61.98         1.78 o                         
  -6   4   1         25.59         29.18         4.81 o                         
  -5   4   1         38.66         45.40         3.22 o                         
  -4   4   1        171.51        171.62         7.06 o                         
  -3   4   1          3.55          2.02         1.62 o                         
  -2   4   1        795.39        830.80        17.42 o                         
  -1   4   1       2772.13       3189.78        64.40 o                         
   0   4   1        931.10        992.43        15.88 o                         
   1   4   1       1339.62       1384.80        35.89 o                         
   2   4   1        135.55        130.48         1.66 o                         
   3   4   1        294.96        301.71         5.90 o                         
   4   4   1         10.96         17.70         0.93 o                         
   5   4   1         23.02         32.78         2.33 o                         
   6   4   1         37.42         49.33         2.91 o                         
  -5   5   1         37.83         44.26         3.55 o                         
  -4   5   1          5.27          4.03         2.34 o                         
  -3   5   1        200.04        230.28         6.24 o                         
  -2   5   1         48.90         53.18         6.60 o                         
  -1   5   1        167.52        191.53         5.49 o                         
   0   5   1        363.28        380.48         7.61 o                         
   1   5   1         36.60         37.74         2.00 o                         
   2   5   1         58.48         52.33         1.83 o                         
   3   5   1         26.72         38.33         1.46 o                         
   4   5   1         63.98         49.50         1.66 o                         
   5   5   1          0.47          2.90         2.00 o                         
   6   5   1         11.95         22.86         1.82 o                         
  -5   6   1         14.15          8.35         4.46 o                         
  -4   6   1          0.59          0.72         3.44 o                         
  -3   6   1        176.13        182.45         5.72 o                         
  -2   6   1         18.52         15.87         2.06 o                         
  -1   6   1        192.24        209.27         7.51 o                         
   0   6   1          1.90          3.11         0.92 o                         
   1   6   1        190.07        196.08         5.95 o                         
   2   6   1          1.54          3.66         1.72 o                         
   3   6   1         13.73         14.36         1.65 o                         
   4   6   1          8.40         11.16         2.35 o                         
   5   6   1          3.77          7.88         1.58 o                         
  -4   7   1          7.93          7.58         1.94 o                         
  -3   7   1          0.22         -0.62         3.53 o                         
  -2   7   1         22.97         27.32         1.59 o                         
  -1   7   1         46.96         50.50         3.00 o                         
   0   7   1          2.73          2.36         1.47 o                         
   1   7   1         34.70         36.05         2.41 o                         
   2   7   1          6.78          3.56         1.93 o                         
   3   7   1         25.98         22.43         1.93 o                         
   4   7   1          0.81         -0.07         2.10 o                         
   5   7   1          6.12         15.45         2.04 o                         
  -3   8   1          0.02          3.67         2.08 o                         
  -2   8   1         50.37         47.19         2.42 o                         
  -1   8   1          0.02          1.32         1.75 o                         
   0   8   1         72.56         67.05         3.47 o                         
   1   8   1          2.34         -0.10         1.89 o                         
   2   8   1          0.13          1.88         2.29 o                         
   3   8   1         12.97         17.50         3.12 o                         
   4   8   1          0.26          3.21         2.39 o                         
  -1   9   1          3.79         -0.78         2.18 o                         
   0   9   1          4.12          6.38         2.27 o                         
   1   9   1          1.56          0.48         2.36 o                         
   2   9   1          1.79          3.55         2.66 o                         
  -1  -9   2         27.97         20.59         3.09 o                         
   0  -9   2          0.02          0.71         2.44 o                         
   1  -9   2          7.90          6.00         2.61 o                         
  -3  -8   2          2.71          5.11         2.28 o                         
  -2  -8   2          0.65          4.93         2.58 o                         
  -1  -8   2          2.86          4.39         2.33 o                         
   0  -8   2          0.40          0.33         2.07 o                         
   1  -8   2          2.99          7.53         2.30 o                         
   2  -8   2          6.86         10.01         1.90 o                         
   3  -8   2          3.03          5.21         2.02 o                         
  -4  -7   2         10.39          8.09         1.83 o                         
  -3  -7   2         49.10         53.80         5.43 o                         
  -2  -7   2         82.47         77.30         2.82 o                         
  -1  -7   2          3.32          4.89         1.93 o                         
   0  -7   2         64.52         54.25         3.27 o                         
   1  -7   2         16.93         18.75         3.58 o                         
   2  -7   2         48.57         46.72         2.56 o                         
   3  -7   2         67.01         70.26         2.99 o                         
   4  -7   2          4.84          5.73         3.84 o                         
  -5  -6   2          6.19          8.08         1.97 o                         
  -4  -6   2         30.78         25.03         1.81 o                         
  -3  -6   2         10.06          9.66         1.32 o                         
  -2  -6   2          3.37          5.98         1.49 o                         
  -1  -6   2         24.76         23.57         2.07 o                         
   0  -6   2         55.17         37.04         2.22 o                         
   1  -6   2          0.57          3.05         1.16 o                         
   2  -6   2         55.24         64.52         2.57 o                         
   3  -6   2          0.51         -0.67         1.42 o                         
   4  -6   2         34.20         39.40         3.12 o                         
   5  -6   2         13.75         14.67         2.57 o                         
  -6  -5   2          0.32          2.32         1.73 o                         
  -5  -5   2          3.78          4.00         1.38 o                         
  -4  -5   2        102.46        116.65         2.29 o                         
  -3  -5   2        557.45        552.21         7.63 o                         
  -2  -5   2         39.08         43.04         1.34 o                         
  -1  -5   2        517.67        502.32         7.76 o                         
   0  -5   2          1.50          5.46         1.29 o                         
   1  -5   2        287.12        282.90         5.97 o                         
   2  -5   2        245.15        274.90         5.97 o                         
   3  -5   2         19.11         18.56         1.57 o                         
   4  -5   2        185.87        183.79         6.81 o                         
   5  -5   2         34.01         26.12         2.37 o                         
   6  -5   2         33.04         37.14         3.04 o                         
  -6  -4   2         18.28         19.40         1.36 o                         
  -5  -4   2          6.63          4.10         0.95 o                         
  -4  -4   2          9.04          9.35         0.71 o                         
  -3  -4   2         50.40         59.05         1.32 o                         
  -2  -4   2         33.40         30.76         1.46 o                         
  -1  -4   2        764.07        780.02         9.12 o                         
   0  -4   2        155.43        139.90         4.65 o                         
   1  -4   2       1202.28       1266.97        24.43 o                         
   2  -4   2          1.97          2.81         0.92 o                         
   4  -4   2        248.91        253.50         9.49 o                         
   5  -4   2         94.77        107.58         6.74 o                         
   6  -4   2          5.25         15.66         4.26 o                         
  -6  -3   2          0.10         -1.17         1.21 o                         
  -5  -3   2        123.97        129.45         2.27 o                         
  -4  -3   2        948.48        922.17         8.37 o                         
  -3  -3   2        472.34        490.22         5.50 o                         
  -2  -3   2        908.35        907.73         9.69 o                         
  -1  -3   2         14.82         14.88         0.83 o                         
   0  -3   2       2236.18       2371.90        39.31 o                         
   1  -3   2         72.09         74.35         3.77 o                         
   2  -3   2       1839.44       2051.86        58.95 o                         
   3  -3   2        227.16        235.79         8.19 o                         
   4  -3   2        191.37        189.41        17.98 o                         
   5  -3   2        282.70        269.77        10.56 o                         
   6  -3   2          0.14         -0.09         1.88 o                         
  -6  -2   2         18.54         24.46         1.42 o                         
  -5  -2   2         66.16         64.91         1.50 o                         
  -4  -2   2         44.73         45.57         1.14 o                         
  -3  -2   2        964.93        956.67         9.01 o                         
  -2  -2   2        380.79        414.13         3.98 o                         
  -1  -2   2       1478.08       1565.91        15.50 o                         
   0  -2   2       4507.68       5052.06       121.04 o                         
   1  -2   2          8.69          9.28         0.79 o                         
   2  -2   2       1518.99       1700.11        33.62 o                         
   3  -2   2         79.83         58.37         1.11 o                         
   4  -2   2         81.04         80.55         1.74 o                         
   5  -2   2         48.61         43.79         1.90 o                         
   6  -2   2          5.73          3.77         1.43 o                         
   7  -2   2         20.18         24.78         2.71 o                         
  -7  -1   2          6.78          5.52         1.89 o                         
  -6  -1   2         19.64         22.84         1.40 o                         
  -5  -1   2        675.54        643.72         7.02 o                         
  -4  -1   2        859.93        830.77         7.99 o                         
  -3  -1   2       1252.79       1280.75        13.87 o                         
  -2  -1   2        315.31        301.25         3.14 o                         
  -1  -1   2       4244.46       4579.45        48.35 o                         
   0  -1   2        109.26        127.62         2.97 o                         
   1  -1   2      10237.36      11619.70       151.83 o                         
   2  -1   2       2406.38       2537.56        32.61 o                         
   3  -1   2       2506.17       2930.89        31.18 o                         
   4  -1   2        525.47        506.43         7.09 o                         
   5  -1   2         11.43         13.62         1.41 o                         
   6  -1   2         13.17         15.35         1.36 o                         
   7  -1   2         22.55         21.97         2.04 o                         
  -7   0   2         12.31         15.50         1.64 o                         
  -6   0   2         21.92         23.16         1.40 o                         
  -5   0   2        137.90        134.81         2.44 o                         
  -4   0   2       1214.13       1154.15        14.12 o                         
  -3   0   2        110.50        131.97         1.72 o                         
  -2   0   2       3001.44       3090.07        36.13 o                         
  -1   0   2       1208.78       1337.35        15.60 o                         
   0   0   2        113.87        106.18         1.68 o                         
   1   0   2        356.09        376.50         4.55 o                         
   2   0   2        233.56        216.87         2.61 o                         
   3   0   2        377.57        378.67         4.30 o                         
   4   0   2        134.29        125.42         1.67 o                         
   5   0   2         53.16         51.82         1.44 o                         
   6   0   2         27.78         31.36         1.57 o                         
   7   0   2          0.52          4.15         1.63 o                         
  -7   1   2          8.53         11.43         2.25 o                         
  -6   1   2          0.79          1.11         1.32 o                         
  -5   1   2        347.73        346.61         5.40 o                         
  -4   1   2        193.19        194.70         2.81 o                         
  -3   1   2        430.60        415.89         5.08 o                         
  -2   1   2       1145.39       1161.90        33.56 o                         
  -1   1   2        121.23        129.22         3.53 o                         
   0   1   2       1882.38       2052.87        58.38 o                         
   1   1   2       3919.67       4161.66        44.14 o                         
   2   1   2       1247.20       1466.48        14.73 o                         
   3   1   2        459.51        415.02         5.93 o                         
   4   1   2          7.41         12.53         0.83 o                         
   5   1   2        228.12        235.02         3.43 o                         
   6   1   2         52.27         56.00         1.55 o                         
   7   1   2          7.90          9.60         1.62 o                         
  -6   2   2         16.09         14.28         2.63 o                         
  -5   2   2        113.93        110.66         3.08 o                         
  -4   2   2          7.95          6.22         0.99 o                         
  -3   2   2        900.80        904.07        18.87 o                         
  -2   2   2         32.97         37.89         2.62 o                         
  -1   2   2       1272.72       1326.33        38.10 o                         
   0   2   2        275.20        341.02        10.02 o                         
   1   2   2          9.09          6.83         0.85 o                         
   2   2   2       1250.36       1309.08        15.11 o                         
   3   2   2         13.73         15.07         0.55 o                         
   4   2   2         25.52         30.02         1.75 o                         
   5   2   2         67.70         77.24         1.61 o                         
   6   2   2         27.07         22.75         1.35 o                         
   7   2   2         21.15         25.58         1.70 o                         
  -6   3   2        202.74        215.07        11.09 o                         
  -5   3   2          6.57          4.38         2.27 o                         
  -4   3   2        386.18        383.76         9.02 o                         
  -3   3   2        164.42        151.48         3.73 o                         
  -2   3   2        195.29        205.05         3.69 o                         
  -1   3   2        894.32        948.16        27.54 o                         
   0   3   2         12.38         11.47         1.10 o                         
   1   3   2       1033.81       1151.04        29.82 o                         
   2   3   2         19.80         39.92         0.90 o                         
   3   3   2        126.26        145.68         1.96 o                         
   4   3   2        152.48        159.85         2.10 o                         
   5   3   2         88.06         97.74         1.83 o                         
   6   3   2         44.92         52.13         1.62 o                         
   7   3   2          0.91          2.34         1.38 o                         
  -6   4   2         13.02          9.40         3.38 o                         
  -5   4   2         10.44         10.38         2.66 o                         
  -4   4   2        234.85        234.64         6.52 o                         
  -3   4   2          0.43         -1.23         2.09 o                         
  -2   4   2        467.24        510.57        11.10 o                         
  -1   4   2        246.85        248.29         5.74 o                         
   0   4   2         37.72         41.14         1.66 o                         
   1   4   2       4215.71       4401.72       113.08 o                         
   2   4   2         33.13         33.58         1.12 o                         
   3   4   2        284.99        270.14         4.00 o                         
   4   4   2          8.29         14.96         0.87 o                         
   5   4   2        101.29         95.28         2.11 o                         
   6   4   2         26.68         37.90         1.75 o                         
  -5   5   2         33.04         42.11         3.57 o                         
  -4   5   2         40.11         39.72         3.48 o                         
  -3   5   2         33.58         36.79         2.57 o                         
  -2   5   2        221.63        228.11         5.87 o                         
  -1   5   2         41.79         51.45         2.49 o                         
   0   5   2        217.31        218.98         3.84 o                         
   1   5   2        131.53        130.44         4.09 o                         
   2   5   2        661.78        644.22        12.19 o                         
   3   5   2         80.54         91.62         2.29 o                         
   4   5   2         10.37         20.83         1.30 o                         
   5   5   2         74.02         77.33         2.55 o                         
   6   5   2          0.03         -0.84         1.48 o                         
  -5   6   2         29.50         36.49         3.76 o                         
  -4   6   2          0.00         -5.21         2.61 o                         
  -3   6   2         53.17         58.06         3.21 o                         
  -2   6   2         68.08         62.28         5.20 o                         
  -1   6   2         47.41         43.75         2.25 o                         
   0   6   2        583.25        610.89        13.51 o                         
   1   6   2         58.81         60.72         2.78 o                         
   2   6   2        223.87        214.47         6.69 o                         
   3   6   2          2.00          4.25         1.48 o                         
   4   6   2         18.16         19.58         1.57 o                         
   5   6   2          9.10         16.16         1.68 o                         
  -4   7   2          7.13         10.82         4.26 o                         
  -3   7   2         17.35         21.79         4.92 o                         
  -2   7   2         82.56         93.62         5.72 o                         
  -1   7   2         13.45         13.73         2.62 o                         
   0   7   2          1.18          1.99         1.34 o                         
   1   7   2         64.55         59.30         3.06 o                         
   2   7   2          5.25          7.48         2.00 o                         
   3   7   2          0.42          3.88         2.60 o                         
   4   7   2         35.90         34.27         2.51 o                         
   5   7   2          1.99          0.07         2.10 o                         
  -3   8   2         16.95         11.55         1.66 o                         
  -2   8   2          0.27         -0.63         3.09 o                         
  -1   8   2         16.71         19.21         1.91 o                         
   0   8   2          1.06          0.00         1.70 o                         
   1   8   2         22.86         22.63         2.31 o                         
   2   8   2         11.73         11.10         2.41 o                         
   3   8   2         10.58          8.74         3.03 o                         
   4   8   2          0.04          3.32         2.29 o                         
  -1   9   2          1.12          2.11         2.11 o                         
   0   9   2          3.83          8.82         2.43 o                         
   1   9   2          0.04          2.22         2.36 o                         
   2   9   2          9.34          6.78         2.72 o                         
  -1  -9   3          0.95         -1.04         2.86 o                         
   0  -9   3         24.75         21.95         3.00 o                         
   1  -9   3         19.19         20.52         2.97 o                         
  -3  -8   3          1.41          0.72         2.18 o                         
  -2  -8   3         42.37         43.23         3.58 o                         
  -1  -8   3         84.57         82.53         4.57 o                         
   0  -8   3          7.70          3.06         2.26 o                         
   1  -8   3         76.49         68.17         4.07 o                         
   2  -8   3          0.91          1.50         1.82 o                         
   3  -8   3         14.53         13.98         2.20 o                         
  -4  -7   3         16.22         15.02         1.99 o                         
  -3  -7   3         21.65         18.15         2.23 o                         
  -2  -7   3          2.41          1.46         1.54 o                         
  -1  -7   3         95.19         84.60         4.17 o                         
   0  -7   3         75.06         67.19         3.74 o                         
   1  -7   3         68.61         78.88         4.23 o                         
   2  -7   3          3.00          3.13         1.53 o                         
   3  -7   3         55.22         56.68         3.64 o                         
   4  -7   3          5.36          9.07         4.42 o                         
  -5  -6   3         28.18         33.27         2.38 o                         
  -4  -6   3          5.40          3.38         2.21 o                         
  -3  -6   3        205.67        215.23         3.23 o                         
  -2  -6   3        109.40        108.59         3.71 o                         
  -1  -6   3         15.14         12.46         1.22 o                         
   0  -6   3        187.35        190.59         4.46 o                         
   1  -6   3          0.16          2.03         2.41 o                         
   2  -6   3         49.59         54.02         2.37 o                         
   3  -6   3         16.09         20.90         1.86 o                         
   4  -6   3          0.25          1.22         1.85 o                         
   5  -6   3          7.80         11.41         2.37 o                         
  -5  -5   3         14.83         13.06         1.54 o                         
  -4  -5   3          2.24          5.26         1.04 o                         
  -3  -5   3        209.45        214.16         3.53 o                         
  -2  -5   3          0.51          0.21         1.19 o                         
  -1  -5   3        311.04        295.38         5.13 o                         
   0  -5   3        162.21        164.47         2.95 o                         
   3  -5   3         10.31         10.90         1.50 o                         
   4  -5   3         55.96         53.60         2.92 o                         
   5  -5   3         81.18         75.97         3.47 o                         
  -6  -4   3         34.06         36.35         1.90 o                         
  -5  -4   3         13.42          9.06         1.05 o                         
  -4  -4   3         42.94         45.68         1.12 o                         
  -3  -4   3        238.23        240.77         2.75 o                         
  -2  -4   3        409.68        400.43         4.48 o                         
  -1  -4   3        169.26        158.02         1.82 o                         
   0  -4   3         62.26         54.05         0.90 o                         
   1  -4   3        295.70        253.01        22.95 o                         
   2  -4   3         85.03         34.18         1.67 o                         
   3  -4   3        158.72        159.55         6.50 o                         
   4  -4   3         68.90         74.81         3.08 o                         
   5  -4   3          4.05          2.26         2.53 o                         
   6  -4   3         50.88         57.94         3.29 o                         
  -6  -3   3          0.40          2.72         1.29 o                         
  -5  -3   3         56.06         61.82         1.64 o                         
  -4  -3   3        412.48        398.09         4.09 o                         
  -3  -3   3         85.61         87.90         2.01 o                         
  -2  -3   3       1768.00       1763.15        16.33 o                         
  -1  -3   3        285.76        324.27         3.36 o                         
   0  -3   3        986.62        983.34        11.61 o                         
   1  -3   3        590.43        616.35        10.08 o                         
   2  -3   3          1.69          1.28         0.83 o                         
   3  -3   3        448.10        445.53         8.31 o                         
   4  -3   3        114.36        108.27         3.16 o                         
   5  -3   3        191.17        185.36         4.91 o                         
   6  -3   3         17.43         19.78         2.25 o                         
  -6  -2   3         43.87         51.60         1.87 o                         
  -5  -2   3          9.41         10.26         0.82 o                         
  -4  -2   3         45.52         47.31         1.49 o                         
  -3  -2   3        407.89        386.75         3.63 o                         
  -2  -2   3          9.84         11.82         0.60 o                         
  -1  -2   3          3.28          7.13         0.39 o                         
   0  -2   3       1713.66       1794.77        17.64 o                         
   2  -2   3       1058.95       1112.09        11.98 o                         
   3  -2   3        750.91        744.31         8.15 o                         
   4  -2   3         17.40         22.01         1.15 o                         
   5  -2   3        405.05        375.67         5.58 o                         
   6  -2   3         43.53         42.13         1.99 o                         
   7  -2   3         42.54         43.58         2.29 o                         
  -6  -1   3        163.50        162.23         3.11 o                         
  -5  -1   3        176.87        162.62         2.51 o                         
  -4  -1   3        135.67        132.75         1.98 o                         
  -3  -1   3       2053.72       2073.98        20.54 o                         
  -2  -1   3         30.18         35.44         0.87 o                         
  -1  -1   3       1910.28       1962.21        18.02 o                         
   0  -1   3       1746.07       1860.98        18.32 o                         
   1  -1   3       1446.23       1508.74        15.91 o                         
   2  -1   3       2014.85       2068.52        23.91 o                         
   3  -1   3        142.08        174.47         2.17 o                         
   4  -1   3        826.88        860.22         9.43 o                         
   5  -1   3        140.76        127.45         3.15 o                         
   6  -1   3         73.62         63.39         2.24 o                         
   7  -1   3          1.31          1.93         1.62 o                         
  -6   0   3         38.61         42.15         1.60 o                         
  -5   0   3        114.05        109.01         2.22 o                         
  -4   0   3        711.92        682.26         9.39 o                         
  -3   0   3        126.52        129.63         1.91 o                         
  -2   0   3        679.97        670.24         8.00 o                         
  -1   0   3       1903.49       2056.26        24.18 o                         
   0   0   3        335.57        348.16         4.73 o                         
   1   0   3       4086.42       4419.79        43.50 o                         
   2   0   3       1334.69       1331.51        13.17 o                         
   3   0   3        451.06        488.70         4.71 o                         
   4   0   3        128.87         96.59         1.37 o                         
   5   0   3         39.82         42.00         1.18 o                         
   6   0   3        128.36        127.63         2.57 o                         
   7   0   3          9.41         12.42         1.69 o                         
  -6   1   3         73.66         66.06         2.76 o                         
  -5   1   3         93.59         91.86         2.31 o                         
  -4   1   3       1396.01       1354.81        16.47 o                         
  -3   1   3          1.18          0.40         0.39 o                         
  -2   1   3       2794.37       2786.64        79.60 o                         
   0   1   3       2383.49       2584.60        49.29 o                         
   1   1   3       5441.09       5767.95        61.23 o                         
   2   1   3        682.11        761.67        15.84 o                         
   3   1   3       4700.96       5114.11        49.66 o                         
   4   1   3          3.85          8.61         0.71 o                         
   5   1   3        176.10        171.43         2.34 o                         
   6   1   3          1.01          1.59         1.04 o                         
   7   1   3          0.72         -1.71         1.56 o                         
  -6   2   3         11.97         14.04         1.86 o                         
  -5   2   3         29.04         28.58         1.68 o                         
  -4   2   3        570.91        555.60        11.85 o                         
  -3   2   3        503.13        472.78        14.67 o                         
  -2   2   3       1498.37       1467.15        42.39 o                         
   0   2   3       2459.89       2676.14        76.18 o                         
   1   2   3        360.39        363.30         9.06 o                         
   2   2   3        361.28        362.03         3.73 o                         
   3   2   3        128.12        107.81         1.38 o                         
   4   2   3        163.73        160.80         2.27 o                         
   5   2   3        105.06        109.62         1.87 o                         
   7   2   3          1.28          1.93         1.49 o                         
  -6   3   3          3.00          2.62         3.02 o                         
  -5   3   3        114.85        119.31         6.68 o                         
  -4   3   3          8.14          8.43         1.95 o                         
  -3   3   3        824.78        794.77        20.95 o                         
  -2   3   3         43.74         46.45         3.44 o                         
  -1   3   3        686.98        745.06        21.87 o                         
   0   3   3        545.92        545.29        15.96 o                         
   1   3   3          6.51          9.99         0.97 o                         
   2   3   3       2392.71       2495.09        26.25 o                         
   3   3   3          0.72          1.83         0.53 o                         
   4   3   3        140.26        136.47         1.88 o                         
   5   3   3         36.09         44.27         1.22 o                         
   6   3   3          1.79          4.51         1.63 o                         
   7   3   3          9.59         15.92         1.92 o                         
  -6   4   3          1.45         -2.00         3.12 o                         
  -5   4   3         11.69          7.63         2.68 o                         
  -4   4   3         46.89         46.85         3.46 o                         
  -3   4   3        116.73        109.13         3.98 o                         
  -2   4   3        216.89        224.81         5.59 o                         
  -1   4   3        528.01        526.11        15.89 o                         
   1   4   3          7.48          3.16         1.00 o                         
   2   4   3         52.92         52.20         1.13 o                         
   3   4   3        111.82        103.59         2.38 o                         
   4   4   3          2.28          3.56         1.49 o                         
   6   4   3         22.90         25.60         2.07 o                         
  -5   5   3         45.45         50.51         3.86 o                         
  -4   5   3        137.78        138.20         5.40 o                         
  -3   5   3         35.54         45.07         2.69 o                         
  -2   5   3        184.86        191.23         5.23 o                         
  -1   5   3         31.56         28.15         1.75 o                         
   0   5   3        150.98        162.10         4.01 o                         
   1   5   3        125.81        122.60         3.89 o                         
   3   5   3         40.62         44.21         1.62 o                         
   4   5   3          2.35          6.94         1.92 o                         
   5   5   3         20.38         23.46         2.02 o                         
   6   5   3         12.96         22.70         2.34 o                         
  -5   6   3         10.37         11.28         3.45 o                         
  -4   6   3          6.73          2.85         4.13 o                         
  -3   6   3         85.93         99.20         6.13 o                         
  -2   6   3         43.46         46.15         5.36 o                         
  -1   6   3        108.88        121.55         3.94 o                         
   0   6   3         28.06         29.81         2.15 o                         
   1   6   3        138.07        134.32         4.36 o                         
   2   6   3        226.80        216.38         6.81 o                         
   3   6   3          2.39          4.17         1.42 o                         
   4   6   3         41.56         34.02         1.69 o                         
   5   6   3         26.32         29.35         2.12 o                         
  -4   7   3          3.48          3.26         3.22 o                         
  -3   7   3         28.67         30.57         3.06 o                         
  -2   7   3         13.76         11.13         2.32 o                         
  -1   7   3         52.65         62.66         3.10 o                         
   0   7   3          9.83          8.67         1.39 o                         
   1   7   3         17.36         17.57         1.89 o                         
   2   7   3        176.20        168.94         5.88 o                         
   3   7   3          9.96          7.05         2.60 o                         
   4   7   3          6.07          4.63         2.39 o                         
   5   7   3          7.31         10.49         2.71 o                         
  -3   8   3          0.45         -1.68         3.87 o                         
  -2   8   3          4.89          5.15         3.21 o                         
   0   8   3         57.08         54.92         3.18 o                         
   1   8   3          3.42          2.65         1.95 o                         
   2   8   3         24.55         20.91         2.69 o                         
   3   8   3         33.01         30.23         3.37 o                         
  -1   9   3          2.22          1.29         1.97 o                         
   0   9   3          1.70         -0.93         2.03 o                         
   1   9   3         11.75         10.88         2.50 o                         
   2   9   3          0.01         -0.92         2.73 o                         
  -1  -9   4          0.14         -1.27         2.92 o                         
   0  -9   4          2.29          1.05         2.65 o                         
  -3  -8   4          5.53          6.96         2.38 o                         
  -2  -8   4         18.18         21.34         2.15 o                         
  -1  -8   4          2.45          1.07         2.44 o                         
   0  -8   4          1.44          3.21         2.37 o                         
   1  -8   4         52.09         43.67         3.27 o                         
   2  -8   4          1.31          4.76         1.98 o                         
   3  -8   4          0.62         -0.69         2.30 o                         
  -4  -7   4          6.46          8.60         1.66 o                         
  -3  -7   4         34.51         29.61         1.84 o                         
  -2  -7   4          3.67          2.96         1.67 o                         
  -1  -7   4         25.96         21.13         3.53 o                         
   0  -7   4         16.46         16.94         2.43 o                         
   1  -7   4        116.55        121.79         9.11 o                         
   2  -7   4         34.58         30.75         2.09 o                         
   3  -7   4          3.57          5.23         5.08 o                         
   4  -7   4          5.55          8.50         2.21 o                         
  -5  -6   4         16.82         25.48         2.32 o                         
  -4  -6   4          1.70          2.49         1.44 o                         
  -3  -6   4         63.32         68.44         1.98 o                         
  -2  -6   4        244.55        246.72         4.44 o                         
  -1  -6   4         10.55         13.55         1.33 o                         
   0  -6   4        490.01        451.50         9.33 o                         
   1  -6   4        188.73        198.34         4.77 o                         
   2  -6   4        172.16        160.45         4.27 o                         
   3  -6   4         68.81         71.75         3.18 o                         
   4  -6   4          2.36          3.48         1.91 o                         
   5  -6   4         26.46         25.87         2.58 o                         
  -5  -5   4         30.91         35.03         2.09 o                         
  -4  -5   4         29.05         20.49         1.91 o                         
  -3  -5   4          1.93          2.72         0.79 o                         
  -2  -5   4         41.08         40.81         1.51 o                         
  -1  -5   4         22.47         27.19         0.85 o                         
   0  -5   4        705.31        732.44        11.63 o                         
   1  -5   4          5.08          3.17         1.07 o                         
   2  -5   4        387.43        362.42        13.93 o                         
   3  -5   4         41.58         46.50         4.64 o                         
   4  -5   4         89.47         88.02         3.54 o                         
   5  -5   4         65.27         63.45         5.22 o                         
  -6  -4   4         24.19         27.14         1.57 o                         
  -5  -4   4         25.18         22.83         1.30 o                         
  -4  -4   4        155.61        161.08         2.29 o                         
  -3  -4   4        926.75        904.44         9.10 o                         
  -2  -4   4          0.03          0.52         0.54 o                         
  -1  -4   4       1306.42       1295.36        13.99 o                         
   0  -4   4        504.50        551.19         5.61 o                         
   1  -4   4        954.05        943.89        12.61 o                         
   2  -4   4        449.05        451.68         7.35 o                         
   3  -4   4         38.81         38.30         1.52 o                         
   4  -4   4         99.45        103.33         2.66 o                         
   5  -4   4          2.27          0.57         1.41 o                         
   6  -4   4         18.77         15.52         1.94 o                         
  -6  -3   4         70.98         75.33         2.85 o                         
  -5  -3   4          0.05          2.65         0.98 o                         
  -4  -3   4        136.98        131.86         1.87 o                         
  -3  -3   4         41.89         41.78         1.55 o                         
  -2  -3   4        838.91        814.93         8.26 o                         
  -1  -3   4        585.19        585.90         5.55 o                         
   0  -3   4         92.65         73.21         1.08 o                         
   1  -3   4        683.44        687.54         6.91 o                         
   2  -3   4         14.72         12.03         0.48 o                         
   3  -3   4        429.23        460.49         5.56 o                         
   4  -3   4        167.76        167.79         2.89 o                         
   5  -3   4          4.86          3.17         1.10 o                         
   6  -3   4         44.34         41.53         2.19 o                         
  -6  -2   4         34.06         29.08         2.35 o                         
  -5  -2   4         85.49         88.20         1.66 o                         
  -4  -2   4        509.44        474.85         6.69 o                         
  -3  -2   4         15.35         28.73         0.80 o                         
  -2  -2   4       3023.97       3119.05        28.72 o                         
  -1  -2   4        120.24        127.54         1.39 o                         
   0  -2   4       2669.92       2755.43        27.19 o                         
   1  -2   4        586.34        573.16         6.86 o                         
   2  -2   4        168.66        163.98         2.09 o                         
   3  -2   4        447.90        440.13         5.50 o                         
   4  -2   4         31.20         38.94         1.90 o                         
   5  -2   4         96.65        101.12         2.14 o                         
   6  -2   4         50.91         50.81         2.05 o                         
   7  -2   4         13.40         15.42         2.26 o                         
  -6  -1   4         19.41         22.25         1.48 o                         
  -5  -1   4        184.76        179.68         2.72 o                         
  -4  -1   4         27.43         26.50         0.92 o                         
  -3  -1   4        802.22        736.47         7.48 o                         
  -2  -1   4       2437.10       2574.60        27.60 o                         
  -1  -1   4       1325.82       1227.01        13.13 o                         
   0  -1   4       1210.41       1274.19        14.90 o                         
   1  -1   4        790.26        896.29         8.81 o                         
   2  -1   4       1005.71       1000.63        11.90 o                         
   3  -1   4        249.04        239.14         2.65 o                         
   4  -1   4         29.40         29.63         0.88 o                         
   5  -1   4        153.54        145.34         2.82 o                         
   6  -1   4          8.61          8.34         1.34 o                         
   7  -1   4          9.75          9.65         2.25 o                         
  -6   0   4         81.33         86.77         3.75 o                         
  -5   0   4         11.50         11.03         1.04 o                         
  -4   0   4        106.52         97.73         2.35 o                         
  -3   0   4        363.96        342.69         4.85 o                         
  -2   0   4        779.82        834.77         9.95 o                         
  -1   0   4       1105.72       1107.13        10.93 o                         
   0   0   4        718.83        720.29         7.07 o                         
   1   0   4        154.88        160.34         1.61 o                         
   2   0   4        912.64        905.20         9.61 o                         
   3   0   4          1.44          3.29         0.39 o                         
   4   0   4        477.32        471.42         5.43 o                         
   5   0   4        127.31        108.41         1.78 o                         
   6   0   4        232.99        223.29         3.53 o                         
   7   0   4          9.96         13.80         1.75 o                         
  -6   1   4        130.26        128.31         3.89 o                         
  -5   1   4         29.04         28.49         1.99 o                         
  -4   1   4         84.05         80.81         2.08 o                         
  -3   1   4        927.17        950.65        12.71 o                         
  -2   1   4        906.37        839.27        24.55 o                         
   0   1   4        528.17        532.73        10.33 o                         
   1   1   4       2665.57       2704.45        28.23 o                         
   2   1   4         21.96         15.58         0.93 o                         
   3   1   4        592.21        587.07         6.01 o                         
   4   1   4        208.82        218.59         2.44 o                         
   5   1   4          4.18          4.39         0.79 o                         
   6   1   4         79.10         79.23         2.11 o                         
   7   1   4         12.48          7.91         1.68 o                         
  -6   2   4          3.94          5.97         1.85 o                         
  -5   2   4        409.27        432.09        10.33 o                         
  -4   2   4         83.62         72.14         5.11 o                         
  -3   2   4        613.29        358.04        11.42 o                         
  -2   2   4        828.41        834.11        24.55 o                         
  -1   2   4         25.23         29.89         0.77 o                         
   0   2   4        302.73        299.24         5.94 o                         
   2   2   4         84.74         86.29         1.12 o                         
   3   2   4        667.33        651.54         6.58 o                         
   4   2   4          9.79         12.21         0.75 o                         
   5   2   4        192.78        183.60         2.48 o                         
   6   2   4         64.33         71.71         1.90 o                         
   7   2   4          9.01         10.83         1.56 o                         
  -6   3   4          0.11         -4.49         2.97 o                         
  -5   3   4         10.86         10.60         2.60 o                         
  -4   3   4        272.29        275.72         7.14 o                         
  -2   3   4        448.18        424.63         6.79 o                         
  -1   3   4        326.13        317.24         9.92 o                         
   1   3   4          9.65          9.74         0.75 o                         
   2   3   4       1550.49       1525.94        17.66 o                         
   3   3   4        555.88        618.97         7.49 o                         
   4   3   4        373.95        379.56         4.47 o                         
   5   3   4         12.69         17.75         0.92 o                         
   6   3   4         42.21         29.80         1.78 o                         
  -6   4   4         61.30         58.18         4.25 o                         
  -5   4   4          8.85          6.05         2.66 o                         
  -4   4   4          1.22          2.60         2.13 o                         
  -3   4   4        491.97        503.75        11.33 o                         
  -2   4   4          2.82          4.93         2.27 o                         
  -1   4   4        700.38        696.31        20.74 o                         
   0   4   4        497.88        535.93        15.95 o                         
   1   4   4        169.03        159.04         3.50 o                         
   2   4   4        337.74        313.68         6.14 o                         
   3   4   4         44.69         38.67         1.29 o                         
   4   4   4        272.92        272.28         4.30 o                         
   5   4   4          4.42         10.09         1.63 o                         
   6   4   4          6.40          5.90         1.55 o                         
  -5   5   4          8.11          7.88         3.12 o                         
  -4   5   4         41.32         47.35         3.27 o                         
  -3   5   4        154.15        147.71         5.05 o                         
  -2   5   4         90.11         95.26         3.72 o                         
  -1   5   4         86.44         98.79         4.89 o                         
   0   5   4         12.15         14.07         1.97 o                         
   1   5   4        165.75        152.51         4.64 o                         
   3   5   4        161.22        154.28         3.90 o                         
   4   5   4         21.62         26.96         1.39 o                         
   5   5   4         16.52         13.28         2.30 o                         
   6   5   4          7.53         10.76         2.15 o                         
  -4   6   4          3.26         -2.31         3.24 o                         
  -3   6   4          1.18          3.17         2.33 o                         
  -2   6   4        119.18        116.44         4.39 o                         
  -1   6   4         35.33         34.23         3.19 o                         
   0   6   4        124.34        122.97         3.10 o                         
   1   6   4         16.49         16.85         1.63 o                         
   2   6   4          0.31         -0.89         1.79 o                         
   3   6   4         58.64         59.23         4.06 o                         
   4   6   4          3.63          3.18         1.83 o                         
   5   6   4          0.21          0.77         1.75 o                         
  -4   7   4          3.97          3.54         3.30 o                         
  -3   7   4         27.20         30.21         3.18 o                         
  -2   7   4          0.57         -0.84         2.22 o                         
  -1   7   4         15.23         19.04         3.78 o                         
   0   7   4         29.06         31.96         1.82 o                         
   1   7   4          0.77         -2.04         1.50 o                         
   2   7   4         15.42         15.16         2.41 o                         
   3   7   4          0.10         -0.64         2.35 o                         
   4   7   4          1.33          0.78         2.01 o                         
  -2   8   4          2.48          1.14         3.25 o                         
   0   8   4         13.40          7.66         1.64 o                         
   1   8   4          0.89         -0.23         1.91 o                         
   2   8   4         20.50         22.21         2.85 o                         
   3   8   4         31.42         16.83         3.01 o                         
   0   9   4          0.38          1.33         1.97 o                         
   1   9   4          3.30          1.61         2.36 o                         
  -3  -8   5         18.83         16.65         4.44 o                         
  -2  -8   5         28.01         25.80         2.39 o                         
  -1  -8   5          4.89          8.07         2.76 o                         
   0  -8   5         11.56         15.99         2.84 o                         
   1  -8   5         15.85         14.85         2.75 o                         
   2  -8   5         72.12         75.66         7.40 o                         
   3  -8   5          0.22         -1.01         2.12 o                         
  -4  -7   5         10.94         12.82         1.76 o                         
  -3  -7   5          5.40          8.98         2.48 o                         
  -2  -7   5         36.02         34.91         2.60 o                         
  -1  -7   5         29.15         28.46         3.65 o                         
   0  -7   5          4.33          3.90         2.32 o                         
   1  -7   5          2.48          2.79         1.67 o                         
   2  -7   5         64.89         76.17         3.50 o                         
   3  -7   5         29.49         25.24         4.37 o                         
   4  -7   5         13.12         16.55         2.47 o                         
  -5  -6   5          2.57          5.77         1.94 o                         
  -4  -6   5         34.59         39.50         1.92 o                         
  -3  -6   5          1.58          1.96         1.61 o                         
  -2  -6   5         95.68        100.71         2.32 o                         
  -1  -6   5          5.39          4.49         1.01 o                         
   0  -6   5         31.20         27.03         1.57 o                         
   1  -6   5        128.33        121.35         5.71 o                         
   2  -6   5          0.07          4.50         1.53 o                         
   3  -6   5          1.45          0.08         1.75 o                         
   4  -6   5         13.57         14.21         2.17 o                         
   5  -6   5          4.41          3.69         3.34 o                         
  -5  -5   5         24.19         27.17         1.66 o                         
  -4  -5   5          9.70          7.53         1.19 o                         
  -3  -5   5         13.07         14.67         1.04 o                         
  -2  -5   5        217.37        211.07         3.42 o                         
  -1  -5   5          2.06          2.21         0.78 o                         
   0  -5   5         47.14         42.16         1.17 o                         
   1  -5   5        132.88        137.10         2.85 o                         
   2  -5   5        566.99        548.89         8.96 o                         
   3  -5   5         38.29         45.35         5.67 o                         
   4  -5   5          0.50          4.22         2.52 o                         
   5  -5   5         25.53         27.06         3.04 o                         
  -6  -4   5         17.68         25.09         1.65 o                         
  -5  -4   5         55.63         58.29         1.66 o                         
  -4  -4   5         36.02         45.10         1.28 o                         
  -3  -4   5        306.23        289.26         3.09 o                         
  -2  -4   5         27.61         30.18         0.75 o                         
  -1  -4   5        824.80        799.99         8.73 o                         
   0  -4   5       1073.93       1094.66        13.04 o                         
   1  -4   5         25.81         23.47         0.64 o                         
   2  -4   5        588.70        550.17         6.11 o                         
   3  -4   5         17.67         19.64         1.55 o                         
   4  -4   5        145.11        149.07         3.36 o                         
   5  -4   5         44.06         47.26         2.68 o                         
   6  -4   5         16.03         16.33         2.01 o                         
  -6  -3   5         14.04         16.31         1.92 o                         
  -5  -3   5          7.95          5.92         1.04 o                         
  -4  -3   5         35.65         43.58         1.11 o                         
  -3  -3   5         53.06         47.29         1.09 o                         
  -2  -3   5          8.55         15.68         0.58 o                         
  -1  -3   5         95.99         79.70         1.01 o                         
   0  -3   5        536.20        558.99         5.67 o                         
   1  -3   5       2054.61       2123.64        22.73 o                         
   2  -3   5        900.19        864.75         8.72 o                         
   3  -3   5        208.30        200.24         3.03 o                         
   4  -3   5        360.89        343.62         4.55 o                         
   5  -3   5          0.83          0.39         1.13 o                         
   6  -3   5         78.27         78.23         2.54 o                         
  -6  -2   5         22.96         22.13         1.97 o                         
  -5  -2   5         35.30         37.70         1.27 o                         
  -4  -2   5        538.16        508.05         5.42 o                         
  -3  -2   5        135.16        125.78         1.91 o                         
  -2  -2   5       1703.98       1665.22        15.46 o                         
  -1  -2   5       2646.78       2784.23        27.40 o                         
   0  -2   5        135.88        113.58         1.48 o                         
   1  -2   5       4021.23       4001.50        55.69 o                         
   2  -2   5         27.34         40.08         1.59 o                         
   3  -2   5       1120.14       1100.66        11.98 o                         
   4  -2   5         61.86         53.44         1.71 o                         
   5  -2   5        106.23        107.34         2.25 o                         
   6  -2   5         45.57         42.99         1.63 o                         
  -6  -1   5          7.17          4.50         1.32 o                         
  -5  -1   5        121.04        120.81         2.73 o                         
  -4  -1   5         69.43         65.45         1.50 o                         
  -3  -1   5        307.59        273.24         2.82 o                         
  -2  -1   5        993.22        962.14         9.64 o                         
  -1  -1   5        194.71        195.17         2.79 o                         
   0  -1   5       1884.25       1853.64        18.27 o                         
   1  -1   5        299.36        286.15         4.27 o                         
   2  -1   5        895.35        964.64         9.64 o                         
   3  -1   5        705.98        665.45         6.34 o                         
   4  -1   5         38.81         45.26         1.15 o                         
   5  -1   5        120.26        114.40         2.03 o                         
   6  -1   5         11.13         11.73         1.29 o                         
   7  -1   5         46.55         40.99         2.07 o                         
  -6   0   5         11.92         12.62         1.62 o                         
  -5   0   5        282.01        272.24         4.53 o                         
  -4   0   5         67.71         68.02         1.83 o                         
  -3   0   5        736.34        688.36         9.38 o                         
  -2   0   5       2377.48       2606.09        40.03 o                         
  -1   0   5       3394.91       3389.10        53.11 o                         
   0   0   5       3448.00       3563.10        37.44 o                         
   1   0   5        120.69        116.79         3.44 o                         
   2   0   5       1335.06       1287.48        11.95 o                         
   3   0   5         13.50          8.97         0.61 o                         
   4   0   5        437.80        440.32         4.75 o                         
   5   0   5         20.41         20.73         0.88 o                         
   6   0   5          6.22          6.42         1.24 o                         
   7   0   5         12.99         15.34         1.81 o                         
  -6   1   5         55.93         61.27         2.64 o                         
  -5   1   5         31.22         29.23         1.78 o                         
  -4   1   5        255.70        252.88         5.79 o                         
  -3   1   5        807.26        750.13        11.81 o                         
  -2   1   5          1.42          1.59         1.45 o                         
   1   1   5       3440.66       3424.35       102.83 o                         
   2   1   5        135.45        114.33         1.75 o                         
   3   1   5        175.85        178.83         1.87 o                         
   4   1   5        159.29        146.18         1.75 o                         
   5   1   5          0.74         -0.55         0.90 o                         
   6   1   5         48.86         46.55         1.36 o                         
   7   1   5          0.41          1.28         1.68 o                         
  -6   2   5         37.65         39.84         3.61 o                         
  -5   2   5         32.14         29.87         2.81 o                         
  -4   2   5         61.03         57.37         4.08 o                         
  -2   2   5       1352.84       1279.50        24.79 o                         
  -1   2   5        659.07        645.85        10.10 o                         
   0   2   5         47.05         40.29         6.09 o                         
   1   2   5        280.71        260.57         4.25 o                         
   2   2   5          2.33          5.20         0.64 o                         
   3   2   5        264.50        252.82         3.22 o                         
   4   2   5        103.96        106.39         1.80 o                         
   5   2   5          4.70          3.92         0.83 o                         
   6   2   5        105.47        109.73         2.35 o                         
   7   2   5         11.04          9.98         1.56 o                         
  -6   3   5          0.13          1.84         3.17 o                         
  -5   3   5        168.75        178.15         6.70 o                         
  -4   3   5          3.83         -2.32         2.85 o                         
  -3   3   5         14.96          9.90         2.65 o                         
  -2   3   5        653.34        630.58        10.95 o                         
  -1   3   5        307.17        332.74        10.48 o                         
   0   3   5       1279.30       1265.82        19.52 o                         
   1   3   5        132.17        131.45         3.73 o                         
   2   3   5        350.35        342.13         3.94 o                         
   3   3   5         76.02         70.13         1.92 o                         
   4   3   5          7.93          5.02         0.78 o                         
   5   3   5         17.99         22.08         1.19 o                         
   6   3   5          8.80         15.79         1.50 o                         
  -5   4   5         78.69         75.06         4.02 o                         
  -4   4   5        117.71        128.30         5.03 o                         
  -3   4   5        414.32        416.86        13.87 o                         
  -2   4   5         12.85         11.11         2.49 o                         
  -1   4   5        258.57        276.91         9.23 o                         
   0   4   5          4.25          4.72         1.61 o                         
   1   4   5         11.94         10.18         0.83 o                         
   2   4   5        193.74        174.81         5.55 o                         
   3   4   5         34.68         39.46         1.96 o                         
   4   4   5         65.55         62.61         1.91 o                         
   5   4   5         44.99         56.81         2.01 o                         
   6   4   5          0.34          0.48         1.49 o                         
  -5   5   5          0.21         -0.90         3.05 o                         
  -4   5   5          1.16         -2.21         2.54 o                         
  -3   5   5        151.91        152.54         7.29 o                         
  -2   5   5         76.27         87.29         5.50 o                         
  -1   5   5        312.98        314.83        10.56 o                         
   0   5   5          2.55          1.41         1.80 o                         
   1   5   5        153.23         56.60         2.69 o                         
   2   5   5         69.51         11.45         1.18 o                         
   3   5   5         16.86         16.13         1.85 o                         
   4   5   5         82.42         90.28         2.69 o                         
   5   5   5         28.39         17.79         1.61 o                         
   6   5   5          6.32          1.78         2.10 o                         
  -4   6   5         20.90         25.79         3.27 o                         
  -3   6   5         42.86         36.38         4.23 o                         
  -2   6   5        135.99        160.65         5.23 o                         
  -1   6   5         39.59         38.11         2.28 o                         
   0   6   5          4.15          3.53         1.38 o                         
   1   6   5        145.85        143.79         4.74 o                         
   2   6   5         11.52         14.35         2.04 o                         
   3   6   5         73.72         66.54         4.20 o                         
   4   6   5         45.67         59.28         6.08 o                         
   5   6   5          9.16          5.56         1.92 o                         
  -3   7   5          4.18         -1.34         2.78 o                         
  -2   7   5         44.72         45.89         3.04 o                         
  -1   7   5          7.74          8.46         2.02 o                         
   1   7   5          3.87          6.79         1.84 o                         
   2   7   5          5.48          5.27         2.09 o                         
   3   7   5         59.46         52.62         3.62 o                         
   4   7   5          8.54          6.46         3.26 o                         
  -2   8   5         15.08          8.64         3.51 o                         
   0   8   5         18.51         12.92         1.78 o                         
   1   8   5          4.42          3.37         2.16 o                         
   2   8   5          1.06         -0.58         2.34 o                         
   3   8   5         23.28         22.50         3.25 o                         
  -2  -8   6          1.39          0.09         2.38 o                         
  -1  -8   6          0.78          0.22         1.93 o                         
   0  -8   6         48.00         38.20         3.63 o                         
   1  -8   6         15.36         12.20         2.96 o                         
   2  -8   6         22.62         23.11         2.49 o                         
  -3  -7   6         79.49         82.55         2.37 o                         
  -2  -7   6          0.30          0.27         1.44 o                         
  -1  -7   6         90.46         84.76         3.54 o                         
   0  -7   6          0.70          2.50         2.10 o                         
   1  -7   6         35.26         30.93         2.25 o                         
   2  -7   6        160.25        167.58         4.88 o                         
   3  -7   6          1.82          2.11         2.01 o                         
   4  -7   6         31.91         29.63         4.24 o                         
  -4  -6   6         24.98         32.09         2.64 o                         
  -3  -6   6         49.35         45.62         1.59 o                         
  -2  -6   6         13.17         16.68         1.27 o                         
  -1  -6   6        218.77        218.01         4.95 o                         
   0  -6   6         13.44         18.25         1.31 o                         
   1  -6   6         57.49         57.16         2.13 o                         
   2  -6   6        142.77        154.27         4.42 o                         
   3  -6   6        189.00        188.94         5.23 o                         
   4  -6   6          4.16          5.48         2.18 o                         
   5  -6   6          0.60          0.13         3.77 o                         
  -5  -5   6          2.75          5.67         1.43 o                         
  -4  -5   6        116.74        115.66         2.56 o                         
  -3  -5   6          0.56         -0.07         0.91 o                         
  -2  -5   6        378.35        365.32         4.70 o                         
  -1  -5   6         13.92         18.23         0.91 o                         
   0  -5   6        248.87        227.32         3.13 o                         
   1  -5   6        163.50        170.47         2.83 o                         
   2  -5   6         11.88         14.79         1.21 o                         
   3  -5   6        420.15        437.62         7.51 o                         
   4  -5   6          1.37          2.35         1.43 o                         
   5  -5   6         22.77         25.27         1.97 o                         
  -5  -4   6         57.62         64.83         1.80 o                         
  -4  -4   6         17.50         18.41         1.08 o                         
  -3  -4   6        174.52        171.21         2.14 o                         
  -2  -4   6        235.33        233.09         2.54 o                         
  -1  -4   6        291.64        272.11         2.83 o                         
   0  -4   6        174.85        159.86         2.12 o                         
   1  -4   6          8.22         13.90         0.74 o                         
   2  -4   6         85.08         81.45         1.57 o                         
   3  -4   6          2.42          4.43         0.89 o                         
   4  -4   6          2.07          2.15         1.03 o                         
   5  -4   6         17.45         18.17         2.05 o                         
   6  -4   6          2.63          4.45         1.95 o                         
  -6  -3   6         60.07         75.07         2.62 o                         
  -5  -3   6         53.75         48.57         1.52 o                         
  -4  -3   6         40.94         42.03         1.20 o                         
  -3  -3   6        332.56        321.75         3.38 o                         
  -2  -3   6         72.92         85.69         1.40 o                         
  -1  -3   6        621.86        599.39         6.16 o                         
   0  -3   6         74.06         64.94         0.95 o                         
   1  -3   6        107.94        101.39         1.35 o                         
   2  -3   6       1739.57       1751.86        18.86 o                         
   3  -3   6         35.30         35.73         1.63 o                         
   4  -3   6         71.33         71.45         1.80 o                         
   5  -3   6         52.50         54.89         2.04 o                         
   6  -3   6          4.46          4.28         1.53 o                         
  -6  -2   6         93.22         96.85         3.41 o                         
  -5  -2   6          0.86          0.57         1.10 o                         
  -4  -2   6        399.25        378.40         4.20 o                         
  -3  -2   6        106.81         97.42         1.86 o                         
  -2  -2   6        856.57        803.91         8.15 o                         
  -1  -2   6       1586.67       1568.50        14.56 o                         
   0  -2   6        102.91        100.68         1.22 o                         
   1  -2   6        537.40        488.93         5.03 o                         
   2  -2   6          2.39          5.10         0.41 o                         
   3  -2   6        561.01        566.89         5.86 o                         
   4  -2   6         47.56         44.74         1.82 o                         
   5  -2   6          5.11          5.33         1.09 o                         
   6  -2   6         68.12         67.43         3.32 o                         
  -6  -1   6          8.84          6.28         1.40 o                         
  -5  -1   6         86.55         81.62         2.42 o                         
  -4  -1   6        153.62        146.88         2.44 o                         
  -3  -1   6         23.17         21.10         0.77 o                         
  -2  -1   6        102.37         80.36         1.20 o                         
  -1  -1   6         24.94         26.76         0.74 o                         
   0  -1   6        250.33        242.67         2.30 o                         
   1  -1   6       4967.73       5012.75        59.46 o                         
   2  -1   6          2.75          4.99         0.44 o                         
   3  -1   6       1121.67       1060.06        10.00 o                         
   4  -1   6         48.74         42.66         0.97 o                         
   5  -1   6        160.53        152.58         2.24 o                         
   6  -1   6         62.57         59.41         1.89 o                         
   7  -1   6         10.36          8.80         1.81 o                         
  -6   0   6          7.88         10.79         1.63 o                         
  -5   0   6        160.88        150.23         6.76 o                         
  -4   0   6         41.52         41.89         1.42 o                         
  -3   0   6        611.05        612.36         8.42 o                         
  -2   0   6       1518.09       1492.89        19.82 o                         
  -1   0   6          1.99          3.70         1.02 o                         
   0   0   6       1357.51       1302.71        15.03 o                         
   1   0   6        485.03        492.17         5.97 o                         
   2   0   6       2311.46       2362.00        21.80 o                         
   3   0   6        617.71        563.37         5.82 o                         
   4   0   6        157.89        167.38         2.40 o                         
   5   0   6        213.21        202.35         2.48 o                         
   6   0   6          1.42          0.46         1.13 o                         
   7   0   6          7.83          7.32         1.53 o                         
  -6   1   6         54.61         63.53         2.76 o                         
  -5   1   6         89.53         86.57         3.58 o                         
  -4   1   6         82.65         81.89         2.99 o                         
  -3   1   6        360.78        340.99        12.58 o                         
  -2   1   6         18.96         19.35         1.09 o                         
  -1   1   6       1545.82       1493.57        53.11 o                         
   0   1   6        932.34        905.39        10.78 o                         
   1   1   6        123.09        118.83         2.18 o                         
   2   1   6       1173.70       1175.55        11.71 o                         
   3   1   6          0.79          1.10         0.63 o                         
   4   1   6        475.88        460.94         4.62 o                         
   5   1   6         58.70         60.41         1.52 o                         
   6   1   6         32.80         26.03         1.24 o                         
   7   1   6         52.45         50.23         3.03 o                         
  -6   2   6         48.74         52.84         5.35 o                         
  -5   2   6         14.18         11.96         2.91 o                         
  -4   2   6        184.18        189.18         8.10 o                         
  -2   2   6          6.38         11.17         1.10 o                         
  -1   2   6       2650.76       2615.36        50.10 o                         
   0   2   6          8.26          7.74         0.79 o                         
   1   2   6       1334.32       1319.09        17.47 o                         
   2   2   6        403.83        378.61         5.25 o                         
   3   2   6        208.70        202.84         2.39 o                         
   4   2   6        160.02        159.33         1.98 o                         
   5   2   6         45.18         41.05         1.29 o                         
   6   2   6          1.27         -0.03         1.12 o                         
   7   2   6          6.15          9.64         1.43 o                         
  -5   3   6         13.81         18.29         2.92 o                         
  -4   3   6        176.45        170.40         7.92 o                         
  -3   3   6          0.03          1.97         2.75 o                         
  -2   3   6        508.49        476.22         7.68 o                         
  -1   3   6        526.09        521.63         8.25 o                         
   0   3   6       1863.64       1921.78        29.57 o                         
   1   3   6        505.35        490.47        25.20 o                         
   2   3   6        305.94        273.66         4.53 o                         
   3   3   6        377.52        357.91         4.67 o                         
   4   3   6         12.37         14.84         0.97 o                         
   5   3   6         85.36         75.54         2.11 o                         
   6   3   6         10.06         11.40         1.49 o                         
  -5   4   6         24.76         29.96         3.40 o                         
  -4   4   6          2.38         -0.85         2.34 o                         
  -3   4   6          4.73          1.92         3.16 o                         
  -2   4   6        428.53        400.50         8.30 o                         
  -1   4   6          4.21          6.33         2.14 o                         
   0   4   6        257.64        245.57         4.10 o                         
   1   4   6          6.21          7.77         0.76 o                         
   2   4   6         76.68         61.61         2.93 o                         
   3   4   6          8.91         12.61         1.05 o                         
   4   4   6          8.33          6.79         1.18 o                         
   5   4   6          4.66          6.87         1.47 o                         
   6   4   6          4.20          6.51         1.49 o                         
  -5   5   6         24.14         19.37         3.56 o                         
  -4   5   6         44.42         47.43         3.48 o                         
  -3   5   6          1.62          0.06         3.26 o                         
  -2   5   6         31.43         24.34         3.50 o                         
  -1   5   6        472.05        479.25        15.18 o                         
   0   5   6        103.75         99.71         4.17 o                         
   1   5   6         85.23         77.60         4.54 o                         
   2   5   6        144.01        144.71         5.12 o                         
   3   5   6          4.15          1.96         1.49 o                         
   4   5   6         19.96         22.20         1.50 o                         
   5   5   6          1.12          6.16         1.48 o                         
   6   5   6          0.07         -2.90         2.07 o                         
  -4   6   6         60.60         57.60         3.96 o                         
  -3   6   6          6.88          4.19         2.57 o                         
  -2   6   6          7.08         12.55         2.30 o                         
  -1   6   6         17.61         19.06         3.15 o                         
   0   6   6         73.36         78.20         4.78 o                         
   1   6   6          5.28          2.37         1.54 o                         
   2   6   6          0.52         -1.08         1.82 o                         
   3   6   6          3.27          2.86         2.32 o                         
   4   6   6          3.97          2.95         2.93 o                         
   5   6   6          0.37          1.54         1.71 o                         
  -3   7   6          0.01         -0.68         2.81 o                         
  -2   7   6         91.06         99.79         4.85 o                         
  -1   7   6          9.55          7.34         2.10 o                         
   1   7   6          6.83          9.30         1.87 o                         
   2   7   6         15.22         10.01         2.27 o                         
   3   7   6          7.20          7.65         2.64 o                         
   4   7   6          0.03         -0.49         3.13 o                         
   0   8   6          5.94          7.55         1.84 o                         
   1   8   6         11.09          3.54         2.13 o                         
   2   8   6          1.46          0.20         2.38 o                         
   3   8   6          7.14          9.44         2.97 o                         
  -2  -8   7         39.84         37.58         4.25 o                         
  -1  -8   7          3.51          1.26         2.09 o                         
   0  -8   7          6.99          6.28         2.00 o                         
   1  -8   7          0.20          1.88         2.97 o                         
   2  -8   7          1.31          2.38         2.34 o                         
  -3  -7   7          6.99          6.07         1.45 o                         
  -2  -7   7          4.59          2.41         1.60 o                         
  -1  -7   7          6.21          7.50         1.42 o                         
   0  -7   7         40.06         42.50         2.30 o                         
   1  -7   7         10.90          8.14         1.48 o                         
   2  -7   7         13.64         15.49         2.27 o                         
   3  -7   7         13.68         13.90         2.61 o                         
  -4  -6   7          3.75          5.31         1.55 o                         
  -3  -6   7         82.81         74.51         2.18 o                         
  -2  -6   7         34.92         36.78         1.58 o                         
  -1  -6   7         78.84         75.46         2.12 o                         
   0  -6   7         54.45         56.43         1.87 o                         
   1  -6   7         47.56         42.91         2.44 o                         
   2  -6   7         79.69         85.82         2.93 o                         
   3  -6   7         53.33         47.65         2.70 o                         
   4  -6   7        118.77        125.66         4.73 o                         
  -5  -5   7          0.02          1.52         1.46 o                         
  -4  -5   7         53.27         63.86         1.95 o                         
  -3  -5   7         94.91         86.86         1.97 o                         
  -2  -5   7        208.61        208.06         2.84 o                         
  -1  -5   7        190.76        195.24         2.67 o                         
   0  -5   7        183.58        171.34         2.62 o                         
   1  -5   7        382.06        381.47         4.92 o                         
   2  -5   7         55.94         57.48         1.76 o                         
   3  -5   7        157.45        155.13         4.04 o                         
   4  -5   7         22.27         23.99         2.37 o                         
   5  -5   7         22.70         26.09         2.09 o                         
  -5  -4   7          7.85          8.13         1.26 o                         
  -4  -4   7         75.97         71.59         1.90 o                         
  -3  -4   7         34.74         34.32         1.03 o                         
  -2  -4   7        419.34        407.91         4.13 o                         
  -1  -4   7        153.92        164.99         1.93 o                         
   0  -4   7        310.22        291.59         3.21 o                         
   1  -4   7        338.65        340.03         4.41 o                         
   2  -4   7         80.51         85.08         1.95 o                         
   3  -4   7       1095.53       1075.72        12.99 o                         
   4  -4   7         91.96         95.42         2.41 o                         
   5  -4   7         39.10         40.59         1.71 o                         
   6  -4   7          0.45         -1.24         1.95 o                         
  -5  -3   7         48.11         58.58         2.49 o                         
  -4  -3   7        128.43        110.70         1.89 o                         
  -3  -3   7        260.41        258.41         3.07 o                         
  -2  -3   7        553.38        549.45         5.05 o                         
  -1  -3   7        598.72        567.79         5.87 o                         
   0  -3   7       1354.84       1337.45        12.48 o                         
   1  -3   7          0.91          0.48         0.47 o                         
   2  -3   7        322.12        315.23         3.43 o                         
   3  -3   7        463.94        439.03         7.07 o                         
   4  -3   7        351.97        357.23         6.48 o                         
   5  -3   7         97.54         95.18         2.36 o                         
   6  -3   7          0.88          1.39         1.60 o                         
  -6  -2   7         25.80         25.99         2.12 o                         
  -5  -2   7         29.76         26.90         1.39 o                         
  -4  -2   7        156.31        145.99         2.36 o                         
  -3  -2   7        594.10        548.51         7.51 o                         
  -2  -2   7          2.45          1.30         0.45 o                         
  -1  -2   7       1324.01       1277.09        11.93 o                         
   0  -2   7         11.52         10.26         0.48 o                         
   1  -2   7        473.79        448.35         4.10 o                         
   2  -2   7        275.78        255.39         2.77 o                         
   3  -2   7         74.88         90.30         1.37 o                         
   4  -2   7         21.97         19.53         0.87 o                         
   5  -2   7          0.80          0.41         1.10 o                         
   6  -2   7          8.39          8.32         1.43 o                         
  -6  -1   7         99.21        106.45         3.35 o                         
  -5  -1   7          0.19          0.60         1.37 o                         
  -4  -1   7        238.66        234.57         3.88 o                         
  -3  -1   7        127.00        134.15         1.86 o                         
  -2  -1   7        490.73        447.12         4.67 o                         
  -1  -1   7       1292.04       1305.75        11.42 o                         
   0  -1   7        470.29        472.03         4.55 o                         
   1  -1   7        765.95        697.75         6.97 o                         
   2  -1   7        475.76        465.63         4.88 o                         
   3  -1   7        935.12        919.29         9.35 o                         
   4  -1   7        101.66        100.65         1.55 o                         
   5  -1   7         10.74          9.33         0.94 o                         
   6  -1   7         13.70         15.71         1.27 o                         
  -6   0   7         47.30         48.01         2.70 o                         
  -5   0   7        169.05        156.21         6.45 o                         
  -4   0   7        343.13        316.98         4.83 o                         
  -3   0   7        202.58        185.71         3.52 o                         
  -2   0   7       1440.93       1377.02        18.37 o                         
  -1   0   7          0.54          1.18         0.41 o                         
   0   0   7       2186.91       2187.90        22.98 o                         
   1   0   7         38.67         63.43         0.91 o                         
   2   0   7        853.61        888.99         7.88 o                         
   3   0   7        116.38        107.61         1.45 o                         
   4   0   7        240.71        245.89         2.60 o                         
   5   0   7         39.20         37.58         1.15 o                         
   6   0   7         20.86         21.53         1.92 o                         
   7   0   7         15.62         12.25         1.62 o                         
  -6   1   7          3.69          4.46         3.10 o                         
  -5   1   7        143.47        136.75         4.51 o                         
  -4   1   7          0.41          1.02         1.40 o                         
  -3   1   7        368.81        330.93         7.80 o                         
  -2   1   7         39.89         32.97         1.15 o                         
  -1   1   7        225.15        199.85         7.75 o                         
   0   1   7        895.86        907.04         9.81 o                         
   1   1   7        702.73        735.63        12.29 o                         
   2   1   7       1154.62       1102.02        11.02 o                         
   3   1   7        381.77        355.97         3.62 o                         
   4   1   7         56.91         53.47         1.23 o                         
   5   1   7         48.02         47.49         1.50 o                         
   6   1   7          0.12          0.21         1.07 o                         
  -6   2   7         45.36         46.53         3.93 o                         
  -5   2   7         21.10         11.99         4.14 o                         
  -4   2   7        143.97        139.96         7.30 o                         
  -3   2   7        425.40        393.81        12.85 o                         
  -2   2   7         20.22          2.99         1.09 o                         
  -1   2   7        620.34        562.33        11.26 o                         
   0   2   7          2.67          2.40         1.54 o                         
   1   2   7        536.87        531.95         6.24 o                         
   2   2   7        804.46        811.61         9.81 o                         
   3   2   7        135.90        132.91         1.79 o                         
   4   2   7        287.57        286.05         3.09 o                         
   5   2   7         16.82         20.16         1.39 o                         
   6   2   7         54.54         49.75         1.63 o                         
  -5   3   7          4.41          7.75         2.87 o                         
  -4   3   7        154.94        136.76         7.59 o                         
  -3   3   7          1.11          0.69         2.75 o                         
  -2   3   7        330.49        335.40         7.15 o                         
  -1   3   7        338.99        334.02         5.53 o                         
   0   3   7          0.78          2.23         1.06 o                         
   2   3   7        140.48        148.57         3.54 o                         
   3   3   7        162.08        148.18         2.91 o                         
   4   3   7        112.32        122.62         2.65 o                         
   5   3   7          3.61          1.97         1.12 o                         
   6   3   7         38.58         40.80         1.93 o                         
  -5   4   7         43.50         48.62         3.75 o                         
  -4   4   7         81.22         77.48         5.65 o                         
  -3   4   7         13.96         14.04         3.46 o                         
  -2   4   7        111.97        110.63         4.99 o                         
  -1   4   7         65.63         61.95         1.53 o                         
   0   4   7        485.65        502.07         8.05 o                         
   1   4   7        178.01        166.59        18.08 o                         
   2   4   7          9.14          6.44         1.15 o                         
   3   4   7         97.45        110.82         3.99 o                         
   4   4   7          0.01          0.12         1.08 o                         
   5   4   7         51.31         48.40         1.93 o                         
   6   4   7          4.35          1.12         2.11 o                         
  -4   5   7          5.19          1.78         2.82 o                         
  -3   5   7         76.87         83.66         6.92 o                         
  -2   5   7         80.64         80.38         6.04 o                         
  -1   5   7          2.35          1.58         2.69 o                         
   0   5   7        454.01        456.01        16.40 o                         
   1   5   7         35.57         30.94         2.43 o                         
   2   5   7        242.67        226.80         7.17 o                         
   3   5   7         46.13         57.95         2.75 o                         
   4   5   7          7.10          4.94         1.35 o                         
   5   5   7         37.77         41.30         2.19 o                         
  -4   6   7          1.45          1.69         3.13 o                         
  -3   6   7          0.89         -1.48         2.69 o                         
  -2   6   7         26.76         17.85         3.91 o                         
  -1   6   7         31.85         30.40         3.75 o                         
   0   6   7         42.37         43.92         1.95 o                         
   1   6   7          8.11          7.44         1.78 o                         
   2   6   7          0.49          1.59         1.98 o                         
   3   6   7         16.40         11.72         2.65 o                         
   4   6   7          4.22          4.77         2.07 o                         
   5   6   7          0.70         -2.04         2.54 o                         
  -3   7   7          6.88         10.59         3.22 o                         
  -2   7   7          1.88         -2.85         2.52 o                         
  -1   7   7         80.01         74.29         3.70 o                         
   1   7   7         59.42         58.11         3.43 o                         
   2   7   7         20.27         22.24         2.64 o                         
   3   7   7          3.92          3.97         2.70 o                         
   4   7   7          3.60          8.43         3.40 o                         
   0   8   7          6.93          5.93         1.85 o                         
   1   8   7         18.88          9.52         2.37 o                         
   2   8   7          3.41          0.08         2.47 o                         
   3   8   7          0.10          0.59         2.94 o                         
  -1  -8   8         49.33         55.54         4.94 o                         
   0  -8   8         28.53         25.61         2.41 o                         
   1  -8   8         16.40         17.94         3.53 o                         
  -3  -7   8          4.62          2.30         1.67 o                         
  -2  -7   8         48.75         46.53         1.94 o                         
  -1  -7   8         19.92         20.64         2.22 o                         
   0  -7   8         26.76         27.79         3.12 o                         
   1  -7   8         11.11         12.47         1.64 o                         
   2  -7   8          5.73          5.46         1.65 o                         
   3  -7   8         19.84         23.20         2.71 o                         
  -4  -6   8          5.22          6.34         1.67 o                         
  -3  -6   8         12.43         16.90         1.33 o                         
  -2  -6   8        200.52        203.95         4.53 o                         
  -1  -6   8        155.25        146.34         2.63 o                         
   0  -6   8         54.18         58.76         1.88 o                         
   1  -6   8         28.99         24.37         1.30 o                         
   2  -6   8         24.18         22.31         1.67 o                         
   3  -6   8         23.24         25.31         1.85 o                         
   4  -6   8         14.93         17.71         1.98 o                         
  -4  -5   8         40.80         41.97         1.75 o                         
  -3  -5   8          2.44          3.39         1.16 o                         
  -2  -5   8         63.54         61.34         1.48 o                         
  -1  -5   8        116.88        111.01         1.92 o                         
   0  -5   8          0.99          3.08         0.87 o                         
   1  -5   8        143.03        136.70         2.34 o                         
   2  -5   8         15.04         16.42         1.16 o                         
   3  -5   8          0.89          2.12         1.10 o                         
   4  -5   8         19.75         21.22         1.89 o                         
   5  -5   8          8.13          7.16         1.97 o                         
  -5  -4   8         49.07         62.49         2.00 o                         
  -4  -4   8         59.50         59.62         2.21 o                         
  -3  -4   8         32.43         30.24         1.65 o                         
  -2  -4   8        376.96        362.91         3.79 o                         
  -1  -4   8         44.35         49.26         1.08 o                         
   0  -4   8        113.30        109.21         1.64 o                         
   1  -4   8        298.90        288.28         3.22 o                         
   2  -4   8          3.97          4.14         0.85 o                         
   3  -4   8        281.22        275.45         3.88 o                         
   4  -4   8         48.37         48.50         2.82 o                         
   5  -4   8        202.80        200.46         5.08 o                         
  -5  -3   8         86.36         82.67         2.88 o                         
  -4  -3   8         32.73         33.20         1.18 o                         
  -3  -3   8        104.64        104.82         1.93 o                         
  -2  -3   8        633.37        615.96         5.65 o                         
  -1  -3   8         53.37         47.24         1.15 o                         
   0  -3   8        951.32        939.32        10.31 o                         
   1  -3   8         85.72         84.78         1.24 o                         
   2  -3   8        219.53        213.15         2.52 o                         
   3  -3   8        185.68        168.74         2.47 o                         
   4  -3   8         23.24         25.77         1.24 o                         
   5  -3   8         23.26         22.85         1.41 o                         
   6  -3   8          2.89          2.50         1.52 o                         
  -5  -2   8         54.11         50.60         3.49 o                         
  -4  -2   8          2.64          5.55         1.20 o                         
  -3  -2   8        462.75        431.78         4.69 o                         
  -2  -2   8         89.55         93.07         1.82 o                         
  -1  -2   8        396.78        363.59         3.65 o                         
   0  -2   8        838.27        840.82         7.96 o                         
   1  -2   8         16.91         20.82         0.63 o                         
   2  -2   8       1262.79       1284.94        12.75 o                         
   3  -2   8        476.67        429.76         4.29 o                         
   4  -2   8       1211.10       1198.36        12.14 o                         
   5  -2   8         32.10         30.79         1.47 o                         
   6  -2   8         30.25         29.83         1.69 o                         
  -5  -1   8         18.40         21.55         1.60 o                         
  -4  -1   8          8.43         11.52         1.23 o                         
  -3  -1   8        456.02        446.93         5.23 o                         
  -2  -1   8          3.05          3.03         0.71 o                         
  -1  -1   8       1804.32       1759.09        15.34 o                         
   0  -1   8        173.98        173.68         1.93 o                         
   1  -1   8       1063.57        989.54         9.80 o                         
   2  -1   8        267.35        235.11         2.66 o                         
   3  -1   8          6.40          9.97         0.61 o                         
   4  -1   8        798.89        762.11         7.38 o                         
   5  -1   8          9.97          9.78         1.05 o                         
   6  -1   8         43.86         41.55         1.66 o                         
  -6   0   8         17.75         14.16         2.67 o                         
  -5   0   8         41.70         41.80         2.05 o                         
  -4   0   8        367.05        351.95         6.26 o                         
  -3   0   8         24.93         23.16         1.10 o                         
  -2   0   8        744.80        702.39         9.61 o                         
  -1   0   8        700.10        665.32         7.36 o                         
   0   0   8        470.48        483.67         5.30 o                         
   1   0   8       1033.62       1004.66         9.42 o                         
   2   0   8         14.58         14.98         0.84 o                         
   3   0   8        509.38        488.24         5.15 o                         
   4   0   8          4.09          4.15         0.72 o                         
   5   0   8         95.52         91.02         1.90 o                         
   6   0   8          8.28          7.67         1.27 o                         
  -5   1   8         40.53         47.70         2.75 o                         
  -4   1   8         52.57         58.30         3.16 o                         
  -3   1   8         68.18         64.67         3.24 o                         
  -2   1   8        674.29        650.75        12.37 o                         
  -1   1   8         12.72         13.42         0.53 o                         
   0   1   8       1494.75       1450.94        14.43 o                         
   1   1   8         27.40         20.88         1.14 o                         
   2   1   8         86.88         81.76         1.27 o                         
   3   1   8        841.58        807.41         7.70 o                         
   4   1   8          2.25          3.36         0.69 o                         
   5   1   8          4.70          6.56         0.93 o                         
   6   1   8          4.79          5.59         1.15 o                         
  -5   2   8        211.41        219.57        10.27 o                         
  -4   2   8          0.16         -0.28         3.26 o                         
  -3   2   8        475.69        443.70        14.46 o                         
   0   2   8        802.45        773.83        15.31 o                         
   1   2   8        759.65        758.71        10.93 o                         
   2   2   8        294.31        282.75         4.17 o                         
   3   2   8        229.55        219.56         2.61 o                         
   4   2   8        399.88        378.73         4.24 o                         
   5   2   8          6.06          6.15         0.87 o                         
   6   2   8          0.77          2.01         1.44 o                         
  -5   3   8         12.87         15.44         4.87 o                         
  -4   3   8         89.55         90.49         7.05 o                         
  -3   3   8        128.35        125.90         6.74 o                         
  -2   3   8         63.24         66.93         2.62 o                         
  -1   3   8        257.83        233.89         5.28 o                         
   0   3   8         42.88         50.60         2.14 o                         
   2   3   8        511.08        510.15        13.90 o                         
   3   3   8          1.23          3.18         0.82 o                         
   4   3   8         19.08         23.61         2.09 o                         
   5   3   8          8.11          3.48         1.12 o                         
   6   3   8          0.66         -1.24         1.85 o                         
  -5   4   8          6.21         10.53         5.83 o                         
  -4   4   8         71.16         63.56         5.64 o                         
  -3   4   8          0.23          2.35         3.58 o                         
  -2   4   8        228.96        234.39         5.50 o                         
  -1   4   8         36.40         32.35         2.37 o                         
   0   4   8        251.99        255.33         7.11 o                         
   1   4   8        146.60        163.24         6.40 o                         
   2   4   8         48.66         46.74         2.24 o                         
   3   4   8        382.45        366.02         7.75 o                         
   4   4   8         10.44         13.07         1.29 o                         
   5   4   8          6.19          6.83         1.55 o                         
   6   4   8         20.03         20.91         2.34 o                         
  -4   5   8         13.21          7.43         3.07 o                         
  -3   5   8         34.84         44.92         5.20 o                         
  -2   5   8         46.54         46.94         6.51 o                         
  -1   5   8          0.47          0.98         2.43 o                         
   0   5   8         21.30         24.08         1.58 o                         
   1   5   8         33.56         39.46         2.15 o                         
   2   5   8          5.49         10.12         2.18 o                         
   3   5   8         25.62         32.53         2.05 o                         
   4   5   8          2.32         -1.81         2.02 o                         
   5   5   8          3.51          4.85         2.87 o                         
  -3   6   8         59.23         65.01         4.45 o                         
  -2   6   8          0.46         -0.89         3.84 o                         
  -1   6   8         44.27         42.92         4.19 o                         
   0   6   8         69.76         71.41         5.86 o                         
   1   6   8         36.40         35.92         2.54 o                         
   2   6   8         23.74         21.89         2.52 o                         
   3   6   8          3.34          7.33         2.64 o                         
   4   6   8          4.46          2.22         2.13 o                         
   5   6   8          6.66         10.34         3.01 o                         
  -2   7   8          0.10         -4.42         3.60 o                         
  -1   7   8          3.12          3.83         3.73 o                         
   0   7   8         23.55         23.06         2.11 o                         
   1   7   8         47.81         42.40         2.93 o                         
   2   7   8         10.00          9.67         2.54 o                         
   3   7   8          0.36         -0.38         2.73 o                         
   4   7   8          2.25         -0.43         3.27 o                         
   0   8   8          0.16         -1.33         2.02 o                         
   1   8   8          1.95          1.32         2.45 o                         
   2   8   8          6.18          4.62         2.77 o                         
  -2  -7   9         22.83         24.62         1.81 o                         
  -1  -7   9         20.03         22.60         1.91 o                         
   0  -7   9         80.75         75.13         2.66 o                         
   1  -7   9          0.86          0.28         1.79 o                         
   2  -7   9          7.34          2.18         1.77 o                         
   3  -7   9         23.91         26.21         2.21 o                         
  -3  -6   9         19.92         20.95         1.61 o                         
  -2  -6   9        110.05        109.96         2.93 o                         
  -1  -6   9          0.38          0.03         1.27 o                         
   0  -6   9        346.97        348.25         4.80 o                         
   1  -6   9          9.88         11.23         1.32 o                         
   2  -6   9         80.80         75.25         2.50 o                         
   3  -6   9         37.35         42.12         2.22 o                         
   4  -6   9          3.85          6.32         1.94 o                         
  -4  -5   9          9.03         12.35         3.34 o                         
  -3  -5   9         26.44         30.17         1.49 o                         
  -2  -5   9         36.48         38.58         1.29 o                         
  -1  -5   9        369.40        353.35         4.33 o                         
   0  -5   9          8.99          8.52         1.02 o                         
   1  -5   9        123.14        118.01         2.27 o                         
   2  -5   9        123.51        123.59         2.37 o                         
   3  -5   9          0.13          0.27         1.22 o                         
   4  -5   9         89.37         88.34         2.57 o                         
   5  -5   9          3.73          4.78         2.05 o                         
  -5  -4   9          1.38          1.74         1.65 o                         
  -4  -4   9         67.21         69.31         1.88 o                         
  -3  -4   9         89.54         87.90         1.88 o                         
  -2  -4   9         48.04         47.95         1.26 o                         
  -1  -4   9       1213.48       1194.29        11.28 o                         
   0  -4   9          0.05         -0.01         0.59 o                         
   1  -4   9        420.01        394.20         4.29 o                         
   2  -4   9         16.95         16.62         1.04 o                         
   3  -4   9         23.36         24.07         1.21 o                         
   4  -4   9         69.85         68.32         2.06 o                         
   5  -4   9          1.30          2.47         1.55 o                         
  -5  -3   9         41.53         50.22         2.01 o                         
  -4  -3   9         81.15         82.13         2.12 o                         
  -3  -3   9        140.78        124.39         2.06 o                         
  -2  -3   9        407.79        381.63         3.94 o                         
  -1  -3   9          1.38          3.18         0.63 o                         
   0  -3   9        554.65        535.61         6.11 o                         
   1  -3   9        191.69        180.18         2.88 o                         
   2  -3   9         82.66         84.58         1.50 o                         
   3  -3   9         76.81         70.15         1.53 o                         
   4  -3   9         15.12         11.61         1.18 o                         
   5  -3   9          1.11          2.67         1.80 o                         
   6  -3   9          2.97          3.52         1.59 o                         
  -5  -2   9        142.99        138.32         3.37 o                         
  -4  -2   9         13.87         15.44         1.14 o                         
  -3  -2   9         42.68         50.80         1.38 o                         
  -2  -2   9        532.60        519.16         5.66 o                         
  -1  -2   9        168.89        159.77         2.27 o                         
   0  -2   9        576.86        573.61         5.57 o                         
   1  -2   9          0.36         -0.23         0.30 o                         
   2  -2   9        377.90        380.39         4.43 o                         
   3  -2   9         69.29         59.33         1.27 o                         
   4  -2   9         31.97         38.09         1.16 o                         
   5  -2   9        327.71        322.47         4.19 o                         
   6  -2   9          0.16          1.70         1.66 o                         
  -5  -1   9        106.55         94.87         2.89 o                         
  -4  -1   9        175.25        153.56         3.13 o                         
  -3  -1   9        545.34        531.89         7.59 o                         
  -2  -1   9          0.94          1.01         0.68 o                         
  -1  -1   9       1202.62       1162.32        10.91 o                         
   0  -1   9        158.28        157.36         1.73 o                         
   1  -1   9        456.98        442.66         4.59 o                         
   2  -1   9        377.33        353.82         3.59 o                         
   3  -1   9         21.34         24.90         0.77 o                         
   4  -1   9         35.91         36.46         1.04 o                         
   5  -1   9         31.32         32.42         1.19 o                         
   6  -1   9         25.29         28.05         1.90 o                         
  -5   0   9          2.93         -0.25         1.62 o                         
  -4   0   9        146.75        144.05         6.37 o                         
  -3   0   9        151.41        147.48         2.76 o                         
  -2   0   9        417.65        404.21         6.77 o                         
  -1   0   9        768.74        728.03         8.88 o                         
   0   0   9         15.72         16.29         0.84 o                         
   1   0   9        659.93        676.76         6.46 o                         
   2   0   9        332.92        329.25         3.37 o                         
   3   0   9        115.90        114.84         1.90 o                         
   4   0   9       1402.51       1389.48        14.03 o                         
   5   0   9         50.12         49.81         1.60 o                         
   6   0   9         50.60         51.23         1.70 o                         
  -5   1   9         24.13         27.21         2.56 o                         
  -4   1   9         74.13         77.00         3.43 o                         
  -3   1   9         12.98          8.80         1.44 o                         
  -2   1   9        294.57        274.79         5.69 o                         
  -1   1   9        196.74        178.06         2.39 o                         
   0   1   9        465.51        438.24         4.59 o                         
   1   1   9        720.11        661.51         8.10 o                         
   2   1   9         85.10         84.32         1.36 o                         
   3   1   9         85.86         84.06         1.36 o                         
   4   1   9         73.80         73.57         1.47 o                         
   5   1   9        260.94        251.67         3.22 o                         
   6   1   9         12.71         14.09         1.24 o                         
  -5   2   9         76.27         73.46         6.05 o                         
  -4   2   9         25.62         21.50         4.02 o                         
  -3   2   9        233.55        232.42         9.07 o                         
  -2   2   9        450.04        424.87         9.05 o                         
  -1   2   9         18.25         17.93         2.69 o                         
   0   2   9        550.25        530.65        14.10 o                         
   1   2   9        108.88        109.97         1.62 o                         
   2   2   9        167.73        150.90         2.70 o                         
   3   2   9        434.97        428.82         5.07 o                         
   4   2   9         25.25         24.18         1.17 o                         
   5   2   9        103.73        110.29         2.29 o                         
   6   2   9          6.32          4.31         1.53 o                         
  -5   3   9         11.75         11.35         4.91 o                         
  -4   3   9         13.22         10.29         4.25 o                         
  -3   3   9         42.95         40.79         4.13 o                         
  -2   3   9          3.25          5.38         1.44 o                         
  -1   3   9        234.23        229.84         5.37 o                         
   1   3   9        222.74        229.44         8.16 o                         
   2   3   9         46.90         48.34         2.00 o                         
   3   3   9         68.26         73.11         2.73 o                         
   4   3   9         66.14         62.16         2.18 o                         
   5   3   9          3.12          4.36         2.15 o                         
   6   3   9          0.14         -1.86         1.54 o                         
  -4   4   9         81.16        102.81         8.25 o                         
  -3   4   9         98.17         92.43         7.03 o                         
  -2   4   9         23.75         21.84         1.82 o                         
  -1   4   9        201.63        197.87         4.87 o                         
   0   4   9         11.77         13.07         1.50 o                         
   1   4   9        378.37        379.15        18.72 o                         
   2   4   9          1.52          0.63         1.43 o                         
   3   4   9        208.28        188.64         4.84 o                         
   4   4   9         42.48         48.47         4.70 o                         
   5   4   9         51.88         44.26         2.36 o                         
  -4   5   9         20.11         14.76         5.11 o                         
  -3   5   9          1.30         -1.86         4.24 o                         
  -2   5   9         64.46         70.27         2.89 o                         
  -1   5   9          7.28          7.01         1.44 o                         
   0   5   9         31.15         32.66         1.90 o                         
   1   5   9         51.16         60.72         2.84 o                         
   2   5   9         25.15         35.89         2.91 o                         
   3   5   9          3.84          4.69         2.66 o                         
   4   5   9          0.40          1.12         2.14 o                         
   5   5   9          7.78          7.96         1.86 o                         
  -3   6   9         16.97         20.94         5.18 o                         
  -2   6   9         22.40         21.71         1.92 o                         
  -1   6   9          8.37         11.53         5.73 o                         
   0   6   9         45.68         46.21         2.50 o                         
   1   6   9          3.19          1.63         2.08 o                         
   2   6   9        125.89        133.36         5.60 o                         
   3   6   9         46.11         46.15         3.79 o                         
   4   6   9         18.77         17.71         2.77 o                         
  -2   7   9          1.30         -2.68         4.47 o                         
  -1   7   9          4.00          4.81         4.08 o                         
   0   7   9          0.15         -1.75         1.96 o                         
   1   7   9          9.35          9.44         2.48 o                         
   2   7   9          7.56          4.69         2.63 o                         
   3   7   9          0.17         -3.72         2.88 o                         
   1   8   9         37.76         39.49         3.31 o                         
  -2  -7  10          7.65          6.52         2.94 o                         
  -1  -7  10         40.45         40.52         1.96 o                         
   0  -7  10          0.34          1.52         1.68 o                         
   1  -7  10        124.13        128.81         3.86 o                         
   2  -7  10          0.40         -3.59         1.84 o                         
  -3  -6  10         43.02         52.26         2.08 o                         
  -2  -6  10          2.03          5.81         1.74 o                         
  -1  -6  10          3.54          1.01         1.49 o                         
   0  -6  10         15.35         15.54         1.32 o                         
   1  -6  10         15.46         17.47         1.47 o                         
   2  -6  10          4.19          2.96         1.72 o                         
   3  -6  10         53.57         52.10         2.45 o                         
   4  -6  10          0.14          0.21         2.02 o                         
  -4  -5  10          0.67          1.86         1.60 o                         
  -3  -5  10         97.28         94.46         2.58 o                         
  -2  -5  10         26.48         27.25         1.28 o                         
  -1  -5  10          9.50          8.85         1.18 o                         
   0  -5  10        308.40        310.05         3.92 o                         
   1  -5  10         48.52         44.30         1.47 o                         
   2  -5  10        114.77        117.77         2.49 o                         
   3  -5  10         14.53         13.19         1.46 o                         
   4  -5  10         38.19         36.43         2.67 o                         
  -4  -4  10         38.44         46.46         1.60 o                         
  -3  -4  10        128.23        129.03         2.28 o                         
  -2  -4  10          8.66          7.85         0.96 o                         
  -1  -4  10        300.17        291.71         3.22 o                         
   0  -4  10        299.98        307.46         3.11 o                         
   1  -4  10        195.29        180.06         2.39 o                         
   2  -4  10        198.96        194.87         2.73 o                         
   3  -4  10         11.68         11.68         1.20 o                         
   4  -4  10        128.15        130.65         2.79 o                         
   5  -4  10         11.77         13.27         1.66 o                         
  -5  -3  10          0.09          0.11         1.60 o                         
  -4  -3  10        112.51        107.26         2.43 o                         
  -3  -3  10         17.23         17.33         1.04 o                         
  -2  -3  10         64.11         58.93         1.50 o                         
  -1  -3  10        572.41        575.18         6.07 o                         
   0  -3  10        465.54        459.60         4.62 o                         
   1  -3  10        684.34        674.16         6.54 o                         
   2  -3  10          5.50          4.67         0.69 o                         
   3  -3  10        189.77        181.75         2.48 o                         
   4  -3  10        111.82        104.95         2.48 o                         
   5  -3  10         76.31         77.63         2.37 o                         
  -5  -2  10         17.12         21.17         1.84 o                         
  -4  -2  10        118.19        112.45         3.54 o                         
  -3  -2  10          3.01          3.59         0.95 o                         
  -2  -2  10        162.90        156.87         2.16 o                         
  -1  -2  10       1366.00       1366.07        16.36 o                         
   0  -2  10        644.04        614.15         5.98 o                         
   1  -2  10        426.06        396.25         3.79 o                         
   2  -2  10        239.65        239.38         2.80 o                         
   3  -2  10        225.53        204.92         2.45 o                         
   4  -2  10          4.84          3.90         0.93 o                         
   5  -2  10         25.04         22.73         1.42 o                         
   6  -2  10         25.11         24.71         1.97 o                         
  -5  -1  10         86.05         90.33         2.90 o                         
  -4  -1  10          0.47          0.12         1.27 o                         
  -3  -1  10        479.76        461.58         6.78 o                         
  -2  -1  10         62.83         58.10         1.47 o                         
  -1  -1  10        805.98        785.45         8.05 o                         
   0  -1  10       1104.00       1092.51        10.30 o                         
   1  -1  10         74.16         82.59         1.52 o                         
   2  -1  10        430.90        417.23         4.20 o                         
   3  -1  10         15.83         12.17         1.07 o                         
   4  -1  10         38.19         38.46         1.16 o                         
   5  -1  10         23.39         24.19         1.20 o                         
   6  -1  10          6.55          5.17         1.54 o                         
  -5   0  10         46.31         44.32         3.53 o                         
  -4   0  10         55.02         50.65         3.67 o                         
  -3   0  10         86.24         93.01         2.74 o                         
  -2   0  10        119.43        117.68         2.38 o                         
  -1   0  10        438.46        428.96         6.91 o                         
   0   0  10         63.04         58.69         1.39 o                         
   1   0  10        517.26        509.58         5.34 o                         
   2   0  10        187.79        174.65         1.92 o                         
   3   0  10        102.12        103.54         1.60 o                         
   4   0  10         47.39         45.47         1.26 o                         
   5   0  10         88.45         90.35         2.04 o                         
   6   0  10         22.47         25.08         1.51 o                         
  -5   1  10          0.08         -0.10         2.32 o                         
  -4   1  10        444.94        413.88        10.39 o                         
  -3   1  10         18.19         18.50         1.81 o                         
  -2   1  10        710.85        675.24        11.04 o                         
  -1   1  10        571.82        556.64         8.73 o                         
   0   1  10        389.87        384.40         4.91 o                         
   1   1  10        479.36        467.96         5.93 o                         
   2   1  10          3.65          4.34         0.62 o                         
   3   1  10        199.13        190.23         2.46 o                         
   4   1  10         27.23         24.73         1.04 o                         
   5   1  10         76.00         73.32         1.88 o                         
   6   1  10          0.58          1.89         1.22 o                         
  -5   2  10         12.00         10.75         4.80 o                         
  -4   2  10         53.02         40.58         4.72 o                         
  -3   2  10         15.65         15.63         3.43 o                         
  -2   2  10        407.05        420.19        10.04 o                         
  -1   2  10          1.49          1.34         1.39 o                         
   0   2  10        531.25        509.44         8.41 o                         
   1   2  10         54.41         56.37         1.61 o                         
   2   2  10         94.95         87.97         1.82 o                         
   3   2  10        205.54        199.22         3.10 o                         
   4   2  10        227.24        232.87         3.19 o                         
   5   2  10        160.36        168.06         3.07 o                         
   6   2  10          2.19          9.80         1.76 o                         
  -4   3  10          0.96          3.46         4.32 o                         
  -3   3  10         66.50         67.89         5.03 o                         
  -2   3  10         39.95         38.72         2.22 o                         
  -1   3  10        106.55        108.84         3.74 o                         
   0   3  10        256.61        253.98        15.29 o                         
   1   3  10          0.13         -0.78         1.40 o                         
   2   3  10        205.97        192.07         4.13 o                         
   3   3  10         25.69         19.72         1.29 o                         
   4   3  10         25.92         20.31         1.47 o                         
   5   3  10         92.48         94.81         3.50 o                         
   6   3  10         17.17         12.00         2.26 o                         
  -4   4  10         16.08         18.80         5.06 o                         
  -3   4  10        124.90        127.55         8.21 o                         
  -2   4  10          6.76          5.07         1.74 o                         
  -1   4  10        125.78        126.98         5.82 o                         
   0   4  10         15.51         19.98         3.17 o                         
   1   4  10         25.90         24.07         1.86 o                         
   2   4  10        110.84        114.78         3.77 o                         
   3   4  10         88.00         91.34         3.59 o                         
   4   4  10         40.54         42.22         2.00 o                         
   5   4  10         22.97         31.77         2.54 o                         
  -3   5  10         11.65         13.66         4.76 o                         
  -2   5  10         40.22         42.21         2.66 o                         
  -1   5  10         37.96         42.72         2.54 o                         
   0   5  10          3.42          2.70         1.58 o                         
   1   5  10         82.58         90.87         6.64 o                         
   2   5  10         30.39         25.99         2.88 o                         
   3   5  10          0.91          3.10         2.69 o                         
   4   5  10         22.85         27.97         3.00 o                         
   5   5  10          0.07          0.71         1.89 o                         
  -2   6  10         14.43         16.95         3.75 o                         
  -1   6  10          2.41          4.11         1.75 o                         
   0   6  10          5.82          5.84         1.75 o                         
   1   6  10         47.53         51.85         3.87 o                         
   2   6  10          7.18          4.37         2.54 o                         
   3   6  10         11.75         13.18         3.20 o                         
   4   6  10          0.06         -0.40         4.49 o                         
  -1   7  10          4.38          3.23         2.50 o                         
   0   7  10          6.36          4.46         2.29 o                         
   1   7  10          0.14         -3.03         2.46 o                         
   2   7  10          0.67         -0.16         2.71 o                         
   3   7  10          0.07          7.21         3.28 o                         
  -1  -7  11         32.67         31.06         1.98 o                         
   0  -7  11          2.13          3.00         1.64 o                         
   1  -7  11         96.82         95.96         2.98 o                         
  -2  -6  11         33.67         39.06         1.84 o                         
  -1  -6  11         18.86         23.39         1.98 o                         
   0  -6  11          5.27          4.68         1.22 o                         
   1  -6  11          7.42          7.35         1.31 o                         
   2  -6  11         36.33         34.32         1.81 o                         
   3  -6  11         15.73         18.52         1.76 o                         
  -3  -5  11         42.99         44.32         1.83 o                         
  -2  -5  11         63.55         64.88         2.02 o                         
  -1  -5  11          0.94          1.96         1.16 o                         
   0  -5  11        237.96        235.09         3.04 o                         
   1  -5  11        272.36        264.12         3.96 o                         
   2  -5  11         88.22         85.58         2.32 o                         
   3  -5  11         50.97         51.88         1.78 o                         
   4  -5  11         13.02         14.29         1.75 o                         
  -4  -4  11          1.54          5.31         1.48 o                         
  -3  -4  11        178.30        190.77         2.85 o                         
  -2  -4  11         21.98         20.23         1.03 o                         
  -1  -4  11        106.32        106.21         1.93 o                         
   0  -4  11          2.99          3.05         0.80 o                         
   1  -4  11        101.77        102.26         1.87 o                         
   2  -4  11         94.03         99.17         2.01 o                         
   3  -4  11          6.11          3.31         1.22 o                         
   4  -4  11         38.44         41.57         1.72 o                         
   5  -4  11         10.85         10.03         1.62 o                         
  -4  -3  11         86.15         86.09         2.55 o                         
  -3  -3  11        100.28         93.63         2.19 o                         
  -2  -3  11         80.26         76.04         2.11 o                         
  -1  -3  11        175.81        175.50         2.42 o                         
   0  -3  11        201.14        199.19         2.59 o                         
   1  -3  11        393.87        380.85         3.97 o                         
   2  -3  11         66.24         66.49         1.66 o                         
   3  -3  11         48.24         51.74         1.36 o                         
   4  -3  11         73.15         68.77         1.85 o                         
   5  -3  11          0.83          2.71         1.66 o                         
  -4  -2  11        181.26        185.44         3.43 o                         
  -3  -2  11          0.57         -0.63         1.31 o                         
  -2  -2  11        573.69        551.81         6.39 o                         
  -1  -2  11         49.86         50.58         1.33 o                         
   0  -2  11        121.75        123.22         1.78 o                         
   1  -2  11        492.95        474.24         4.49 o                         
   2  -2  11          4.66          5.25         0.72 o                         
   3  -2  11        202.66        204.54         2.69 o                         
   4  -2  11         63.86         53.72         1.45 o                         
   5  -2  11         23.21         27.84         1.96 o                         
  -5  -1  11         55.09         61.79         2.73 o                         
  -4  -1  11         52.64         47.13         1.90 o                         
  -3  -1  11         88.32         85.81         2.52 o                         
  -2  -1  11        177.02        173.41         3.19 o                         
  -1  -1  11         12.89         16.46         0.84 o                         
   0  -1  11       1393.29       1372.48        12.88 o                         
   1  -1  11         99.15         93.96         1.67 o                         
   2  -1  11        316.20        311.11         3.32 o                         
   3  -1  11        175.82        160.64         2.28 o                         
   4  -1  11          5.33          4.92         0.96 o                         
   5  -1  11        221.76        216.13         3.71 o                         
   6  -1  11          8.00          8.05         1.59 o                         
  -5   0  11         35.83         50.28         3.33 o                         
  -4   0  11          0.41         -1.92         1.57 o                         
  -3   0  11        236.04        220.57         4.47 o                         
  -2   0  11         75.41         69.42         2.05 o                         
  -1   0  11         97.88         96.68         1.95 o                         
   0   0  11       1015.76        975.75        11.60 o                         
   1   0  11         26.30         28.66         1.10 o                         
   2   0  11        612.85        597.21         5.85 o                         
   3   0  11         27.25         24.57         0.89 o                         
   4   0  11         74.87         73.47         1.77 o                         
   5   0  11         15.01         16.41         1.19 o                         
   6   0  11          1.74          1.49         1.97 o                         
  -4   1  11         65.87         67.80         3.48 o                         
  -3   1  11        120.33        124.91         5.09 o                         
  -2   1  11        194.38        202.80         4.13 o                         
  -1   1  11        912.55        896.55        12.30 o                         
   0   1  11        105.27        107.45         1.97 o                         
   1   1  11        611.99        600.14         8.44 o                         
   2   1  11         88.03         83.63         2.77 o                         
   3   1  11         56.58         53.56         1.50 o                         
   4   1  11        109.31        109.25         2.06 o                         
   5   1  11          6.88          7.12         1.28 o                         
   6   1  11         25.86         24.04         1.64 o                         
  -4   2  11         71.51         59.86         5.59 o                         
  -3   2  11          0.07         -1.35         3.34 o                         
  -2   2  11         14.04         13.05         1.92 o                         
  -1   2  11         68.88         65.17         3.08 o                         
   0   2  11         64.93         65.26         2.21 o                         
   1   2  11        323.08        311.56         6.06 o                         
   2   2  11         10.36          9.02         0.96 o                         
   3   2  11        134.27        129.58         2.51 o                         
   4   2  11          8.63          6.33         1.25 o                         
   5   2  11          3.64          5.35         1.31 o                         
   6   2  11         21.69         27.13         1.93 o                         
  -4   3  11         73.74         58.15         5.77 o                         
  -3   3  11        181.29        187.11         9.10 o                         
  -2   3  11        395.13        398.23         8.93 o                         
  -1   3  11          0.48          0.75         1.62 o                         
   0   3  11        399.62        399.63        15.20 o                         
   1   3  11          0.62          0.36         2.05 o                         
   2   3  11         99.40         92.98         2.87 o                         
   3   3  11         46.15         54.61         2.67 o                         
   4   3  11         61.71         54.87         3.46 o                         
   5   3  11          3.32          5.26         1.87 o                         
  -3   4  11         12.56         14.25         4.56 o                         
  -2   4  11          6.99          3.93         1.90 o                         
  -1   4  11         90.00         99.11        10.35 o                         
   0   4  11        114.39        118.42         8.43 o                         
   1   4  11         69.66         70.48         6.68 o                         
   2   4  11         61.21         66.93         3.32 o                         
   3   4  11          0.29         -1.13         1.83 o                         
   4   4  11          1.32          0.10         1.58 o                         
   5   4  11         47.15         54.91         2.50 o                         
  -3   5  11         32.88         25.22         5.37 o                         
  -2   5  11          6.73          6.96         2.09 o                         
  -1   5  11         59.52         61.62         3.03 o                         
   0   5  11          0.03          1.69         1.75 o                         
   1   5  11         35.27         39.53         2.84 o                         
   2   5  11         21.16         25.23         3.00 o                         
   3   5  11         65.70         58.11         4.24 o                         
   4   5  11          1.53          3.17         2.40 o                         
  -2   6  11          6.18          7.25         3.86 o                         
  -1   6  11         16.88         19.36         2.20 o                         
   0   6  11         12.50         12.52         2.08 o                         
   1   6  11          5.20          9.48         2.50 o                         
   2   6  11          5.29          6.22         2.74 o                         
   3   6  11          3.48          5.93         3.22 o                         
   0   7  11          6.65          9.06         2.58 o                         
   1   7  11          0.87          2.31         2.80 o                         
   2   7  11         26.55         27.37         3.46 o                         
  -1  -6  12         51.01         50.09         2.88 o                         
   0  -6  12          0.05         -0.35         1.36 o                         
   1  -6  12         91.57         91.34         2.67 o                         
   2  -6  12          0.98          2.35         1.44 o                         
  -3  -5  12          0.31         -0.20         1.56 o                         
  -2  -5  12        120.52        128.88         2.47 o                         
  -1  -5  12         20.38         20.63         1.32 o                         
   0  -5  12        112.46        110.71         2.51 o                         
   1  -5  12        186.19        185.64         3.29 o                         
   2  -5  12          6.98          5.24         1.33 o                         
   3  -5  12         77.80         79.07         2.46 o                         
   4  -5  12         10.20         10.19         1.64 o                         
  -3  -4  12         49.89         51.43         1.56 o                         
  -2  -4  12         94.99         96.35         2.11 o                         
  -1  -4  12          6.17          4.77         0.97 o                         
   0  -4  12        122.24        127.65         2.14 o                         
   1  -4  12          4.63          6.42         1.05 o                         
   2  -4  12        255.11        245.30         3.41 o                         
   3  -4  12          2.74          3.90         1.31 o                         
   4  -4  12         32.63         37.07         1.79 o                         
  -4  -3  12          1.69          1.95         1.51 o                         
  -3  -3  12        178.42        183.37         3.05 o                         
  -2  -3  12          5.48          6.71         0.99 o                         
  -1  -3  12        270.34        266.87         3.30 o                         
   0  -3  12        453.96        451.06         4.97 o                         
   1  -3  12          2.19          1.59         0.81 o                         
   2  -3  12        438.14        409.56         5.92 o                         
   3  -3  12          1.76          1.92         1.07 o                         
   4  -3  12         83.11         87.81         2.44 o                         
   5  -3  12          0.16         -1.48         1.79 o                         
  -4  -2  12         87.38         86.61         2.53 o                         
  -3  -2  12         77.40         80.97         2.30 o                         
  -2  -2  12        242.65        234.97         3.59 o                         
  -1  -2  12         64.95         65.64         1.47 o                         
   0  -2  12        277.67        282.61         3.15 o                         
   1  -2  12        429.61        436.91         4.80 o                         
   2  -2  12          1.46          2.30         0.84 o                         
   3  -2  12         98.49        111.96         2.05 o                         
   4  -2  12         26.96         22.97         1.20 o                         
   5  -2  12          3.69          3.20         1.47 o                         
  -4  -1  12        105.92        104.89         3.07 o                         
  -3  -1  12         13.37         11.08         1.49 o                         
  -2  -1  12        413.88        406.85         6.15 o                         
  -1  -1  12         38.10         42.88         1.89 o                         
   0  -1  12          4.33          5.60         0.81 o                         
   1  -1  12        373.60        340.36         3.60 o                         
   2  -1  12         53.22         51.90         1.55 o                         
   3  -1  12        136.98        136.34         2.17 o                         
   4  -1  12          0.43          0.56         1.01 o                         
   5  -1  12         16.92         15.56         1.30 o                         
  -4   0  12         23.46         24.38         2.71 o                         
  -3   0  12        242.02        233.57         4.78 o                         
  -2   0  12        233.61        236.47         4.70 o                         
  -1   0  12        590.97        572.60         7.25 o                         
   0   0  12        386.41        394.72         5.22 o                         
   1   0  12          0.59          0.87         0.70 o                         
   2   0  12        267.13        269.50         3.24 o                         
   3   0  12         23.68         26.57         0.97 o                         
   4   0  12         11.55         12.80         1.04 o                         
   5   0  12         50.30         53.62         1.67 o                         
  -4   1  12         17.13         23.70         2.62 o                         
  -3   1  12        168.95        168.46         5.08 o                         
  -2   1  12          0.51          2.24         1.64 o                         
  -1   1  12        104.41        109.71         4.13 o                         
   0   1  12        335.36        336.08         5.13 o                         
   1   1  12        209.71        214.23         3.21 o                         
   2   1  12        266.16        257.13         3.76 o                         
   3   1  12          4.72          4.21         1.23 o                         
   4   1  12         42.83         38.35         1.41 o                         
   5   1  12         30.79         32.47         1.55 o                         
  -4   2  12         47.01         47.96         5.64 o                         
  -3   2  12         78.48         63.21         5.28 o                         
  -2   2  12         95.07         94.36         7.90 o                         
  -1   2  12         16.88         16.94         2.08 o                         
   0   2  12        112.61        114.62         3.89 o                         
   1   2  12        298.67        302.73         5.62 o                         
   2   2  12         52.03         60.60         1.96 o                         
   3   2  12         53.63         51.28         1.70 o                         
   4   2  12         71.76         82.79         2.55 o                         
   5   2  12          0.95          0.04         1.32 o                         
  -3   3  12          2.27          1.29         4.10 o                         
  -2   3  12        158.04        165.29         9.15 o                         
  -1   3  12         73.63         72.93         3.27 o                         
   0   3  12         44.67         43.46         2.49 o                         
   1   3  12        281.23        289.98         8.39 o                         
   2   3  12         21.40         19.45         1.69 o                         
   3   3  12         33.87         33.46         1.62 o                         
   4   3  12         14.44         19.56         1.64 o                         
   5   3  12          4.25          3.88         2.13 o                         
  -3   4  12         17.27         26.53         5.11 o                         
  -2   4  12         19.50         19.79         2.37 o                         
  -1   4  12          0.24          0.96         1.91 o                         
   0   4  12         23.11         20.90         2.15 o                         
   1   4  12         12.56         16.28         2.09 o                         
   2   4  12         47.48         43.47         2.59 o                         
   3   4  12         12.74         20.68         2.28 o                         
   4   4  12         24.13         20.29         2.43 o                         
   5   4  12          2.85         -1.61         2.04 o                         
  -2   5  12         11.28          9.90         2.37 o                         
  -1   5  12         35.76         38.17         2.63 o                         
   0   5  12         41.18         43.77         2.71 o                         
   1   5  12         37.04         34.82         4.28 o                         
   2   5  12          6.95          5.81         2.78 o                         
   3   5  12          1.41          3.05         3.02 o                         
   4   5  12         11.65         14.17         2.74 o                         
  -1   6  12          9.24         12.13         2.30 o                         
   0   6  12          0.16          0.51         2.98 o                         
   1   6  12         34.85         36.62         3.33 o                         
   2   6  12          1.29         -0.01         2.78 o                         
   3   6  12         17.99         14.93         3.57 o                         
   0  -6  13          0.24         -3.79         2.28 o                         
   1  -6  13         49.55         50.41         2.15 o                         
  -2  -5  13         37.32         34.05         1.54 o                         
  -1  -5  13         43.02         44.93         1.66 o                         
   0  -5  13         10.06         11.53         1.39 o                         
   1  -5  13         17.04         20.73         1.43 o                         
   2  -5  13          1.35          2.82         2.03 o                         
   3  -5  13          9.42          8.09         1.74 o                         
  -3  -4  13         35.99         47.81         1.76 o                         
  -2  -4  13         89.18         93.44         2.15 o                         
  -1  -4  13          0.11         -0.82         1.04 o                         
   0  -4  13        140.18        138.57         2.35 o                         
   1  -4  13        124.75        127.30         2.29 o                         
   2  -4  13         33.19         36.63         1.87 o                         
   3  -4  13         55.69         49.13         1.72 o                         
   4  -4  13          2.52          2.83         1.77 o                         
  -3  -3  13         87.89         91.55         2.62 o                         
  -2  -3  13         92.30         92.90         2.31 o                         
  -1  -3  13         91.90         89.44         1.98 o                         
   0  -3  13        243.32        247.78         3.18 o                         
   1  -3  13          2.16          3.53         0.99 o                         
   2  -3  13        221.65        224.13         3.00 o                         
   3  -3  13         34.81         28.23         1.39 o                         
   4  -3  13         12.14         14.75         1.53 o                         
  -3  -2  13        117.13        116.35         3.17 o                         
  -2  -2  13          2.66          0.80         1.20 o                         
  -1  -2  13        189.10        184.82         2.85 o                         
   0  -2  13         59.84         59.17         1.42 o                         
   1  -2  13        172.57        180.25         2.53 o                         
   2  -2  13        217.02        200.71         2.76 o                         
   3  -2  13        103.51        103.68         2.09 o                         
   4  -2  13         97.92         98.91         2.29 o                         
   5  -2  13          0.25         -0.92         1.53 o                         
  -4  -1  13         57.92         64.57         4.59 o                         
  -3  -1  13         61.56         63.50         1.94 o                         
  -2  -1  13        134.77        133.20         3.09 o                         
  -1  -1  13        346.90        345.28         4.83 o                         
   0  -1  13          2.35          2.89         0.99 o                         
   1  -1  13        280.45        283.31         3.43 o                         
   2  -1  13        168.26        146.40         2.12 o                         
   3  -1  13        166.24        168.16         2.51 o                         
   4  -1  13         23.31         24.12         1.25 o                         
   5  -1  13         39.26         41.96         1.54 o                         
  -4   0  13         54.57         58.18         3.42 o                         
  -3   0  13         16.49         16.19         1.91 o                         
  -2   0  13        209.32        214.18         4.54 o                         
  -1   0  13         25.62         23.79         1.27 o                         
   0   0  13        412.49        414.40         5.52 o                         
   1   0  13         77.72         73.54         2.06 o                         
   2   0  13        208.72        207.58         2.98 o                         
   3   0  13        142.94        137.71         2.32 o                         
   4   0  13          6.07          6.32         1.25 o                         
   5   0  13         11.65         12.11         1.50 o                         
  -4   1  13          3.69          3.32         3.79 o                         
  -3   1  13        128.14        125.75         5.42 o                         
  -2   1  13        112.94        108.28         3.29 o                         
  -1   1  13         68.67         70.49         2.62 o                         
   0   1  13         11.56         12.57         1.23 o                         
   1   1  13         49.55         44.97         1.76 o                         
   2   1  13        151.45        155.19         2.84 o                         
   3   1  13          5.57          5.67         1.25 o                         
   4   1  13         40.47         40.35         1.60 o                         
   5   1  13          1.82          4.14         1.65 o                         
  -3   2  13        101.37        102.10         7.89 o                         
  -2   2  13         24.64         23.75         2.53 o                         
  -1   2  13        626.54        656.16        13.85 o                         
   0   2  13          3.14          1.41         1.39 o                         
   1   2  13        167.51        171.86         5.69 o                         
   2   2  13         68.41         74.14         2.30 o                         
   3   2  13         48.59         46.55         1.65 o                         
   4   2  13         13.26         16.43         1.52 o                         
   5   2  13          4.96          8.16         2.25 o                         
  -3   3  13         13.92          5.67         4.63 o                         
  -2   3  13         44.66         47.63         5.25 o                         
  -1   3  13         12.17         16.66         2.83 o                         
   0   3  13          1.49          1.37         3.35 o                         
   1   3  13        160.18        175.71        10.86 o                         
   2   3  13          1.05          3.82         1.59 o                         
   3   3  13         49.98         49.98         2.02 o                         
   4   3  13          1.56         -0.09         1.81 o                         
   5   3  13          3.88          6.48         2.29 o                         
  -2   4  13        127.75        126.97         4.94 o                         
  -1   4  13          5.53          6.24         2.82 o                         
   0   4  13          4.11          6.03         2.08 o                         
   1   4  13         58.33         64.94         3.41 o                         
   2   4  13         37.17         32.43         2.63 o                         
   3   4  13         32.55         43.42         5.10 o                         
   4   4  13          9.37         15.69         4.50 o                         
  -2   5  13          5.59         12.18         2.63 o                         
  -1   5  13          3.03          4.77         2.32 o                         
   0   5  13         23.99         30.73         2.61 o                         
   1   5  13         29.38         32.43         3.21 o                         
   2   5  13         33.44         36.59         3.73 o                         
   3   5  13          2.90         -2.35         3.14 o                         
   0   6  13          0.57          0.47         2.31 o                         
   1   6  13          0.74         -1.00         2.84 o                         
   2   6  13         14.01         20.74         3.44 o                         
  -1  -5  14         58.73         61.83         1.89 o                         
   0  -5  14          0.03          0.12         1.45 o                         
   1  -5  14         27.64         32.30         1.58 o                         
   2  -5  14         15.52         15.62         1.84 o                         
  -2  -4  14        118.94        131.69         3.63 o                         
  -1  -4  14         48.09         58.08         1.65 o                         
   0  -4  14        102.14        107.08         2.26 o                         
   1  -4  14        101.73        105.22         2.47 o                         
   2  -4  14          0.11         -0.26         1.38 o                         
   3  -4  14         97.61        102.60         2.78 o                         
  -2  -3  14        108.31         96.62         2.71 o                         
  -1  -3  14         16.16         14.99         1.29 o                         
   0  -3  14        134.24        146.08         2.46 o                         
   1  -3  14          0.59          0.55         1.06 o                         
   2  -3  14         53.48         61.44         1.81 o                         
   3  -3  14          7.96          8.19         1.32 o                         
   4  -3  14          1.99          2.35         1.53 o                         
  -3  -2  14        152.28        178.46         3.98 o                         
  -2  -2  14          8.61         11.27         1.66 o                         
  -1  -2  14        175.69        180.35         3.19 o                         
   0  -2  14        113.23        115.18         2.36 o                         
   1  -2  14         11.79         14.35         1.08 o                         
   2  -2  14        140.13        148.38         2.44 o                         
   3  -2  14         10.63          5.74         1.14 o                         
   4  -2  14         14.75         12.97         1.33 o                         
  -3  -1  14         71.45         75.26         2.17 o                         
  -2  -1  14         35.85         37.16         1.86 o                         
  -1  -1  14        243.34        241.79         3.84 o                         
   0  -1  14          0.14         -1.48         0.99 o                         
   1  -1  14        232.08        236.88         3.34 o                         
   2  -1  14         55.87         57.47         1.68 o                         
   3  -1  14         33.16         37.39         1.19 o                         
   4  -1  14         26.50         27.66         1.34 o                         
  -3   0  14          1.39          1.86         2.20 o                         
  -2   0  14        166.35        178.98         4.27 o                         
  -1   0  14         51.90         57.74         2.23 o                         
   0   0  14         42.63         46.25         1.59 o                         
   1   0  14        151.47        152.12         2.89 o                         
   2   0  14          0.90         -0.58         1.00 o                         
   3   0  14        208.84        202.32         3.43 o                         
   4   0  14         19.97         21.83         1.46 o                         
   5   0  14          4.73          3.59         1.52 o                         
  -3   1  14         12.42         17.30         2.67 o                         
  -2   1  14        134.08        134.87         3.86 o                         
  -1   1  14          2.30          3.09         1.64 o                         
   0   1  14        174.21        178.32         3.47 o                         
   1   1  14         84.10         84.70         2.57 o                         
   2   1  14          5.04          7.68         1.25 o                         
   3   1  14        101.61        107.68         2.72 o                         
   4   1  14         25.49         26.77         1.52 o                         
   5   1  14         58.45         67.54         2.24 o                         
  -3   2  14         55.40         49.33         5.83 o                         
  -2   2  14          9.29          9.93         2.74 o                         
  -1   2  14         67.48         73.01         3.83 o                         
   0   2  14         54.56         57.74         2.50 o                         
   1   2  14         17.33         17.92         1.76 o                         
   2   2  14        190.07        187.62         3.66 o                         
   3   2  14         16.79         18.99         1.50 o                         
   4   2  14         21.90         19.39         1.68 o                         
  -2   3  14          4.53          3.23         2.60 o                         
  -1   3  14         74.15         76.53         5.92 o                         
   0   3  14          5.70          5.03         2.20 o                         
   1   3  14          7.72          5.30         2.24 o                         
   2   3  14         25.25         26.92         2.04 o                         
   3   3  14         22.30         21.59         1.63 o                         
   4   3  14         27.93         34.61         2.28 o                         
  -2   4  14         37.12         43.07         4.08 o                         
  -1   4  14         43.64         47.73         3.15 o                         
   0   4  14        110.59        108.79        14.29 o                         
   1   4  14         31.09         32.97         2.83 o                         
   2   4  14          0.01          0.86         3.79 o                         
   3   4  14         24.67         27.14         3.01 o                         
  -1   5  14          5.88          6.28         2.58 o                         
   0   5  14          3.54          0.97         2.37 o                         
   1   5  14          2.05          6.83         2.44 o                         
   2   5  14         13.67         14.90         3.48 o                         
  -1  -4  15         55.48         57.22         2.82 o                         
   0  -4  15          0.32         -0.88         1.21 o                         
   1  -4  15        113.00        116.13         4.12 o                         
   2  -4  15         15.83         17.20         1.66 o                         
  -2  -3  15        153.20        170.63         3.43 o                         
  -1  -3  15         12.54         14.98         1.42 o                         
   0  -3  15         88.90         97.99         2.24 o                         
   1  -3  15         62.40         66.14         1.74 o                         
   2  -3  15          4.14          7.37         1.26 o                         
   3  -3  15         52.97         54.84         1.82 o                         
  -2  -2  15        142.73        161.55         3.79 o                         
  -1  -2  15         19.36         20.59         1.59 o                         
   0  -2  15        219.63        227.35         3.34 o                         
   1  -2  15          0.09          0.25         1.21 o                         
   2  -2  15        129.64        139.42         2.49 o                         
   3  -2  15         69.50         64.38         1.81 o                         
   4  -2  15         16.64         22.42         1.61 o                         
  -2  -1  15          4.13          4.02         1.65 o                         
  -1  -1  15        228.91        241.01         3.98 o                         
   0  -1  15         49.07         55.24         1.84 o                         
   1  -1  15         77.49         85.16         2.09 o                         
   2  -1  15         32.34         35.07         1.60 o                         
   3  -1  15         20.13         20.57         1.48 o                         
   4  -1  15         38.89         37.24         1.74 o                         
  -2   0  15         49.37         59.47         6.25 o                         
  -1   0  15        120.08        125.14         3.22 o                         
   0   0  15         32.25         36.61         1.59 o                         
   1   0  15        148.77        155.95         3.05 o                         
   2   0  15         19.52         21.74         1.65 o                         
   3   0  15         12.35         19.49         1.48 o                         
   4   0  15          4.91          4.93         1.58 o                         
  -2   1  15        149.46        165.03         5.60 o                         
  -1   1  15         17.69         20.30         2.08 o                         
   0   1  15        104.59        105.44         2.89 o                         
   1   1  15         46.37         54.00         2.01 o                         
   2   1  15         43.88         40.84         1.71 o                         
   3   1  15         50.11         52.44         1.96 o                         
   4   1  15          0.02         -1.05         1.85 o                         
  -2   2  15         47.69         51.93         3.51 o                         
  -1   2  15         44.50         51.02         6.96 o                         
   0   2  15         74.91         76.29         3.33 o                         
   1   2  15          0.74          0.39         1.77 o                         
   2   2  15         23.37         26.97         1.70 o                         
   3   2  15         31.14         30.96         1.94 o                         
   4   2  15          3.18          3.85         1.65 o                         
  -2   3  15          4.86          6.06         2.94 o                         
  -1   3  15         35.89         31.55         3.09 o                         
   0   3  15         38.23         35.88         3.03 o                         
   1   3  15         11.19         10.16         2.99 o                         
   2   3  15         16.33         20.63         2.15 o                         
   3   3  15          2.04          4.74         2.11 o                         
  -1   4  15          8.15          9.10         2.80 o                         
   0   4  15          0.41          3.59         2.52 o                         
   1   4  15         13.64         14.42         2.79 o                         
   2   4  15         24.44         30.05         3.16 o                         
   0  -3  16          1.61          1.84         1.42 o                         
   1  -3  16         63.72         68.29         1.99 o                         
   2  -3  16          1.80          2.09         1.35 o                         
  -1  -2  16          0.04          2.72         1.78 o                         
   0  -2  16         95.63         97.51         2.65 o                         
   1  -2  16         92.98         93.22         2.66 o                         
   2  -2  16         22.61         23.48         1.55 o                         
   3  -2  16         64.04         64.95         2.00 o                         
  -1  -1  16         36.43         42.19         2.08 o                         
   0  -1  16         75.38         82.88         2.55 o                         
   1  -1  16          1.54          5.57         1.68 o                         
   2  -1  16         61.96         64.67         2.29 o                         
   3  -1  16         14.73         13.10         1.65 o                         
  -2   0  16          5.00          6.15         2.04 o                         
  -1   0  16        130.78        135.26         4.22 o                         
   0   0  16         33.33         35.37         1.73 o                         
   1   0  16         89.08         97.63         2.77 o                         
   2   0  16         69.91         68.77         2.35 o                         
   3   0  16          1.52          5.07         1.84 o                         
  -1   1  16        105.95        121.42         4.16 o                         
   0   1  16         15.55         14.11         2.12 o                         
   1   1  16         65.54         77.82         2.70 o                         
   2   1  16          1.60          1.38         1.50 o                         
   3   1  16         35.22         33.77         1.86 o                         
  -1   2  16          0.02         -1.74         2.04 o                         
   0   2  16        105.54        122.05         4.01 o                         
   1   2  16         18.00         19.31         2.87 o                         
   2   2  16         14.68         19.95         1.75 o                         
   3   2  16          7.57         10.54         1.83 o                         
   0   3  16         22.47         22.84         3.02 o                         
   1   3  16          8.36          5.29         2.25 o                         
   2   3  16         35.19         35.54         2.51 o                         
   1  -2  17        102.57        121.00         3.05 o                         
   0  -1  17         15.27         10.62         1.86 o                         
   1  -1  17          6.66          6.34         1.83 o                         
   2  -1  17         32.16         31.74         1.75 o                         
   0   0  17         68.26         72.14         2.87 o                         
   1   0  17          0.47          1.02         1.57 o                         
   2   0  17         63.03         69.89         2.50 o                         
   0   1  17          1.73          3.38         2.25 o                         
   1   1  17         34.44         37.73         2.02 o                         
   2   1  17         11.81         11.63         1.69 o                         
   1   2  17         38.94         47.50         2.80 o                         
                                                                                
